# Supplementary material for: Taxonomic revision and cladistic analysis of Avicularia Lamarck, 1818 (Araneae, Theraphosidae, Aviculariinae) with description of three new aviculariine genera
Source: Zookeys. 2017 Mar 2;(659):1–185. doi: 10.3897/zookeys.659.10717 (PMC5345366; doi:10.3897/zookeys.659.10717)
Supplement: XML Treatment for Avicularia [file zookeys.659.10717-treatment2.xml]

<!DOCTYPE tp:taxon-treatment
  PUBLIC "-//TaxonX//DTD Taxonomic Treatment Publishing DTD v0 20100105//EN" "tax-treatment-NSO.dtd">
<tp:taxon-treatment xmlns:tp="http://www.plazi.org/taxpub"><tp:treatment-meta><kwd-group><label>Taxon classification</label><kwd><named-content content-type="kingdom">Animalia</named-content></kwd><kwd><named-content content-type="order">ORDO</named-content></kwd><kwd><named-content content-type="family">FAMILIA</named-content></kwd></kwd-group><mixed-citation publication-type="journal"><person-group><name><surname>Fukushima</surname><given-names>Caroline Sayuri</given-names></name><name><surname>Bertani</surname><given-names>Rogério</given-names></name></person-group><article-title>Taxonomic revision and cladistic analysis of <italic><tp:taxon-name><tp:taxon-name-part taxon-name-part-type="genus">Avicularia</tp:taxon-name-part></tp:taxon-name></italic> Lamarck, 1818 (<tp:taxon-name><tp:taxon-name-part taxon-name-part-type="order">Araneae</tp:taxon-name-part></tp:taxon-name>, <tp:taxon-name><tp:taxon-name-part taxon-name-part-type="family">Theraphosidae</tp:taxon-name-part></tp:taxon-name>, <tp:taxon-name><tp:taxon-name-part taxon-name-part-type="subfamily">Aviculariinae</tp:taxon-name-part></tp:taxon-name>) with description of three new aviculariine genera</article-title><source>Zookeys</source><day>2</day><month>3</month><year>2017</year><volume>2017</volume><issue>659</issue><fpage>1</fpage><lpage>185</lpage><pub-id pub-id-type="doi">10.3897/zookeys.659.10717</pub-id></mixed-citation></tp:treatment-meta><tp:nomenclature><label>Genus</label><tp:taxon-name>
              <tp:taxon-name-part taxon-name-part-type="genus">Avicularia</tp:taxon-name-part>
            </tp:taxon-name><tp:taxon-authority>Lamarck, 1818</tp:taxon-authority><xref ref-type="fig" rid="F1">Figs 1</xref><xref ref-type="fig" rid="F3">, 9–10</xref><xref ref-type="fig" rid="F3">, 13</xref><xref ref-type="fig" rid="F4">, 15–17</xref><xref ref-type="fig" rid="F5">, 19</xref><xref ref-type="fig" rid="F6">, 20</xref><xref ref-type="fig" rid="F7">, 21–27</xref><xref ref-type="fig" rid="F8">, 28–35</xref><xref ref-type="fig" rid="F9">, 36–43</xref><xref ref-type="fig" rid="F10">, 44–49</xref><xref ref-type="fig" rid="F11">, 50</xref><xref ref-type="fig" rid="F12">, 51</xref><xref ref-type="fig" rid="F13">, 52–53</xref><xref ref-type="fig" rid="F14">, 54–57</xref><xref ref-type="fig" rid="F15">, 58–65</xref><xref ref-type="fig" rid="F16">, 66–73</xref><xref ref-type="fig" rid="F17">, 74–75</xref><xref ref-type="fig" rid="F18">, 76</xref><xref ref-type="fig" rid="F19">, 77</xref><xref ref-type="fig" rid="F20">, 78–79</xref><xref ref-type="fig" rid="F21">, 80–87</xref><xref ref-type="fig" rid="F22">, 88–89</xref><xref ref-type="fig" rid="F23">, 90</xref><xref ref-type="fig" rid="F24">, 91–92</xref><xref ref-type="fig" rid="F25">, 93–100</xref><xref ref-type="fig" rid="F26">, 101–104</xref><xref ref-type="fig" rid="F27">, 105</xref><xref ref-type="fig" rid="F28">, 106–108</xref><xref ref-type="fig" rid="F29">, 109–116</xref><xref ref-type="fig" rid="F30">, 117–122</xref><xref ref-type="fig" rid="F31">, 123–126</xref><xref ref-type="fig" rid="F32">, 127</xref><xref ref-type="fig" rid="F33">, 128–130</xref><xref ref-type="fig" rid="F34">, 131–138</xref><xref ref-type="fig" rid="F35">, 139–141</xref><xref ref-type="fig" rid="F36">, 142–147</xref><xref ref-type="fig" rid="F37">, 148–153</xref><xref ref-type="fig" rid="F38">, 154–157</xref><xref ref-type="fig" rid="F39">, 158–165</xref><xref ref-type="fig" rid="F40">, 166–171</xref><xref ref-type="fig" rid="F41">, 172</xref><xref ref-type="fig" rid="F42">, 173–180</xref><xref ref-type="fig" rid="F43">, 181–183</xref><xref ref-type="fig" rid="F44">, 184–187</xref><xref ref-type="fig" rid="F45">, 188–195</xref><xref ref-type="fig" rid="F46">, 196–198</xref><xref ref-type="fig" rid="F47">, 199–200</xref><xref ref-type="fig" rid="F48">, 201–208</xref><xref ref-type="fig" rid="F49">, 209</xref><xref ref-type="fig" rid="F50">, 210–217</xref><xref ref-type="fig" rid="F51">, 218</xref><xref ref-type="fig" rid="F70">, 299–300</xref><xref ref-type="fig" rid="F70">, 302–304</xref><xref ref-type="fig" rid="F71">, 307</xref><xref ref-type="fig" rid="F71">, 309</xref><xref ref-type="fig" rid="F71">, 311</xref><xref ref-type="fig" rid="F72">, 312–315</xref><xref ref-type="fig" rid="F73">, 316–317</xref><tp:nomenclature-citation-list><tp:nomenclature-citation><tp:taxon-name>
                  <tp:taxon-name-part taxon-name-part-type="genus">Aranea</tp:taxon-name-part>
                </tp:taxon-name><comment>Linnaeus, 1758: 622 (in part: <tp:taxon-name><tp:taxon-name-part taxon-name-part-type="genus">Avicularia</tp:taxon-name-part> <tp:taxon-name-part taxon-name-part-type="species">avicularia</tp:taxon-name-part></tp:taxon-name>); <xref ref-type="bibr" rid="B32">Fabricius 1775</xref>: 438 (in part: <tp:taxon-name><tp:taxon-name-part taxon-name-part-type="genus">Avicularia</tp:taxon-name-part> <tp:taxon-name-part taxon-name-part-type="species">avicularia</tp:taxon-name-part></tp:taxon-name>); 1793: 424 (in part: <tp:taxon-name><tp:taxon-name-part taxon-name-part-type="genus">Avicularia</tp:taxon-name-part> <tp:taxon-name-part taxon-name-part-type="species">avicularia</tp:taxon-name-part></tp:taxon-name>); <xref ref-type="bibr" rid="B28">De Geer 1778</xref>: 313, pl. 38, fig. 8 (in part: <tp:taxon-name><tp:taxon-name-part taxon-name-part-type="genus">Avicularia</tp:taxon-name-part> <tp:taxon-name-part taxon-name-part-type="species">avicularia</tp:taxon-name-part></tp:taxon-name>); 1783: 122, pl. 38, figs 8–10 (in part: <tp:taxon-name><tp:taxon-name-part taxon-name-part-type="genus">Avicularia</tp:taxon-name-part> <tp:taxon-name-part taxon-name-part-type="species">avicularia</tp:taxon-name-part></tp:taxon-name>); <xref ref-type="bibr" rid="B75">Latreille 1802</xref>: 49 (in part: <tp:taxon-name><tp:taxon-name-part taxon-name-part-type="genus">Avicularia</tp:taxon-name-part> <tp:taxon-name-part taxon-name-part-type="species">avicularia</tp:taxon-name-part></tp:taxon-name>). Name abandoned as generic name to be used for the Order name (<xref ref-type="bibr" rid="B165">Thorell 1870</xref>: 151).</comment></tp:nomenclature-citation><tp:nomenclature-citation><tp:taxon-name>
                  <tp:taxon-name-part taxon-name-part-type="genus">Mygale</tp:taxon-name-part>
                </tp:taxon-name><comment>Latreille, 1802: 49, 1804: 152, pl. LXII, fig.1 (in part: <tp:taxon-name><tp:taxon-name-part taxon-name-part-type="genus">Mygale</tp:taxon-name-part> <tp:taxon-name-part taxon-name-part-type="species">avicularia</tp:taxon-name-part></tp:taxon-name>); 1806: 85 (in part: <tp:taxon-name><tp:taxon-name-part taxon-name-part-type="genus">Mygale</tp:taxon-name-part> <tp:taxon-name-part taxon-name-part-type="species">avicularia</tp:taxon-name-part></tp:taxon-name>); <xref ref-type="bibr" rid="B173">Walckenaer 1805</xref>: 4 (in part: <tp:taxon-name><tp:taxon-name-part taxon-name-part-type="genus">Mygale</tp:taxon-name-part> <tp:taxon-name-part taxon-name-part-type="species">avicularia</tp:taxon-name-part></tp:taxon-name>); <xref ref-type="bibr" rid="B47">Hahn 1820</xref>: 5 (in part: <tp:taxon-name><tp:taxon-name-part taxon-name-part-type="genus">Mygale</tp:taxon-name-part> <tp:taxon-name-part taxon-name-part-type="species">avicularia</tp:taxon-name-part></tp:taxon-name>); <xref ref-type="bibr" rid="B132">Simon 1864</xref>: 70, figs 26–28 (in part: <tp:taxon-name><tp:taxon-name-part taxon-name-part-type="genus">Mygale</tp:taxon-name-part> <tp:taxon-name-part taxon-name-part-type="species">avicularia</tp:taxon-name-part></tp:taxon-name>). Name preoccupied in <tp:taxon-name><tp:taxon-name-part taxon-name-part-type="class">Mammalia</tp:taxon-name-part></tp:taxon-name> by <tp:taxon-name><tp:taxon-name-part taxon-name-part-type="genus">Mygale</tp:taxon-name-part></tp:taxon-name> Cuvier, 1800 (<xref ref-type="bibr" rid="B165">Thorell 1870</xref>: 162).</comment></tp:nomenclature-citation><tp:nomenclature-citation><tp:taxon-name>
                  <tp:taxon-name-part taxon-name-part-type="genus">Avicularia</tp:taxon-name-part>
                </tp:taxon-name><comment>Lamarck, 1818: 107 (type species <tp:taxon-name><tp:taxon-name-part taxon-name-part-type="genus">Aranea</tp:taxon-name-part> <tp:taxon-name-part taxon-name-part-type="species">avicularia</tp:taxon-name-part></tp:taxon-name> Linnaeus, 1758 by subsequent designation in direction 67 of <xref ref-type="bibr" rid="B58">ICZN (1957</xref>: 116)); <xref ref-type="bibr" rid="B165">Thorell 1870</xref>: 168; <xref ref-type="bibr" rid="B1">Ausserer 1871</xref>: 128, 201; <xref ref-type="bibr" rid="B2">1875</xref>: 138; <xref ref-type="bibr" rid="B134">Simon 1889</xref>: 213; <xref ref-type="bibr" rid="B137">1892</xref>: 171; <xref ref-type="bibr" rid="B139">1903</xref>: 958, 960; F. O. <xref ref-type="bibr" rid="B108">Pickard-Cambridge 1896</xref>: 740, 746; <xref ref-type="bibr" rid="B109">1899</xref>: 42; <xref ref-type="bibr" rid="B114">Pocock 1901</xref>: 548; <xref ref-type="bibr" rid="B87">Mello-Leitão 1923</xref>: 320, 376; <xref ref-type="bibr" rid="B57">ICZN 1928</xref>: 395; <xref ref-type="bibr" rid="B105">Petrunkevitch 1928</xref>: 81; <xref ref-type="bibr" rid="B120">Roewer 1942</xref>: 253; <xref ref-type="bibr" rid="B17">Bonnet 1955</xref>: 826; <xref ref-type="bibr" rid="B169">Valerio 1979</xref>: 307; <xref ref-type="bibr" rid="B117">Raven 1985</xref>: 119; <xref ref-type="bibr" rid="B41">Gallon 2008</xref>: 243; <xref ref-type="bibr" rid="B178">World Spider Catalog 2016</xref>.</comment></tp:nomenclature-citation><tp:nomenclature-citation><tp:taxon-name>
                  <tp:taxon-name-part taxon-name-part-type="genus">Eurypelma</tp:taxon-name-part>
                </tp:taxon-name><comment>C. L. Koch, 1850: 73, 74 (in part); <xref ref-type="bibr" rid="B132">Simon 1864</xref>: 67 (in part); <xref ref-type="bibr" rid="B120">Roewer 1942</xref>: 238 (in part); <xref ref-type="bibr" rid="B17">Bonnet 1955</xref>: 1828; <xref ref-type="bibr" rid="B117">Raven 1985</xref>: 146, 153. Considered objective synonym of <tp:taxon-name><tp:taxon-name-part taxon-name-part-type="genus">Avicularia</tp:taxon-name-part></tp:taxon-name> by <xref ref-type="bibr" rid="B117">Raven (1985</xref>: 146).</comment></tp:nomenclature-citation><tp:nomenclature-citation><tp:taxon-name>
                  <tp:taxon-name-part taxon-name-part-type="genus">Avicuscodra</tp:taxon-name-part>
                </tp:taxon-name><comment>Strand, 1908: 771 (type species by original designation <tp:taxon-name><tp:taxon-name-part taxon-name-part-type="genus">Avicuscodra</tp:taxon-name-part> <tp:taxon-name-part taxon-name-part-type="species">arabica</tp:taxon-name-part></tp:taxon-name> Strand, 1908, female, Egypt, El-Tor [<named-content xmlns:xlink="http://www.w3.org/1999/xlink" content-type="dwc:verbatimCoordinates" xlink:type="simple"><named-content content-type="geo-json" specific-use="{&#34;type&#34;:&#34;Point&#34;,&#34;coordinates&#34;:[33.616667,28.233333]}" id="NCID0EGGFM" xlink:type="simple">28°14'N, 33°37'E</named-content></named-content>], (Tor, Arabien [<italic>sic</italic>]) Rüppell, <abbrev xmlns:xlink="http://www.w3.org/1999/xlink" content-type="institution" xlink:title="Forschungsinstitut und Naturmuseum Senckenberg, Frankfurt" id="ABBRID0ENGFM" xlink:type="simple">SMF</abbrev> 2660, examined); <xref ref-type="bibr" rid="B105">Petrunkevitch 1928</xref>: 81; <xref ref-type="bibr" rid="B120">Roewer 1942</xref>: 256; <xref ref-type="bibr" rid="B41">Gallon 2008</xref>: 243. First synonymized by <xref ref-type="bibr" rid="B41">Gallon (2008</xref>: 243).</comment></tp:nomenclature-citation><tp:nomenclature-citation><tp:taxon-name>
                  <tp:taxon-name-part taxon-name-part-type="genus">Ancylochiros</tp:taxon-name-part>
                </tp:taxon-name><comment>Mello-Leitão, 1920: 41 (type species by original designation <tp:taxon-name><tp:taxon-name-part taxon-name-part-type="genus">Ancylochiros</tp:taxon-name-part> <tp:taxon-name-part taxon-name-part-type="species">taunayi</tp:taxon-name-part></tp:taxon-name> Mello-Leitão, 1920, immature male, Brazil, Minas Gerais, Mariana [<named-content xmlns:xlink="http://www.w3.org/1999/xlink" content-type="dwc:verbatimCoordinates" xlink:type="simple"><named-content content-type="geo-json" specific-use="{&#34;type&#34;:&#34;Point&#34;,&#34;coordinates&#34;:[-43.416667,-20.366667]}" id="NCID0EZHFM" xlink:type="simple">20°22'S, 43°25'W</named-content></named-content>], J. P. Fonseca leg., <abbrev xmlns:xlink="http://www.w3.org/1999/xlink" content-type="institution" xlink:title="Museu de Zoologia da Universidade de São Paulo, São Paulo" id="ABBRID0E5HFM" xlink:type="simple">MZUSP</abbrev> 327, examined,); 1923: 318; 376; <xref ref-type="bibr" rid="B120">Roewer 1942</xref>: 225; <xref ref-type="bibr" rid="B117">Raven 1985</xref>: 149. First synonymized by <xref ref-type="bibr" rid="B117">Raven (1985)</xref>.</comment></tp:nomenclature-citation><tp:nomenclature-citation><tp:taxon-name>
                  <tp:taxon-name-part taxon-name-part-type="genus">Anchylochyrus</tp:taxon-name-part>
                </tp:taxon-name><comment>Petrunkevitch, 1928: 83 (unjustified emendation per <xref ref-type="bibr" rid="B17">Bonnet 1955</xref>); <xref ref-type="bibr" rid="B158">Strand 1929</xref>: 12.</comment></tp:nomenclature-citation></tp:nomenclature-citation-list></tp:nomenclature><tp:treatment-sec sec-type="type species" id="SECID0EBJFM"><title>Type species.</title><p>
              <italic><tp:taxon-name><tp:taxon-name-part taxon-name-part-type="genus">Aranea</tp:taxon-name-part> <tp:taxon-name-part taxon-name-part-type="species">avicularia</tp:taxon-name-part></tp:taxon-name></italic> Linnaeus, 1758, by subsequent designation (<xref ref-type="bibr" rid="B58">ICZN 1957</xref>).</p></tp:treatment-sec><tp:treatment-sec sec-type="Species included" id="SECID0EWJFM"><title>Species included.</title><p>
              <italic><tp:taxon-name><tp:taxon-name-part taxon-name-part-type="genus">Avicularia</tp:taxon-name-part> <tp:taxon-name-part taxon-name-part-type="species">avicularia</tp:taxon-name-part></tp:taxon-name></italic>, <italic><tp:taxon-name><tp:taxon-name-part taxon-name-part-type="genus">Avicularia</tp:taxon-name-part> <tp:taxon-name-part taxon-name-part-type="species">caei</tp:taxon-name-part></tp:taxon-name></italic> sp. n., <italic><tp:taxon-name><tp:taxon-name-part taxon-name-part-type="genus">Avicularia</tp:taxon-name-part> <tp:taxon-name-part taxon-name-part-type="species">glauca</tp:taxon-name-part></tp:taxon-name>, <tp:taxon-name><tp:taxon-name-part taxon-name-part-type="genus">Avicularia</tp:taxon-name-part> <tp:taxon-name-part taxon-name-part-type="species">hirschii</tp:taxon-name-part></tp:taxon-name></italic>, <italic><tp:taxon-name><tp:taxon-name-part taxon-name-part-type="genus">Avicularia</tp:taxon-name-part> <tp:taxon-name-part taxon-name-part-type="species">juruensis</tp:taxon-name-part></tp:taxon-name></italic>, <italic><tp:taxon-name><tp:taxon-name-part taxon-name-part-type="genus">Avicularia</tp:taxon-name-part> <tp:taxon-name-part taxon-name-part-type="species">lynnae</tp:taxon-name-part></tp:taxon-name></italic> sp. n., <italic><tp:taxon-name><tp:taxon-name-part taxon-name-part-type="genus">Avicularia</tp:taxon-name-part> <tp:taxon-name-part taxon-name-part-type="species">merianae</tp:taxon-name-part></tp:taxon-name></italic> sp. n., <italic><tp:taxon-name><tp:taxon-name-part taxon-name-part-type="genus">Avicularia</tp:taxon-name-part> <tp:taxon-name-part taxon-name-part-type="species">minatrix</tp:taxon-name-part></tp:taxon-name></italic>, <italic><tp:taxon-name><tp:taxon-name-part taxon-name-part-type="genus">Avicularia</tp:taxon-name-part> <tp:taxon-name-part taxon-name-part-type="species">purpurea</tp:taxon-name-part></tp:taxon-name></italic>, <italic><tp:taxon-name><tp:taxon-name-part taxon-name-part-type="genus">Avicularia</tp:taxon-name-part> <tp:taxon-name-part taxon-name-part-type="species">rufa</tp:taxon-name-part></tp:taxon-name></italic>, <italic><tp:taxon-name><tp:taxon-name-part taxon-name-part-type="genus">Avicularia</tp:taxon-name-part> <tp:taxon-name-part taxon-name-part-type="species">taunayi</tp:taxon-name-part></tp:taxon-name></italic> and <italic><tp:taxon-name><tp:taxon-name-part taxon-name-part-type="genus">Avicularia</tp:taxon-name-part> <tp:taxon-name-part taxon-name-part-type="species">variegata</tp:taxon-name-part></tp:taxon-name></italic> stat. n.</p></tp:treatment-sec><tp:treatment-sec sec-type="diagnosis" id="SECID0E6NFM"><title>Diagnosis.</title><p>
              <italic><tp:taxon-name><tp:taxon-name-part taxon-name-part-type="genus">Avicularia</tp:taxon-name-part></tp:taxon-name></italic> resembles <italic><tp:taxon-name><tp:taxon-name-part taxon-name-part-type="genus">Caribena</tp:taxon-name-part></tp:taxon-name></italic> gen. n., <italic><tp:taxon-name><tp:taxon-name-part taxon-name-part-type="genus">Ybyrapora</tp:taxon-name-part></tp:taxon-name></italic> gen. n., <italic><tp:taxon-name><tp:taxon-name-part taxon-name-part-type="genus">Iridopelma</tp:taxon-name-part></tp:taxon-name></italic> and <italic><tp:taxon-name><tp:taxon-name-part taxon-name-part-type="genus">Typhochlaena</tp:taxon-name-part></tp:taxon-name></italic> by the procurve anterior row of eyes (Fig. <xref ref-type="fig" rid="F3">13</xref>). It can be distinguished from <italic><tp:taxon-name><tp:taxon-name-part taxon-name-part-type="genus">Typhochlaena</tp:taxon-name-part></tp:taxon-name></italic> by the digitiform apical article of <abbrev xmlns:xlink="http://www.w3.org/1999/xlink" xlink:title="posterior lateral spinneret" id="ABBRID0ETPFM" xlink:type="simple">PLS</abbrev> (Fig. <xref ref-type="fig" rid="F3">10</xref>). It differs from <italic><tp:taxon-name><tp:taxon-name-part taxon-name-part-type="genus">Iridopelma</tp:taxon-name-part></tp:taxon-name></italic> by male lacking tibial apopysis on tibiae II and female by spermathecae long, with accentuated outwards curvature medially (Fig. <xref ref-type="fig" rid="F7">21</xref>). It differs from <italic><tp:taxon-name><tp:taxon-name-part taxon-name-part-type="genus">Caribena</tp:taxon-name-part></tp:taxon-name></italic> gen. n. by stout urticating setae on abdomen dorsum of male and female (Figs <xref ref-type="fig" rid="F4">15–17</xref>) and by rounded process on cymbium (Fig. <xref ref-type="fig" rid="F71">307</xref>). From <italic><tp:taxon-name><tp:taxon-name-part taxon-name-part-type="genus">Ybyrapora</tp:taxon-name-part></tp:taxon-name></italic> gen. n. it can be distinguished by sclerotized spermathecae in females (Fig. <xref ref-type="fig" rid="F7">21</xref>) and presence of developed tibial apophysis in males (Fig. <xref ref-type="fig" rid="F71">311</xref>), except <italic><tp:taxon-name><tp:taxon-name-part taxon-name-part-type="genus">Avicularia</tp:taxon-name-part> <tp:taxon-name-part taxon-name-part-type="species">minatrix</tp:taxon-name-part></tp:taxon-name></italic>, <italic><tp:taxon-name><tp:taxon-name-part taxon-name-part-type="genus">Avicularia</tp:taxon-name-part> <tp:taxon-name-part taxon-name-part-type="species">lynnae</tp:taxon-name-part></tp:taxon-name></italic> sp. n., <italic><tp:taxon-name><tp:taxon-name-part taxon-name-part-type="genus">Avicularia</tp:taxon-name-part> <tp:taxon-name-part taxon-name-part-type="species">caei</tp:taxon-name-part></tp:taxon-name></italic> sp. n., and <italic>A <tp:taxon-name><tp:taxon-name-part taxon-name-part-type="species">hirschii</tp:taxon-name-part></tp:taxon-name></italic> that lack tibial apophysis. Males of these <italic><tp:taxon-name><tp:taxon-name-part taxon-name-part-type="genus">Avicularia</tp:taxon-name-part></tp:taxon-name></italic> species can be distinguished from <italic><tp:taxon-name><tp:taxon-name-part taxon-name-part-type="genus">Ybyrapora</tp:taxon-name-part> <tp:taxon-name-part taxon-name-part-type="species">diversipes</tp:taxon-name-part></tp:taxon-name></italic> comb. n. by the embolus less curved in frontal view (Fig. <xref ref-type="fig" rid="F8">30</xref>). From <italic><tp:taxon-name><tp:taxon-name-part taxon-name-part-type="genus">Ybyrapora</tp:taxon-name-part> <tp:taxon-name-part taxon-name-part-type="species">sooretama</tp:taxon-name-part></tp:taxon-name></italic> comb. n. and <italic><tp:taxon-name><tp:taxon-name-part taxon-name-part-type="genus">Ybyrapora</tp:taxon-name-part> <tp:taxon-name-part taxon-name-part-type="species">gamba</tp:taxon-name-part></tp:taxon-name></italic> comb. n. they differ in terms of the presence of a well-developed process on cymbium (Fig. <xref ref-type="fig" rid="F71">307</xref>), except <italic><tp:taxon-name><tp:taxon-name-part taxon-name-part-type="genus">Avicularia</tp:taxon-name-part> <tp:taxon-name-part taxon-name-part-type="species">minatrix</tp:taxon-name-part></tp:taxon-name></italic>. <italic><tp:taxon-name><tp:taxon-name-part taxon-name-part-type="genus">Avicularia</tp:taxon-name-part> <tp:taxon-name-part taxon-name-part-type="species">minatrix</tp:taxon-name-part></tp:taxon-name></italic> can be distinguished from <italic><tp:taxon-name><tp:taxon-name-part taxon-name-part-type="genus">Ybyrapora</tp:taxon-name-part> <tp:taxon-name-part taxon-name-part-type="species">sooretama</tp:taxon-name-part></tp:taxon-name></italic> comb. n. and <italic><tp:taxon-name><tp:taxon-name-part taxon-name-part-type="genus">Ybyrapora</tp:taxon-name-part> <tp:taxon-name-part taxon-name-part-type="species">gamba</tp:taxon-name-part></tp:taxon-name></italic> comb. n. by the abdomen dorsum black having orange spots on its side (Fig. <xref ref-type="fig" rid="F22">89</xref>).</p><fig id="F3" position="float" orientation="portrait"><label>Figures 4–14.</label><caption><p>
                  <tp:taxon-name><tp:taxon-name-part taxon-name-part-type="subfamily">Aviculariinae</tp:taxon-name-part></tp:taxon-name> characters. <bold>4</bold> <italic><tp:taxon-name><tp:taxon-name-part taxon-name-part-type="genus">Ephebopus</tp:taxon-name-part> <tp:taxon-name-part taxon-name-part-type="species">murinus</tp:taxon-name-part></tp:taxon-name></italic>, palp with paddle of urticating setae type V (arrow) on prolateral side <bold>5–6</bold> <italic><tp:taxon-name><tp:taxon-name-part taxon-name-part-type="genus">Heteroscodra</tp:taxon-name-part></tp:taxon-name></italic> sp. <bold>5</bold> black marks (arrow) on dorsal tibiae, metatarsi and tarsi <bold>6</bold> tibia IV incrassate <bold>7</bold> <italic><tp:taxon-name><tp:taxon-name-part taxon-name-part-type="genus">Typhochlaena</tp:taxon-name-part> <tp:taxon-name-part taxon-name-part-type="species">curumim</tp:taxon-name-part></tp:taxon-name></italic>, sternum as long as wide <bold>8</bold> <italic><tp:taxon-name><tp:taxon-name-part taxon-name-part-type="genus">Typhoclaena</tp:taxon-name-part> <tp:taxon-name-part taxon-name-part-type="species">seladonia</tp:taxon-name-part></tp:taxon-name></italic>, posterior lateral spinnerets with domed article (arrow) <bold>9–10</bold> <italic><tp:taxon-name><tp:taxon-name-part taxon-name-part-type="genus">Avicularia</tp:taxon-name-part> <tp:taxon-name-part taxon-name-part-type="species">merianae</tp:taxon-name-part></tp:taxon-name></italic> sp. n. <bold>9</bold> sternum longer than wide <bold>10</bold> posterior lateral spinnerets with digitiform distal article (arrow) <bold>11</bold> <italic><tp:taxon-name><tp:taxon-name-part taxon-name-part-type="genus">Psalmopoeus</tp:taxon-name-part></tp:taxon-name></italic> sp., stridulatory setae forming a lyra (arrow) on prolateral maxilla <bold>12</bold> <italic><tp:taxon-name><tp:taxon-name-part taxon-name-part-type="genus">Tapinauchenius</tp:taxon-name-part></tp:taxon-name></italic> sp., straight anterior row of eyes <bold>13</bold> <italic><tp:taxon-name><tp:taxon-name-part taxon-name-part-type="genus">Avicularia</tp:taxon-name-part> <tp:taxon-name-part taxon-name-part-type="species">avicularia</tp:taxon-name-part></tp:taxon-name></italic>, anterior row of eyes strongly procurve <bold>14</bold> <italic><tp:taxon-name><tp:taxon-name-part taxon-name-part-type="genus">Iridopelma</tp:taxon-name-part> <tp:taxon-name-part taxon-name-part-type="species">hirsutum</tp:taxon-name-part></tp:taxon-name></italic>, spermathecae.</p></caption><graphic xmlns:xlink="http://www.w3.org/1999/xlink" xlink:href="zookeys-659-001-g003.jpg" id="oo_124737.jpg" position="float" orientation="portrait" xlink:type="simple"/></fig></tp:treatment-sec><tp:treatment-sec sec-type="description" id="SECID0EOZFM"><title>Description.</title><p>Carapace slightly longer than wide, cephalic region slightly raised. Cephalic and thoracic striae inconspicuous due to setae density. Fovea deep or shallow, slightly recurve (most species) or straight. Chelicera without rastelum. Eye tubercle distinct, raised or slightly raised, wider than long. Anterior row of eyes procurve (Fig. <xref ref-type="fig" rid="F3">13</xref>), posterior recurve or slightly recurve (most species). Clypeus narrow (most species) or absent. Labium subquadrate, longer than wide, with 50–133 cuspules spaced by one or two diameters from each other on the anterior third center. Maxillary lyra absent. Maxilla subretangular, anterior lobe distinctly produced into conical process, inner angle bearing 85–215 cuspules. Sternum longer than wide, posterior angle acute, not separating coxae IV. Three pairs of sigilla, some pairs sometimes not evident. Anterior ellipsoidal or rounded, middle rounded, posterior ellipsoidal (most species) or rounded. All positioned one diameter or less from margin. Leg formula: I=IV II III (most species) or IV I II III (<italic><tp:taxon-name><tp:taxon-name-part taxon-name-part-type="genus">Avicularia</tp:taxon-name-part> <tp:taxon-name-part taxon-name-part-type="species">avicularia</tp:taxon-name-part></tp:taxon-name></italic>, <italic><tp:taxon-name><tp:taxon-name-part taxon-name-part-type="genus">Avicularia</tp:taxon-name-part> <tp:taxon-name-part taxon-name-part-type="species">rufa</tp:taxon-name-part></tp:taxon-name></italic> and <italic><tp:taxon-name><tp:taxon-name-part taxon-name-part-type="genus">Avicularia</tp:taxon-name-part> <tp:taxon-name-part taxon-name-part-type="species">hirschii</tp:taxon-name-part></tp:taxon-name></italic> female). Clavate trichobothria on distal 2/3 or 1/2 of tarsi I–IV. Tarsi I–IV fully scopulate, IV divided by a band of setae or divided by a bald stripe. Metatarsi I–II fully scopulate in most species, III 1/3 to 1/2 distal scopulate and IV 1/5 to 1/2 distal scopulate. Metatarsi IV divided by a row of setae. Scopulae of tarsi and metatarsi I–II very extended laterally giving them a spatulate appearance (Figs <xref ref-type="fig" rid="F70">299–300</xref>). Femora IV without retrolateral scopulae. Stridulatory setae absent. Legs aspinose. <abbrev xmlns:xlink="http://www.w3.org/1999/xlink" xlink:title="inferior tarsal claw" id="ABBRID0E41FM" xlink:type="simple">ITC</abbrev> absent; <abbrev xmlns:xlink="http://www.w3.org/1999/xlink" xlink:title="superior tarsal claws" id="ABBRID0EB2FM" xlink:type="simple">STC</abbrev> without denticles. Posterior lateral spinnerets digitiform (Fig. <xref ref-type="fig" rid="F3">10</xref>). Typical stout type II urticating setae on dorsal abdomen in females and males, 0.36 to 0.72 mm long, 0.11–0.019 mm wide in females and 0.78 to 1.11 mm long, 0.013–0.025 mm wide in males (Figs <xref ref-type="fig" rid="F4">15–17</xref>). Male tibiae I with apophysis (most species) (Fig. <xref ref-type="fig" rid="F71">311</xref>) or with discrete elevation covered by a cluster of setae on apical portion (Fig. <xref ref-type="fig" rid="F71">309</xref>), on prolateral side. Tibial apophysis with a single branch having well-developed base and grouped spiniform setae distally (Figs <xref ref-type="fig" rid="F8">33–35</xref>). Tibiae II lacking apophysis. Male metatarsus I touches retrolaterally tibial apophysis’ setae when folded. Globous bulb with small subtegulum; prominence on prolateral tegulum developed (most species) (Fig. <xref ref-type="fig" rid="F72">314</xref>), well-developed (<italic><tp:taxon-name><tp:taxon-name-part taxon-name-part-type="genus">Avicularia</tp:taxon-name-part> <tp:taxon-name-part taxon-name-part-type="species">variegata</tp:taxon-name-part></tp:taxon-name></italic> stat. n. and <!--PageBreak--><italic><tp:taxon-name><tp:taxon-name-part taxon-name-part-type="genus">Avicularia</tp:taxon-name-part> <tp:taxon-name-part taxon-name-part-type="species">juruensis</tp:taxon-name-part></tp:taxon-name></italic>) (Fig. <xref ref-type="fig" rid="F72">315</xref>), weakly-developed (<italic><tp:taxon-name><tp:taxon-name-part taxon-name-part-type="genus">Avicularia</tp:taxon-name-part> <tp:taxon-name-part taxon-name-part-type="species">caei</tp:taxon-name-part></tp:taxon-name></italic> sp. n.) (Fig. <xref ref-type="fig" rid="F72">313</xref>) or absent (<italic><tp:taxon-name><tp:taxon-name-part taxon-name-part-type="genus">Avicularia</tp:taxon-name-part> <tp:taxon-name-part taxon-name-part-type="species">minatrix</tp:taxon-name-part></tp:taxon-name></italic>) (Fig. <xref ref-type="fig" rid="F72">312</xref>). Embolus not flattened, without keels, about 3.0 to 3.5 times tegulum’s length (most species) or more than 4 times tegulum’s length (<italic><tp:taxon-name><tp:taxon-name-part taxon-name-part-type="genus">Avicularia</tp:taxon-name-part> <tp:taxon-name-part taxon-name-part-type="species">lynnae</tp:taxon-name-part></tp:taxon-name></italic> sp. n. and <italic><tp:taxon-name><tp:taxon-name-part taxon-name-part-type="genus">Avicularia</tp:taxon-name-part> <tp:taxon-name-part taxon-name-part-type="species">caei</tp:taxon-name-part></tp:taxon-name></italic> sp. n.) in retrolateral view. Embolus medial portion and tegulum’s margin form an acute angle in retrolateral view (Fig. <xref ref-type="fig" rid="F74">323</xref>). Embolus with basal part very curved in frontal view (Figs <xref ref-type="fig" rid="F72">312–315</xref>), thin distal width and tip narrowing abruptly (Figs <xref ref-type="fig" rid="F73">316–317</xref>) or tapering (Figs <xref ref-type="fig" rid="F73">318–319</xref>). Cymbium subtriangular with subequal lobes, having a well-developed rounded process on retrolateral lobe (most species) (Fig. <xref ref-type="fig" rid="F71">307</xref>) or lacking any process (Fig. <xref ref-type="fig" rid="F39">162</xref>). Cymbium process bearing thick setae (most species) (Fig. <xref ref-type="fig" rid="F71">307</xref>) or thin setae (Fig. <xref ref-type="fig" rid="F48">205</xref>). Spermathecae with an accentuated outwards curvature medially, completely separated, and long (Fig. <xref ref-type="fig" rid="F7">21</xref>). Spermathecae not-twisted (except <italic><tp:taxon-name><tp:taxon-name-part taxon-name-part-type="genus">Avicularia</tp:taxon-name-part> <tp:taxon-name-part taxon-name-part-type="species">hirschii</tp:taxon-name-part></tp:taxon-name></italic>) with walls lacking projections or lobes (except <italic><tp:taxon-name><tp:taxon-name-part taxon-name-part-type="genus">Avicularia</tp:taxon-name-part> <tp:taxon-name-part taxon-name-part-type="species">taunayi</tp:taxon-name-part></tp:taxon-name></italic>) (Figs <xref ref-type="fig" rid="F7">21–27</xref>). Spermathecae midwidth as wide as its base width (most species) (Fig. <xref ref-type="fig" rid="F7">21</xref>) or midwidth expanded, about 1.5 times the apex width (<italic><tp:taxon-name><tp:taxon-name-part taxon-name-part-type="genus">Avicularia</tp:taxon-name-part> <tp:taxon-name-part taxon-name-part-type="species">variegata</tp:taxon-name-part></tp:taxon-name></italic> stat. n., <italic><tp:taxon-name><tp:taxon-name-part taxon-name-part-type="genus">Avicularia</tp:taxon-name-part> <tp:taxon-name-part taxon-name-part-type="species">juruensis</tp:taxon-name-part></tp:taxon-name></italic> and <italic><tp:taxon-name><tp:taxon-name-part taxon-name-part-type="genus">Avicularia</tp:taxon-name-part> <tp:taxon-name-part taxon-name-part-type="species">taunayi</tp:taxon-name-part></tp:taxon-name></italic>) (Fig. <xref ref-type="fig" rid="F14">54</xref>). Spermathecae with weakly-sclerotized area shorter than half the length of well-sclerotized area (most species) (Fig. <xref ref-type="fig" rid="F7">21</xref>) or at least same size of well-sclerotized area (<italic><tp:taxon-name><tp:taxon-name-part taxon-name-part-type="genus">Avicularia</tp:taxon-name-part> <tp:taxon-name-part taxon-name-part-type="species">purpurea</tp:taxon-name-part></tp:taxon-name></italic> and <italic><tp:taxon-name><tp:taxon-name-part taxon-name-part-type="genus">Avicularia</tp:taxon-name-part> <tp:taxon-name-part taxon-name-part-type="species">merianae</tp:taxon-name-part></tp:taxon-name></italic> sp. n.) (Fig. <xref ref-type="fig" rid="F38">154</xref>). Abdomen dorsum of females with homogeneously distributed setae (most species) (Fig. <xref ref-type="fig" rid="F70">304</xref>) or with long guard-setae grouped on lateral and dorsal anterior areas (Figs <xref ref-type="fig" rid="F70">302–303</xref>). Legs and palps with long guard-setae having homogeneous coloration along its length (<italic><tp:taxon-name><tp:taxon-name-part taxon-name-part-type="genus">Avicularia</tp:taxon-name-part> <tp:taxon-name-part taxon-name-part-type="species">avicularia</tp:taxon-name-part></tp:taxon-name></italic>, most morphotypes; <italic><tp:taxon-name><tp:taxon-name-part taxon-name-part-type="genus">Avicularia</tp:taxon-name-part> <tp:taxon-name-part taxon-name-part-type="species">juruensis</tp:taxon-name-part></tp:taxon-name></italic> morphotype 3, <italic><tp:taxon-name><tp:taxon-name-part taxon-name-part-type="genus">Avicularia</tp:taxon-name-part> <tp:taxon-name-part taxon-name-part-type="species">purpurea</tp:taxon-name-part></tp:taxon-name></italic>, <italic><tp:taxon-name><tp:taxon-name-part taxon-name-part-type="genus">Avicularia</tp:taxon-name-part> <tp:taxon-name-part taxon-name-part-type="species">taunayi</tp:taxon-name-part></tp:taxon-name></italic> and <italic><tp:taxon-name><tp:taxon-name-part taxon-name-part-type="genus">Avicularia</tp:taxon-name-part> <tp:taxon-name-part taxon-name-part-type="species">merianae</tp:taxon-name-part></tp:taxon-name></italic> sp. n.) (Fig. <xref ref-type="fig" rid="F70">299</xref>) or long guard-setae with darker base and contrasting whitish apex (<italic><tp:taxon-name><tp:taxon-name-part taxon-name-part-type="genus">Avicularia</tp:taxon-name-part> <tp:taxon-name-part taxon-name-part-type="species">avicularia</tp:taxon-name-part></tp:taxon-name></italic> morphotypes 6 and 7; <italic><tp:taxon-name><tp:taxon-name-part taxon-name-part-type="genus">Avicularia</tp:taxon-name-part> <tp:taxon-name-part taxon-name-part-type="species">variegata</tp:taxon-name-part></tp:taxon-name></italic> stat. n.; <italic><tp:taxon-name><tp:taxon-name-part taxon-name-part-type="genus">Avicularia</tp:taxon-name-part> <tp:taxon-name-part taxon-name-part-type="species">rufa</tp:taxon-name-part></tp:taxon-name></italic>; and <italic><tp:taxon-name><tp:taxon-name-part taxon-name-part-type="genus">Avicularia</tp:taxon-name-part> <tp:taxon-name-part taxon-name-part-type="species">juruensis</tp:taxon-name-part></tp:taxon-name></italic> morphotype 2) (Fig. <xref ref-type="fig" rid="F70">300</xref>). Leg rings on distal femora, tibiae and metatarsi whitish (most species) (Fig. <xref ref-type="fig" rid="F70">299</xref>) or yellowish (<italic><tp:taxon-name><tp:taxon-name-part taxon-name-part-type="genus">Avicularia</tp:taxon-name-part> <tp:taxon-name-part taxon-name-part-type="species">avicularia</tp:taxon-name-part></tp:taxon-name></italic>, morphotype 5; <italic><tp:taxon-name><tp:taxon-name-part taxon-name-part-type="genus">Avicularia</tp:taxon-name-part> <tp:taxon-name-part taxon-name-part-type="species">variegata</tp:taxon-name-part></tp:taxon-name></italic> stat. n., morphotype 2; <italic><tp:taxon-name><tp:taxon-name-part taxon-name-part-type="genus">Avicularia</tp:taxon-name-part> <tp:taxon-name-part taxon-name-part-type="species">juruensis</tp:taxon-name-part></tp:taxon-name></italic> morphotype 2; and <italic><tp:taxon-name><tp:taxon-name-part taxon-name-part-type="genus">Avicularia</tp:taxon-name-part> <tp:taxon-name-part taxon-name-part-type="species">rufa</tp:taxon-name-part></tp:taxon-name></italic>) (Fig. <xref ref-type="fig" rid="F70">300</xref>). All species except <italic><tp:taxon-name><tp:taxon-name-part taxon-name-part-type="genus">Avicularia</tp:taxon-name-part> <tp:taxon-name-part taxon-name-part-type="species">minatrix</tp:taxon-name-part></tp:taxon-name></italic> showing drastic ontogenetic changes on abdominal color pattern. Brownish juveniles lacking metallic green or blue sheen, with black tarsi contrasting with other lighter articles (except <italic><tp:taxon-name><tp:taxon-name-part taxon-name-part-type="genus">Avicularia</tp:taxon-name-part> <tp:taxon-name-part taxon-name-part-type="species">purpurea</tp:taxon-name-part></tp:taxon-name></italic>) (Fig. <xref ref-type="fig" rid="F10">44</xref>). Juveniles having dorsal reddish abdomen with a single central longitudinal stripe and some transversal black stripes on each side (except <italic><tp:taxon-name><tp:taxon-name-part taxon-name-part-type="genus">Avicularia</tp:taxon-name-part> <tp:taxon-name-part taxon-name-part-type="species">hirschii</tp:taxon-name-part></tp:taxon-name></italic>). Central longitudinal stripe disconnected from transversal stripes (<italic><tp:taxon-name><tp:taxon-name-part taxon-name-part-type="genus">Avicularia</tp:taxon-name-part> <tp:taxon-name-part taxon-name-part-type="species">avicularia</tp:taxon-name-part></tp:taxon-name>, <tp:taxon-name><tp:taxon-name-part taxon-name-part-type="genus">Avicularia</tp:taxon-name-part> <tp:taxon-name-part taxon-name-part-type="species">variegata</tp:taxon-name-part></tp:taxon-name></italic> stat. n., <italic><tp:taxon-name><tp:taxon-name-part taxon-name-part-type="genus">Avicularia</tp:taxon-name-part> <tp:taxon-name-part taxon-name-part-type="species">juruensis</tp:taxon-name-part></tp:taxon-name></italic> and <italic><tp:taxon-name><tp:taxon-name-part taxon-name-part-type="genus">Avicularia</tp:taxon-name-part> <tp:taxon-name-part taxon-name-part-type="species">rufa</tp:taxon-name-part></tp:taxon-name></italic>) (Fig. <xref ref-type="fig" rid="F10">44</xref>), connected with all transversal stripes in each side of abdomen (<italic><tp:taxon-name><tp:taxon-name-part taxon-name-part-type="genus">Avicularia</tp:taxon-name-part> <tp:taxon-name-part taxon-name-part-type="species">purpurea</tp:taxon-name-part></tp:taxon-name></italic> and <italic><tp:taxon-name><tp:taxon-name-part taxon-name-part-type="genus">Avicularia</tp:taxon-name-part> <tp:taxon-name-part taxon-name-part-type="species">minatrix</tp:taxon-name-part></tp:taxon-name></italic>) (Fig. <xref ref-type="fig" rid="F40">167</xref>), connected only with the anterior pair of transversal stripes (<italic><tp:taxon-name><tp:taxon-name-part taxon-name-part-type="genus">Avicularia</tp:taxon-name-part> <tp:taxon-name-part taxon-name-part-type="species">merianae</tp:taxon-name-part></tp:taxon-name></italic> sp. n.), or connected with first and second anterior pair of transversal stripes (<italic><tp:taxon-name><tp:taxon-name-part taxon-name-part-type="genus">Avicularia</tp:taxon-name-part> <tp:taxon-name-part taxon-name-part-type="species">taunyai</tp:taxon-name-part></tp:taxon-name></italic>) (Fig. <xref ref-type="fig" rid="F26">101</xref>).</p><fig id="F4" position="float" orientation="portrait"><label>Figures 15–18.</label><caption><p>Urticating setae type II in <tp:taxon-name><tp:taxon-name-part taxon-name-part-type="subfamily">Aviculariinae</tp:taxon-name-part></tp:taxon-name>. <bold>15</bold> <italic><tp:taxon-name><tp:taxon-name-part taxon-name-part-type="genus">Avicularia</tp:taxon-name-part> <tp:taxon-name-part taxon-name-part-type="species">juruensis</tp:taxon-name-part></tp:taxon-name></italic> male (<abbrev xmlns:xlink="http://www.w3.org/1999/xlink" content-type="institution" xlink:title="California Academy of Sciences, San Francisco" id="ABBRID0EYMGM" xlink:type="simple">CAS</abbrev> 4), showing well-developed barbs along all its length <bold>16</bold> <italic><tp:taxon-name><tp:taxon-name-part taxon-name-part-type="genus">Avicularia</tp:taxon-name-part> <tp:taxon-name-part taxon-name-part-type="species">variegata</tp:taxon-name-part></tp:taxon-name></italic> stat. n. female (<abbrev xmlns:xlink="http://www.w3.org/1999/xlink" content-type="institution" xlink:title="Instituto Butantan, São Paulo" id="ABBRID0EKNGM" xlink:type="simple">IBSP</abbrev> 7900), showing weakly-developed barbs only near the stalk <bold>17</bold> <italic><tp:taxon-name><tp:taxon-name-part taxon-name-part-type="genus">Avicularia</tp:taxon-name-part> <tp:taxon-name-part taxon-name-part-type="species">avicularia</tp:taxon-name-part></tp:taxon-name></italic> female morphotype 5 (<abbrev xmlns:xlink="http://www.w3.org/1999/xlink" content-type="institution" xlink:title="Museu Nacional, Rio de Janeiro" id="ABBRID0E3NGM" xlink:type="simple">MNRJ</abbrev> 06916) from Pando, showing developed barbs along almost entire length <bold>18</bold> <italic><tp:taxon-name><tp:taxon-name-part taxon-name-part-type="genus">Caribena</tp:taxon-name-part> <tp:taxon-name-part taxon-name-part-type="species">versicolor</tp:taxon-name-part></tp:taxon-name></italic> comb. n. male (MNHN−AR 4904), very slender setae with barbs along all length. Scale bars = 0.1 mm.</p></caption><graphic xmlns:xlink="http://www.w3.org/1999/xlink" xlink:href="zookeys-659-001-g004.jpg" id="oo_124668.jpg" position="float" orientation="portrait" xlink:type="simple"/></fig><fig id="F5" position="float" orientation="portrait"><label>Figure 19.</label><caption><p>Map showing records of <italic><tp:taxon-name><tp:taxon-name-part taxon-name-part-type="genus">Avicularia</tp:taxon-name-part></tp:taxon-name></italic> Lamarck, 1818 species in Central and South America.</p></caption><graphic xmlns:xlink="http://www.w3.org/1999/xlink" xlink:href="zookeys-659-001-g005.jpg" id="oo_124669.jpg" position="float" orientation="portrait" xlink:type="simple"/></fig></tp:treatment-sec><tp:treatment-sec sec-type="distribution" id="SECID0E6OGM"><title>Distribution and habitat.</title><p>Costa Rica, Panama, Trinidad and Tobago, Venezuela, Guyana, Suriname, French Guiana, Colombia, Ecuador, Peru, Bolivia and Brazil. In Brazil, it occurs in the states of Roraima, Amapá, Amazonas, Pará, Maranhão, Tocantins, Acre, western Bahia, Rondônia, Mato Grosso, Goiás, Minas Gerais, São Paulo, and the Distrito Federal (Fig. <xref ref-type="fig" rid="F5">19</xref>). <xref ref-type="bibr" rid="B169">Valerio (1979)</xref> reports presence of <italic><tp:taxon-name><tp:taxon-name-part taxon-name-part-type="genus">Avicularia</tp:taxon-name-part></tp:taxon-name></italic> species in Costa Rica (see note on <italic><tp:taxon-name><tp:taxon-name-part taxon-name-part-type="genus">Avicularia</tp:taxon-name-part> <tp:taxon-name-part taxon-name-part-type="species">avicularia</tp:taxon-name-part></tp:taxon-name></italic> redescription and on <italic><tp:taxon-name><tp:taxon-name-part taxon-name-part-type="genus">Avicularia</tp:taxon-name-part> <tp:taxon-name-part taxon-name-part-type="species">glauca</tp:taxon-name-part></tp:taxon-name></italic> taxonomy). Beside this, there are reports in Lago Catemaco and other localities in the state of Veracruz, as well as in the state of Chiapas, Mexico (R. West and J. Mendoza, pers. comm.), <!--PageBreak-->but no Mexican specimens could be examined. Thus, despite the reliable records, it is not possible to know which species are in Mexico.</p></tp:treatment-sec><tp:treatment-sec sec-type="remarks" id="SECID0EMQGM"><title>Remarks.</title><p>When erecting the genus <italic><tp:taxon-name><tp:taxon-name-part taxon-name-part-type="genus">Avicularia</tp:taxon-name-part></tp:taxon-name></italic>, <xref ref-type="bibr" rid="B74">Lamarck (1818)</xref> included in it three species described originally in <italic><tp:taxon-name><tp:taxon-name-part taxon-name-part-type="genus">Aranea</tp:taxon-name-part></tp:taxon-name></italic>, in this order: <italic><tp:taxon-name><tp:taxon-name-part taxon-name-part-type="genus">Avicularia</tp:taxon-name-part> <tp:taxon-name-part taxon-name-part-type="species">canceridea</tp:taxon-name-part></tp:taxon-name></italic> (Lamarck, 1818), <italic><tp:taxon-name><tp:taxon-name-part taxon-name-part-type="genus">Avicularia</tp:taxon-name-part> <tp:taxon-name-part taxon-name-part-type="species">blondii</tp:taxon-name-part></tp:taxon-name></italic> (Latreille, 1804), and <italic><tp:taxon-name><tp:taxon-name-part taxon-name-part-type="genus">Avicularia</tp:taxon-name-part> <tp:taxon-name-part taxon-name-part-type="species">fasciata</tp:taxon-name-part></tp:taxon-name></italic> (Latreille, 1804). The first species, <italic><tp:taxon-name><tp:taxon-name-part taxon-name-part-type="genus">Avicularia</tp:taxon-name-part> <tp:taxon-name-part taxon-name-part-type="species">canceridea</tp:taxon-name-part></tp:taxon-name></italic>, could be found in the Antilles in “Meridional America” (South America)(<xref ref-type="bibr" rid="B74">Lamarck 1818</xref>). As synonyms of <italic><tp:taxon-name><tp:taxon-name-part taxon-name-part-type="genus">Avicularia</tp:taxon-name-part> <tp:taxon-name-part taxon-name-part-type="species">canceridea</tp:taxon-name-part></tp:taxon-name></italic>, <xref ref-type="bibr" rid="B74">Lamarck (1818)</xref> cited <italic><tp:taxon-name><tp:taxon-name-part taxon-name-part-type="genus">Aranea</tp:taxon-name-part> <tp:taxon-name-part taxon-name-part-type="species">avicularia</tp:taxon-name-part></tp:taxon-name></italic> Linnaeus, 1758 (<italic>sensu</italic> <xref ref-type="bibr" rid="B82">Linnaeus 1758</xref> and <xref ref-type="bibr" rid="B34">Fabricius 1793</xref>) and <italic><tp:taxon-name><tp:taxon-name-part taxon-name-part-type="genus">Mygale</tp:taxon-name-part> <tp:taxon-name-part taxon-name-part-type="species">avicularia</tp:taxon-name-part></tp:taxon-name></italic> Latreille, 1804 (<italic>sensu</italic> <xref ref-type="bibr" rid="B76">Latreille 1804</xref> and <xref ref-type="bibr" rid="B173">Walckenaer 1805</xref>). It is unclear why <xref ref-type="bibr" rid="B74">Lamarck (1818)</xref> did not use the pre-existent specific name <italic><tp:taxon-name><tp:taxon-name-part taxon-name-part-type="species">avicularia</tp:taxon-name-part></tp:taxon-name></italic> instead of <italic><tp:taxon-name><tp:taxon-name-part taxon-name-part-type="species">canceridea</tp:taxon-name-part></tp:taxon-name></italic>.</p><p>
              <xref ref-type="bibr" rid="B165">Thorell (1870)</xref> considered <italic><tp:taxon-name><tp:taxon-name-part taxon-name-part-type="genus">Aranea</tp:taxon-name-part> <tp:taxon-name-part taxon-name-part-type="species">avicularia</tp:taxon-name-part></tp:taxon-name></italic> Linnaeus “as the type for <italic><tp:taxon-name><tp:taxon-name-part taxon-name-part-type="genus">Avicularia</tp:taxon-name-part></tp:taxon-name></italic>”, and <italic><tp:taxon-name><tp:taxon-name-part taxon-name-part-type="genus">Avicularia</tp:taxon-name-part> <tp:taxon-name-part taxon-name-part-type="species">canceridea</tp:taxon-name-part></tp:taxon-name></italic> Lamarck and <italic><tp:taxon-name><tp:taxon-name-part taxon-name-part-type="genus">Aranea</tp:taxon-name-part> <tp:taxon-name-part taxon-name-part-type="species">vestiaria</tp:taxon-name-part></tp:taxon-name></italic> De Geer as its synonyms. Apparently, this was the reason for the Lamarckian combination <italic><tp:taxon-name><tp:taxon-name-part taxon-name-part-type="genus">Avicularia</tp:taxon-name-part> <tp:taxon-name-part taxon-name-part-type="species">canceridea</tp:taxon-name-part></tp:taxon-name></italic> being buried.</p><p>
              <xref ref-type="bibr" rid="B1">Ausserer (1871)</xref> considered <italic><tp:taxon-name><tp:taxon-name-part taxon-name-part-type="genus">Avicularia</tp:taxon-name-part> <tp:taxon-name-part taxon-name-part-type="species">canceridea</tp:taxon-name-part></tp:taxon-name></italic> Lamarck, <italic><tp:taxon-name><tp:taxon-name-part taxon-name-part-type="genus">Aranea</tp:taxon-name-part> <tp:taxon-name-part taxon-name-part-type="species">avicularia</tp:taxon-name-part></tp:taxon-name></italic> Linnaeus, <italic><tp:taxon-name><tp:taxon-name-part taxon-name-part-type="genus">Aranea</tp:taxon-name-part> <tp:taxon-name-part taxon-name-part-type="species">vestiaria</tp:taxon-name-part></tp:taxon-name></italic> De Geer and <italic><tp:taxon-name><tp:taxon-name-part taxon-name-part-type="genus">Mygale</tp:taxon-name-part> <tp:taxon-name-part taxon-name-part-type="species">avicularia</tp:taxon-name-part></tp:taxon-name></italic> Latreille as synonyms; however, he considered valid the binomy <italic><tp:taxon-name><tp:taxon-name-part taxon-name-part-type="genus">Avicularia</tp:taxon-name-part> <tp:taxon-name-part taxon-name-part-type="species">vestiaria</tp:taxon-name-part></tp:taxon-name></italic> and stated it as the type species. F. O. <xref ref-type="bibr" rid="B109">Pickard-Cambridge (1899)</xref> also considered <italic><tp:taxon-name><tp:taxon-name-part taxon-name-part-type="genus">Avicularia</tp:taxon-name-part> <tp:taxon-name-part taxon-name-part-type="species">canceridea</tp:taxon-name-part></tp:taxon-name></italic> Lamarck as a synonym of <italic><tp:taxon-name><tp:taxon-name-part taxon-name-part-type="genus">Avicularia</tp:taxon-name-part> <tp:taxon-name-part taxon-name-part-type="species">avicularia</tp:taxon-name-part></tp:taxon-name></italic>, but stated this last one as the type species. Despite the specific epithet <italic><tp:taxon-name><tp:taxon-name-part taxon-name-part-type="species">avicularia</tp:taxon-name-part></tp:taxon-name></italic> being the most used for the type species of <italic><tp:taxon-name><tp:taxon-name-part taxon-name-part-type="genus">Avicularia</tp:taxon-name-part></tp:taxon-name></italic> over the years, it was only officially considered as such in 1928 through Opinion 104 (<xref ref-type="bibr" rid="B57">ICZN 1928</xref>) and introduced in the official list of specific names in Zoology through Direction 67 of <abbrev xmlns:xlink="http://www.w3.org/1999/xlink" content-type="institution" xlink:title="International Commission on Zoological Nomenclature" id="ABBRID0EK1GM" xlink:type="simple">ICZN</abbrev> (<xref ref-type="bibr" rid="B58">ICZN 1957</xref>).</p><p>Herein, we tried to establish the real identity of <italic><tp:taxon-name><tp:taxon-name-part taxon-name-part-type="genus">Avicularia</tp:taxon-name-part> <tp:taxon-name-part taxon-name-part-type="species">avicularia</tp:taxon-name-part></tp:taxon-name></italic> as the original description is uninformative and useless for species identification. The type locality, America, is also vague and the existence of types was controversial. Taking into consideration that <italic><tp:taxon-name><tp:taxon-name-part taxon-name-part-type="genus">Aranea</tp:taxon-name-part> <tp:taxon-name-part taxon-name-part-type="species">avicularia</tp:taxon-name-part></tp:taxon-name></italic> is a very old species described by Linnaeus in the 10<sup>th</sup> Edition of <italic>Systema Naturae</italic> (<xref ref-type="bibr" rid="B82">Linnaeus 1758</xref>), it would be a difficult task to track a type.</p><p>Apparently, <xref ref-type="bibr" rid="B82">Linnaeus (1758)</xref> did not designate holotypes. According to <xref ref-type="bibr" rid="B100">Papavero and Llorente-Bousquets (1995)</xref>, the oldest citation regarding the type concept as we use, nowadays, is dated 1817 by the German dipterologist C. R. W. Wiedmann. In his publication, Wiedmann (1817 <italic>apud</italic> <xref ref-type="bibr" rid="B100">Papavero and Llorente-Bousquets 1995</xref>) approved the idea about designation of types in description of new species and creation of a <italic>Normalmuseum</italic> where all types should be deposited. Therefore, Linnaeus could not determine types since this concept was elaborated many years after publication of <italic>Systema Naturae</italic> (<xref ref-type="bibr" rid="B100">Papavero and Llorente-Bousquets 1995</xref>).</p><p>Linnean holotypes are also a problem for other specialists. Many botanists, for example, argue it is very difficult to know when Linnaeus used a well-defined specimen to describe a plant species. Thus, The Linnean Plant Name Typification Project was created to choose types from the specimens and illustrations that Linnaeus used in arriving at his concept of a species in question (The <xref ref-type="bibr" rid="B80">Linnean Society of London 2016</xref>). The creation of this project strengthens the ideia that Linnaeus did not designate holo<!--PageBreak-->types. Specifically in <italic><tp:taxon-name><tp:taxon-name-part taxon-name-part-type="genus">Avicularia</tp:taxon-name-part></tp:taxon-name></italic>’s case, this idea is supported by the expressed citation by F. O. <xref ref-type="bibr" rid="B108">Pickard-Cambridge (1896)</xref> that the type is a figure of two specimens drawn by <xref ref-type="bibr" rid="B95">Merian (1726)</xref>, and not a specimen.</p><p>Even with a doubtful existence of the <italic><tp:taxon-name><tp:taxon-name-part taxon-name-part-type="genus">Avicularia</tp:taxon-name-part> <tp:taxon-name-part taxon-name-part-type="species">avicularia</tp:taxon-name-part></tp:taxon-name></italic> holotype, <xref ref-type="bibr" rid="B39">Gabriel et al. (2007)</xref> tried to locate it in The Linnean Society of London Collection. The authors found two specimens of <italic><tp:taxon-name><tp:taxon-name-part taxon-name-part-type="genus">Aranea</tp:taxon-name-part> <tp:taxon-name-part taxon-name-part-type="species">avicularia</tp:taxon-name-part></tp:taxon-name></italic> considered by the curator as Linnean material (<xref ref-type="bibr" rid="B39">Gabriel et al. 2007</xref>) and observed they are two different species: a female of <italic><tp:taxon-name><tp:taxon-name-part taxon-name-part-type="genus">Stromatopelma</tp:taxon-name-part> <tp:taxon-name-part taxon-name-part-type="species">calceatum</tp:taxon-name-part></tp:taxon-name></italic> Fabricius, 1793; and a male of <italic><tp:taxon-name><tp:taxon-name-part taxon-name-part-type="genus">Harpactira</tp:taxon-name-part> <tp:taxon-name-part taxon-name-part-type="species">atra</tp:taxon-name-part></tp:taxon-name></italic> Latreille, 1832, both African species (<xref ref-type="bibr" rid="B39">Gabriel et al. 2007</xref>). They concluded that none of the African specimens in the Linnean collection could be considered types of <italic><tp:taxon-name><tp:taxon-name-part taxon-name-part-type="genus">Avicularia</tp:taxon-name-part> <tp:taxon-name-part taxon-name-part-type="species">avicularia</tp:taxon-name-part></tp:taxon-name></italic> (<xref ref-type="bibr" rid="B39">Gabriel et al. 2007</xref>).</p><p>The <abbrev xmlns:xlink="http://www.w3.org/1999/xlink" content-type="institution" xlink:title="International Commission on Zoological Nomenclature" id="ABBRID0EN6GM" xlink:type="simple">ICZN</abbrev> states on the article 72.1.1 of its Code that “in the absence of holotype designation, or the designation of syntypes, or the subsequent designation of a lectotype, all [specimens] are syntypes and collectively they constitute the name-bearing type” (<xref ref-type="bibr" rid="B59">ICZN 1999</xref>). Additionally, the article 72.4.1. (<xref ref-type="bibr" rid="B59">ICZN 1999</xref>) states that “the type series of a nominal species-group taxon consists of all the specimens included by the author in the new nominal taxon (whether directly or by bibliographic reference)”. Thus, as there is no designation of a specific holotype in the original description, all the specimens used in the publications mentioned by Linnaeus in the description of <italic><tp:taxon-name><tp:taxon-name-part taxon-name-part-type="genus">Aranea</tp:taxon-name-part> <tp:taxon-name-part taxon-name-part-type="species">avicularia</tp:taxon-name-part></tp:taxon-name></italic> are part of a syntypic series.</p><p>In that description, <xref ref-type="bibr" rid="B82">Linnaeus (1758)</xref> cited his own previous work (<xref ref-type="bibr" rid="B81">Linnaeus 1749</xref>), as well as <xref ref-type="bibr" rid="B25">Clusius (1611)</xref>, <xref ref-type="bibr" rid="B73">Laet (1633)</xref>, <xref ref-type="bibr" rid="B111">Piso and Marcgrave (1648)</xref>, <xref ref-type="bibr" rid="B179">Worm (1655)</xref>, <xref ref-type="bibr" rid="B98">Olearius (1666)</xref> and <xref ref-type="bibr" rid="B94">Merian (1705)</xref>.</p><p>The spider drawn by <xref ref-type="bibr" rid="B25">Clusius (1611)</xref> seems, in fact, to be an aviculariine, since it has a hairy body and very developed subungueal tufts (Fig. <xref ref-type="fig" rid="F1">2</xref>). The spider was illustrated with low cephalic region and could be found in Baya de todos los Sanctos [<italic>sic</italic>] (<xref ref-type="bibr" rid="B25">Clusius 1611</xref>). The animal depicted resembles specimens of <italic><tp:taxon-name><tp:taxon-name-part taxon-name-part-type="genus">Pachistopelma</tp:taxon-name-part></tp:taxon-name></italic> spp., which can be found in Baía de Todos-os-Santos, a bay in the city of Salvador, state of Bahia, northeastern Brazil. <xref ref-type="bibr" rid="B73">Laet (1633)</xref> and <xref ref-type="bibr" rid="B111">Piso and Marcgrave (1648)</xref> also reproduced this illustration and indicated that this species is very common in Saint Aleixo Island (state of Pernambuco, Brazil), area where <italic><tp:taxon-name><tp:taxon-name-part taxon-name-part-type="genus">Pachistopelma</tp:taxon-name-part> <tp:taxon-name-part taxon-name-part-type="species">rufoniger</tp:taxon-name-part></tp:taxon-name></italic> specimens are frequent and where also there is no record of <italic><tp:taxon-name><tp:taxon-name-part taxon-name-part-type="genus">Avicularia</tp:taxon-name-part></tp:taxon-name></italic> spp. Other authors (<xref ref-type="bibr" rid="B98">Olearius 1666</xref>, <xref ref-type="bibr" rid="B179">Worm 1655</xref>) used the same Clusius’ spider illustration to refer to this Brazilian species which we found to be a <italic><tp:taxon-name><tp:taxon-name-part taxon-name-part-type="genus">Pachistopelma</tp:taxon-name-part></tp:taxon-name></italic> species.</p><p>
              <xref ref-type="bibr" rid="B94">Merian (1705)</xref>, on the other hand, illustrated two spiders with very developed and conspicuously colored subungueal tufts, unmistakably <italic><tp:taxon-name><tp:taxon-name-part taxon-name-part-type="genus">Avicularia</tp:taxon-name-part></tp:taxon-name></italic> sp. specimens (Fig. <xref ref-type="fig" rid="F1">1</xref>). One of them is leaving a typical retreat and feeding on ants and the other specimen is feeding on a small bird. <xref ref-type="bibr" rid="B145">Smith (2000b)</xref> stated that, probably because of this illustration, Linnaeus used the specific name “<italic><tp:taxon-name><tp:taxon-name-part taxon-name-part-type="species">avicularia</tp:taxon-name-part></tp:taxon-name></italic>”, meaning “small bird” in Latin. <xref ref-type="bibr" rid="B94">Merian (1705)</xref> had drawn these spiders based on specimens observed during her expedition to Suriname. In the illustration’s comments, there is no indication of locality, nor any information that could lead to an inequivocal identification of the illustrated species.</p><!--PageBreak--><p>
              <xref ref-type="bibr" rid="B82">Linnaeus (1758)</xref>, in his <italic><tp:taxon-name><tp:taxon-name-part taxon-name-part-type="genus">Aranea</tp:taxon-name-part> <tp:taxon-name-part taxon-name-part-type="species">avicularia</tp:taxon-name-part></tp:taxon-name></italic> description, also cited two illustrations of <xref ref-type="bibr" rid="B129">Seba (1734)</xref> of a spider from Ceylon, now Sri Lanka, which is probably a <italic><tp:taxon-name><tp:taxon-name-part taxon-name-part-type="genus">Poecilotheria</tp:taxon-name-part></tp:taxon-name></italic> specimen, and an unidentified specimen from America, which clearly is not an aviculariine.</p><p>Thus, among the syntypic <italic><tp:taxon-name><tp:taxon-name-part taxon-name-part-type="genus">Avicularia</tp:taxon-name-part> <tp:taxon-name-part taxon-name-part-type="species">avicularia</tp:taxon-name-part></tp:taxon-name></italic> series are specimens of <italic><tp:taxon-name><tp:taxon-name-part taxon-name-part-type="genus">Pachistopelma</tp:taxon-name-part></tp:taxon-name></italic> spp. (<xref ref-type="bibr" rid="B25">Clusius 1611</xref>, <xref ref-type="bibr" rid="B73">Laet 1633</xref>, Piso and Margrave 1648, <xref ref-type="bibr" rid="B179">Worm 1655</xref>, <xref ref-type="bibr" rid="B98">Olearius 1666</xref>), <italic><tp:taxon-name><tp:taxon-name-part taxon-name-part-type="genus">Avicularia</tp:taxon-name-part></tp:taxon-name></italic> (<xref ref-type="bibr" rid="B94">Merian 1705</xref>) and unidentified specimens (Seba 1704). Apparently, the specimens used and/or illustrated by these authors are lost or have never been deposited in a zoological collection, but only observed in their natural habitat. <xref ref-type="bibr" rid="B144">Smith (2000a)</xref> believe that <xref ref-type="bibr" rid="B82">Linnaeus (1758)</xref> used the engraving done by <xref ref-type="bibr" rid="B94">Merian (1705)</xref> for describing <italic><tp:taxon-name><tp:taxon-name-part taxon-name-part-type="genus">Aranea</tp:taxon-name-part> <tp:taxon-name-part taxon-name-part-type="species">avicularia</tp:taxon-name-part></tp:taxon-name></italic>, which was considered perfectly acceptable at that time. However, <xref ref-type="bibr" rid="B144">Smith (2000a)</xref> did not discard the possibility that Linnaeus had examined specimens collected by Merian, which could be deposited in particular collections, although the author states that much of Merian’s material is lost.</p><p>The <abbrev xmlns:xlink="http://www.w3.org/1999/xlink" content-type="institution" xlink:title="International Commission on Zoological Nomenclature" id="ABBRID0ETHHM" xlink:type="simple">ICZN</abbrev> Code article 72.4.1.1 states that “for a nominal species or subspecies established before 2000, any evidence, published or unpublished, may be taken into account to determine what specimens constitute the type series” (<xref ref-type="bibr" rid="B59">ICZN 1999</xref>). The Code also considered part of the syntypic series specimens of which there is evidence that they were known to the author and recognized by him when the nominal species was established (see example in article 72.4.1.1 of <xref ref-type="bibr" rid="B59">ICZN 1999</xref>). After searching some collections, we found three specimens of <italic><tp:taxon-name><tp:taxon-name-part taxon-name-part-type="genus">Aranea</tp:taxon-name-part> <tp:taxon-name-part taxon-name-part-type="species">avicularia</tp:taxon-name-part></tp:taxon-name></italic> belonging to the Linnean collection at the Museum of Evolution of Uppsala University. Even though there is no irrefutable proof that these specimens once belonged to Linnaeus and were examined by him when describing the species (Dr. Mats Eriksson, pers. comm.), we think that two of three specimens found in the collection were used by Linnaeus in his work. The spiders’ donor was Adolf Fredrik, King of Sweden in the time Linnaeus was writing his <italic>Systema Naturae</italic> (<xref ref-type="bibr" rid="B72">Kullander 2001</xref>). The King had an extensive biological collection composed of plants and animals from all over the world, a common habit of wealthy and significant people of that time (<xref ref-type="bibr" rid="B72">Kullander 2001</xref>). During nine weeks between 1751 and 1754, Linnaeus, during that time a professor at Uppsala University, was housed in the Royal Castle to catalogue the royal collection; the result of this work was published in a book (<xref ref-type="bibr" rid="B72">Kullander 2001</xref>). It is probable that the King donated some material to Linnaeus, which were brought with him to Uppsala instead of going with most of the King’s material to the Swedish Museum of Natural History in Stockholm. Thus, those specimens of <italic><tp:taxon-name><tp:taxon-name-part taxon-name-part-type="genus">Aranea</tp:taxon-name-part> <tp:taxon-name-part taxon-name-part-type="species">avicularia</tp:taxon-name-part></tp:taxon-name></italic> could have been really used by <xref ref-type="bibr" rid="B82">Linnaeus (1758)</xref> to describe the species and, therefore, they are part of the syntypic series.</p><p>King Adolf’s specimens are in a dry, pinned collection, thus they cannot be properly examined and handle (Fig. <xref ref-type="fig" rid="F6">20</xref>). However, even by photography, it is clear that both are <italic><tp:taxon-name><tp:taxon-name-part taxon-name-part-type="genus">Avicularia</tp:taxon-name-part> <tp:taxon-name-part taxon-name-part-type="species">avicularia</tp:taxon-name-part></tp:taxon-name></italic> specimens, probable from the morphotype found in the state of Pará, Brazil, since morphological features such as size and coloration match with those seen in specimens found in that area. Therefore, herein, we establish the specimen <abbrev xmlns:xlink="http://www.w3.org/1999/xlink" content-type="institution" xlink:title="Museum of Evolution, University of Uppsala, Uppsala" id="ABBRID0EZJHM" xlink:type="simple">UUZM</abbrev> 61 from the Uppsala collection as lectotype and the specimen <abbrev xmlns:xlink="http://www.w3.org/1999/xlink" content-type="institution" xlink:title="Museum of Evolution, University of Uppsala, Uppsala" id="ABBRID0E5JHM" xlink:type="simple">UUZM</abbrev> 62 as paralectotype, solving the oldest and one of the most vexing problems in mygalomorph taxonomy.</p><!--PageBreak--></tp:treatment-sec><tp:treatment-sec sec-type="key" id="SECID0EEKHM"><title>Key to <italic><tp:taxon-name><tp:taxon-name-part taxon-name-part-type="genus">Avicularia</tp:taxon-name-part></tp:taxon-name></italic> species</title><p>Male of <italic><tp:taxon-name><tp:taxon-name-part taxon-name-part-type="genus">Avicularia</tp:taxon-name-part> <tp:taxon-name-part taxon-name-part-type="species">glauca</tp:taxon-name-part></tp:taxon-name></italic> and female of <italic><tp:taxon-name><tp:taxon-name-part taxon-name-part-type="genus">Avicularia</tp:taxon-name-part> <tp:taxon-name-part taxon-name-part-type="species">caei</tp:taxon-name-part></tp:taxon-name></italic> sp.n. and <italic><tp:taxon-name><tp:taxon-name-part taxon-name-part-type="genus">Avicularia</tp:taxon-name-part> <tp:taxon-name-part taxon-name-part-type="species">lynnae</tp:taxon-name-part></tp:taxon-name></italic> sp. n. are unknown.</p><p>
              <bold>Female</bold>
            </p><table-wrap content-type="key" position="anchor" orientation="portrait"><table id="TID0EBSCM" rules="all"><tbody><tr><td rowspan="1" colspan="1">1</td><td rowspan="1" colspan="1">Spermathecae long and twisted (Fig. <xref ref-type="fig" rid="F43">183</xref>)</td><td rowspan="1" colspan="1">
                      <bold><italic><tp:taxon-name><tp:taxon-name-part taxon-name-part-type="genus">Avicularia</tp:taxon-name-part> <tp:taxon-name-part taxon-name-part-type="species">hirschii</tp:taxon-name-part></tp:taxon-name></italic></bold>
                    </td></tr><tr><td rowspan="1" colspan="1">–</td><td rowspan="1" colspan="1">Spermathecae not-twisted</td><td rowspan="1" colspan="1">
                      <bold>2</bold>
                    </td></tr><tr><td rowspan="1" colspan="1">2</td><td rowspan="1" colspan="1">Spermathecae with lobes from median to distal portions (Fig. <xref ref-type="fig" rid="F24">91</xref>)</td><td rowspan="1" colspan="1">
                      <bold><italic><tp:taxon-name><tp:taxon-name-part taxon-name-part-type="genus">Avicularia</tp:taxon-name-part> <tp:taxon-name-part taxon-name-part-type="species">taunayi</tp:taxon-name-part></tp:taxon-name></italic></bold>
                    </td></tr><tr><td rowspan="1" colspan="1">–</td><td rowspan="1" colspan="1">Spemathecae lacking lobes</td><td rowspan="1" colspan="1">
                      <bold>3</bold>
                    </td></tr><tr><td rowspan="1" colspan="1">3</td><td rowspan="1" colspan="1">Spermathecae midwidth expanded, 1.5 times its base and apical widths (Fig. <xref ref-type="fig" rid="F14">54</xref>)</td><td rowspan="1" colspan="1">
                      <bold>4</bold>
                    </td></tr><tr><td rowspan="1" colspan="1">–</td><td rowspan="1" colspan="1">Spermathecae midwidth as wide as its base width (Fig. <xref ref-type="fig" rid="F7">21</xref>)</td><td rowspan="1" colspan="1">
                      <bold>5</bold>
                    </td></tr><tr><td rowspan="1" colspan="1">4</td><td rowspan="1" colspan="1">Legs with or without grizzled setae, brownish guard-setae on dark abdomen, and whitish or pale yellow rings on distal femora, tibiae and metatarsi (Figs <xref ref-type="fig" rid="F30">119</xref>, <xref ref-type="fig" rid="F30">122</xref>) (see morphotype characteristics and occurence areas)</td><td rowspan="1" colspan="1">
                      <bold><italic><tp:taxon-name><tp:taxon-name-part taxon-name-part-type="genus">Avicularia</tp:taxon-name-part> <tp:taxon-name-part taxon-name-part-type="species">juruensis</tp:taxon-name-part></tp:taxon-name></italic></bold>
                    </td></tr><tr><td rowspan="1" colspan="1">–</td><td rowspan="1" colspan="1">All legs with grizzled setae, vivid reddish guard-setae on black abdomen, and whitish rings on distal femora, tibiae and metatarsi (Fig. <xref ref-type="fig" rid="F16">70</xref>); or all legs with grizzled setae, brownish guard-setae on black abdomen and pale yellow rings on distal femora, tibiae and metatarsi (Fig. <xref ref-type="fig" rid="F17">74</xref>)</td><td rowspan="1" colspan="1">
                      <bold><italic><tp:taxon-name><tp:taxon-name-part taxon-name-part-type="genus">Avicularia</tp:taxon-name-part> <tp:taxon-name-part taxon-name-part-type="species">variegata</tp:taxon-name-part></tp:taxon-name></italic> stat. n.</bold>
                    </td></tr><tr><td rowspan="1" colspan="1">5</td><td rowspan="1" colspan="1">Leg IV longer (more than 10%) than leg I</td><td rowspan="1" colspan="1">
                      <bold>6</bold>
                    </td></tr><tr><td rowspan="1" colspan="1">–</td><td rowspan="1" colspan="1">Leg IV as long as leg I</td><td rowspan="1" colspan="1">
                      <bold>7</bold>
                    </td></tr><tr><td rowspan="1" colspan="1">6</td><td rowspan="1" colspan="1">All legs always with grizzled setae, vivid yellow rings on distal femora, tibiae and metatarsi, and abdomen with grey guard-setae grouped on lateral dorsal anterior areas and black short body setae (Fig. <xref ref-type="fig" rid="F36">145</xref>)</td><td rowspan="1" colspan="1">
                      <bold><italic><tp:taxon-name><tp:taxon-name-part taxon-name-part-type="genus">Avicularia</tp:taxon-name-part> <tp:taxon-name-part taxon-name-part-type="species">rufa</tp:taxon-name-part></tp:taxon-name></italic></bold>
                    </td></tr><tr><td rowspan="1" colspan="1">–</td><td rowspan="1" colspan="1">Legs with or without grizzled setae, whitish or pale yellow rings on distal femora, tibiae and metatarsi and guard-setae grouped on lateral dorsal anterior area (Figs <xref ref-type="fig" rid="F9">36</xref>, <xref ref-type="fig" rid="F9">38–42</xref>, <xref ref-type="fig" rid="F10">45</xref>, <xref ref-type="fig" rid="F10">48</xref>) (see morphotype characteristics and occurence areas)</td><td rowspan="1" colspan="1">
                      <bold><italic><tp:taxon-name><tp:taxon-name-part taxon-name-part-type="genus">Avicularia</tp:taxon-name-part> <tp:taxon-name-part taxon-name-part-type="species">avicularia</tp:taxon-name-part></tp:taxon-name></italic></bold>
                    </td></tr><tr><td rowspan="1" colspan="1">7</td><td rowspan="1" colspan="1">Abdomen dorsum black with lateral orange spots on its sides (Fig. <xref ref-type="fig" rid="F22">88</xref>), Venezuela</td><td rowspan="1" colspan="1">
                      <bold><italic><tp:taxon-name><tp:taxon-name-part taxon-name-part-type="genus">Avicularia</tp:taxon-name-part> <tp:taxon-name-part taxon-name-part-type="species">minatrix</tp:taxon-name-part></tp:taxon-name></italic></bold>
                    </td></tr><tr><td rowspan="1" colspan="1">–</td><td rowspan="1" colspan="1">Abdomen dorsum with homogeneous color pattern, lacking orange spots</td><td rowspan="1" colspan="1">
                      <bold>8</bold>
                    </td></tr><tr><td rowspan="1" colspan="1">8</td><td rowspan="1" colspan="1">Carapace and legs with green sheen (Fig. <xref ref-type="fig" rid="F13">52</xref>), Panama</td><td rowspan="1" colspan="1">
                      <bold><italic><tp:taxon-name><tp:taxon-name-part taxon-name-part-type="genus">Avicularia</tp:taxon-name-part> <tp:taxon-name-part taxon-name-part-type="species">glauca</tp:taxon-name-part></tp:taxon-name></italic></bold>
                    </td></tr><tr><td rowspan="1" colspan="1">–</td><td rowspan="1" colspan="1">Carapace and legs without green sheen, western South America</td><td rowspan="1" colspan="1">
                      <bold>9</bold>
                    </td></tr><tr><td rowspan="1" colspan="1">9</td><td rowspan="1" colspan="1">Carapace and legs with intense purple sheen (Figs <xref ref-type="fig" rid="F40">168</xref>, <xref ref-type="fig" rid="F40">170</xref>), abdomen black velvety (Fig. <xref ref-type="fig" rid="F70">304</xref>), Ecuador, Colombia and Peru</td><td rowspan="1" colspan="1">
                      <bold><italic><tp:taxon-name><tp:taxon-name-part taxon-name-part-type="genus">Avicularia</tp:taxon-name-part> <tp:taxon-name-part taxon-name-part-type="species">purpurea</tp:taxon-name-part></tp:taxon-name></italic></bold>
                    </td></tr><tr><td rowspan="1" colspan="1">–</td><td rowspan="1" colspan="1">Carapace and legs with discrete pink sheen, abdomen with red brownish setae (Fig. <xref ref-type="fig" rid="F47">199</xref>), Peru</td><td rowspan="1" colspan="1">
                      <bold><italic><tp:taxon-name><tp:taxon-name-part taxon-name-part-type="genus">Avicularia</tp:taxon-name-part> <tp:taxon-name-part taxon-name-part-type="species">merianae</tp:taxon-name-part></tp:taxon-name></italic> sp. n.</bold>
                    </td></tr><tr><td rowspan="1" colspan="1">
                      <bold>Males</bold>
                    </td></tr><tr><td rowspan="1" colspan="1">1</td><td rowspan="1" colspan="1">Embolus long, more than 4 times tegulum’s length (Figs <xref ref-type="fig" rid="F48">202</xref>, <xref ref-type="fig" rid="F50">211</xref>)</td><td rowspan="1" colspan="1">
                      <bold>2</bold>
                    </td></tr><tr><td rowspan="1" colspan="1">–</td><td rowspan="1" colspan="1">Embolus 2.5 to 3.5 times tegulum’s length (Fig. <xref ref-type="fig" rid="F8">29</xref>)</td><td rowspan="1" colspan="1">
                      <bold>3</bold>
                    </td></tr><!--PageBreak--><tr><td rowspan="1" colspan="1">2</td><td rowspan="1" colspan="1">Abdomen dorsum with lateral stripes (Fig. <xref ref-type="fig" rid="F51">218</xref>) and tegulum with weakly-developed prominence (Fig. <xref ref-type="fig" rid="F72">313</xref>)</td><td rowspan="1" colspan="1">
                      <bold><italic><tp:taxon-name><tp:taxon-name-part taxon-name-part-type="genus">Avicularia</tp:taxon-name-part> <tp:taxon-name-part taxon-name-part-type="species">caei</tp:taxon-name-part></tp:taxon-name></italic> sp. n.</bold>
                    </td></tr><tr><td rowspan="1" colspan="1">–</td><td rowspan="1" colspan="1">Abdomen dorsum with a single longitudinal stripe and tegulum with developed prominence (Fig. <xref ref-type="fig" rid="F49">209</xref>)</td><td rowspan="1" colspan="1">
                      <bold><italic><tp:taxon-name><tp:taxon-name-part taxon-name-part-type="genus">Avicularia</tp:taxon-name-part> <tp:taxon-name-part taxon-name-part-type="species">lynnae</tp:taxon-name-part></tp:taxon-name></italic> sp. n.</bold>
                    </td></tr><tr><td rowspan="1" colspan="1">3</td><td rowspan="1" colspan="1">Tibia I with a discrete elevation covered by cluster of setae in apical portion, on prolateral side (Fig. <xref ref-type="fig" rid="F71">309</xref>)</td><td rowspan="1" colspan="1">
                      <bold>4</bold>
                    </td></tr><tr><td rowspan="1" colspan="1">–</td><td rowspan="1" colspan="1">Tibia I apophysis with well-developed branch bearing thick setae (Fig. <xref ref-type="fig" rid="F71">311</xref>)</td><td rowspan="1" colspan="1">
                      <bold>5</bold>
                    </td></tr><tr><td rowspan="1" colspan="1">4</td><td rowspan="1" colspan="1">Tegulum without prominence (Fig. <xref ref-type="fig" rid="F72">312</xref>), cymbium lacking process on retrolateral lobe (Fig. <xref ref-type="fig" rid="F21">84</xref>) and abdomen dorsum black with lateral orange spots on its sides (Fig. <xref ref-type="fig" rid="F22">89</xref>)</td><td rowspan="1" colspan="1">
                      <bold><italic><tp:taxon-name><tp:taxon-name-part taxon-name-part-type="genus">Avicularia</tp:taxon-name-part> <tp:taxon-name-part taxon-name-part-type="species">minatrix</tp:taxon-name-part></tp:taxon-name></italic></bold>
                    </td></tr><tr><td rowspan="1" colspan="1">–</td><td rowspan="1" colspan="1">Tegulum with developed prominence (Fig. <xref ref-type="fig" rid="F42">175</xref>), cymbium with developed process on retrolateral lobe (Fig. <xref ref-type="fig" rid="F42">177</xref>)</td><td rowspan="1" colspan="1">
                      <bold><italic><tp:taxon-name><tp:taxon-name-part taxon-name-part-type="genus">Avicularia</tp:taxon-name-part> <tp:taxon-name-part taxon-name-part-type="species">hirschii</tp:taxon-name-part></tp:taxon-name></italic></bold>
                    </td></tr><tr><td rowspan="1" colspan="1">5</td><td rowspan="1" colspan="1">Cymbium with retrolateral lobe lacking any process or with weakly-developed process (Fig. <xref ref-type="fig" rid="F39">162</xref>)</td><td rowspan="1" colspan="1">
                      <bold>6</bold>
                    </td></tr><tr><td rowspan="1" colspan="1">–</td><td rowspan="1" colspan="1">Cymbium with retrolateral lobe with well-developed process bearing thick setae (Fig. <xref ref-type="fig" rid="F71">307</xref>)</td><td rowspan="1" colspan="1">
                      <bold>7</bold>
                    </td></tr><tr><td rowspan="1" colspan="1">6</td><td rowspan="1" colspan="1">Carapace and legs with intense purple sheen (Figs <xref ref-type="fig" rid="F40">169</xref>, <xref ref-type="fig" rid="F40">171</xref>), abdomen black velvety, Ecuador, Colombia and Peru</td><td rowspan="1" colspan="1">
                      <bold><italic><tp:taxon-name><tp:taxon-name-part taxon-name-part-type="genus">Avicularia</tp:taxon-name-part> <tp:taxon-name-part taxon-name-part-type="species">purpurea</tp:taxon-name-part></tp:taxon-name></italic></bold>
                    </td></tr><tr><td rowspan="1" colspan="1">–</td><td rowspan="1" colspan="1">Carapace and legs with discrete pink sheen, abdomen with red brownish guard-setae, Peru</td><td rowspan="1" colspan="1">
                      <bold><italic><tp:taxon-name><tp:taxon-name-part taxon-name-part-type="genus">Avicularia</tp:taxon-name-part> <tp:taxon-name-part taxon-name-part-type="species">merianae</tp:taxon-name-part></tp:taxon-name></italic> sp. n.</bold>
                    </td></tr><tr><td rowspan="1" colspan="1">7</td><td rowspan="1" colspan="1">Leg IV longer (more than 10%) than leg I</td><td rowspan="1" colspan="1">
                      <bold>8</bold>
                    </td></tr><tr><td rowspan="1" colspan="1">–</td><td rowspan="1" colspan="1">Leg IV as long as leg I</td><td rowspan="1" colspan="1">
                      <bold>9</bold>
                    </td></tr><tr><td rowspan="1" colspan="1">8</td><td rowspan="1" colspan="1">All legs always with grizzled setae, distal femora, tibiae and metatarsi with vivid yellow rings and grey guard-setae on black abdomen (Fig. <xref ref-type="fig" rid="F70">300</xref>)</td><td rowspan="1" colspan="1">
                      <bold><italic><tp:taxon-name><tp:taxon-name-part taxon-name-part-type="genus">Avicularia</tp:taxon-name-part> <tp:taxon-name-part taxon-name-part-type="species">rufa</tp:taxon-name-part></tp:taxon-name></italic></bold>
                    </td></tr><tr><td rowspan="1" colspan="1">–</td><td rowspan="1" colspan="1">Legs with or without grizzled setae, distal femora, tibiae and metatarsi with whitish or pale yellow rings (Figs <xref ref-type="fig" rid="F9">43</xref>, <xref ref-type="fig" rid="F10">46</xref>, <xref ref-type="fig" rid="F10">49</xref>) (see morphotype characteristics and occurrence areas)</td><td rowspan="1" colspan="1">
                      <bold><italic><tp:taxon-name><tp:taxon-name-part taxon-name-part-type="genus">Avicularia</tp:taxon-name-part> <tp:taxon-name-part taxon-name-part-type="species">avicularia</tp:taxon-name-part></tp:taxon-name></italic></bold>
                    </td></tr><tr><td rowspan="1" colspan="1">9</td><td rowspan="1" colspan="1">Tegulum with developed prominence (Fig. <xref ref-type="fig" rid="F25">95</xref>), abdomen with three pairs of light brown spots extending from the dorsum to lateral region (Fig. <xref ref-type="fig" rid="F26">103</xref>)</td><td rowspan="1" colspan="1">
                      <bold><italic><tp:taxon-name><tp:taxon-name-part taxon-name-part-type="genus">Avicularia</tp:taxon-name-part> <tp:taxon-name-part taxon-name-part-type="species">taunayi</tp:taxon-name-part></tp:taxon-name></italic></bold>
                    </td></tr><tr><td rowspan="1" colspan="1">–</td><td rowspan="1" colspan="1">Tegulum with well-developed prominence (Fig. <xref ref-type="fig" rid="F72">315</xref>), abdomen dorsum lacking spots</td><td rowspan="1" colspan="1">
                      <bold>10</bold>
                    </td></tr><tr><td rowspan="1" colspan="1">10</td><td rowspan="1" colspan="1">Legs with or without grizzled setae, abdomen dark with brownish guard-setae, and distal femora, tibia and metatarsi with whitish or pale yellow rings (Fig. <xref ref-type="fig" rid="F30">121</xref>) (see morphotype characteristics and occurrence areas)</td><td rowspan="1" colspan="1">
                      <bold><italic><tp:taxon-name><tp:taxon-name-part taxon-name-part-type="genus">Avicularia</tp:taxon-name-part> <tp:taxon-name-part taxon-name-part-type="species">juruensis</tp:taxon-name-part></tp:taxon-name></italic></bold>
                    </td></tr><tr><td rowspan="1" colspan="1">–</td><td rowspan="1" colspan="1">Legs with grizzled setae, abdomen black with brownish guard-setae and distal femora, tibia and metatarsi with whitish or pale yellow rings (Figs <xref ref-type="fig" rid="F16">71</xref>, <xref ref-type="fig" rid="F17">75</xref>)</td><td rowspan="1" colspan="1">
                      <bold><italic><tp:taxon-name><tp:taxon-name-part taxon-name-part-type="genus">Avicularia</tp:taxon-name-part> <tp:taxon-name-part taxon-name-part-type="species">variegata</tp:taxon-name-part></tp:taxon-name></italic> stat. n.</bold>
                    </td></tr></tbody></table></table-wrap></tp:treatment-sec><tp:treatment-sec><!--Section generated to contain objects referenced in tp:taxon-treatment.--><fig id="F1" position="float" orientation="portrait"><label>Figures 1–2.</label><caption><p>Historical aviculariine drawings. <bold>1</bold> Maria Sybilla Merian’s plate from <italic>Metamorphosis insectorum Surinamensium</italic> (1705) depicting an <italic><tp:taxon-name><tp:taxon-name-part taxon-name-part-type="genus">Avicularia</tp:taxon-name-part> <tp:taxon-name-part taxon-name-part-type="species">avicularia</tp:taxon-name-part></tp:taxon-name></italic> eating a bird <bold>2</bold> <xref ref-type="bibr" rid="B25">Clusius’ (1611)</xref> drawing of a possible <italic><tp:taxon-name><tp:taxon-name-part taxon-name-part-type="genus">Pachistopelma</tp:taxon-name-part></tp:taxon-name></italic> sp., the oldest known illustration of a tarantula (<tp:taxon-name><tp:taxon-name-part taxon-name-part-type="family">Theraphosidae</tp:taxon-name-part></tp:taxon-name>, <tp:taxon-name><tp:taxon-name-part taxon-name-part-type="subfamily">Aviculariinae</tp:taxon-name-part></tp:taxon-name>) in the New World.</p></caption><graphic xmlns:xlink="http://www.w3.org/1999/xlink" xlink:href="zookeys-659-001-g001.jpg" position="float" orientation="portrait" xlink:type="simple" id="oo_124665.jpg"/></fig><fig id="F6" position="float" orientation="portrait"><label>Figure 20.</label><caption><p>
                  <italic><tp:taxon-name><tp:taxon-name-part taxon-name-part-type="genus">Avicularia</tp:taxon-name-part> <tp:taxon-name-part taxon-name-part-type="species">avicularia</tp:taxon-name-part></tp:taxon-name></italic> (Linnaeus, 1758), types from Uppsala Collection (<abbrev xmlns:xlink="http://www.w3.org/1999/xlink" content-type="institution" xlink:title="Museum of Evolution, University of Uppsala, Uppsala" id="ABBRID0E5IJM" xlink:type="simple">UUZM</abbrev>). Above, lectotype female (<abbrev xmlns:xlink="http://www.w3.org/1999/xlink" content-type="institution" xlink:title="Museum of Evolution, University of Uppsala, Uppsala" id="ABBRID0EDJJM" xlink:type="simple">UUZM</abbrev> 61), below paralectotype (<abbrev xmlns:xlink="http://www.w3.org/1999/xlink" content-type="institution" xlink:title="Museum of Evolution, University of Uppsala, Uppsala" id="ABBRID0EIJJM" xlink:type="simple">UUZM</abbrev> 62). Photo: Mats Eriksson, published with <abbrev xmlns:xlink="http://www.w3.org/1999/xlink" content-type="institution" xlink:title="Museum of Evolution, University of Uppsala, Uppsala" id="ABBRID0ENJJM" xlink:type="simple">UUZM</abbrev> permission.</p></caption><graphic xmlns:xlink="http://www.w3.org/1999/xlink" xlink:href="zookeys-659-001-g006.jpg" id="oo_124670.jpg" position="float" orientation="portrait" xlink:type="simple"/></fig><fig id="F7" position="float" orientation="portrait"><label>Figures 21–27.</label><caption><p>
                  <italic><tp:taxon-name><tp:taxon-name-part taxon-name-part-type="genus">Avicularia</tp:taxon-name-part> <tp:taxon-name-part taxon-name-part-type="species">avicularia</tp:taxon-name-part></tp:taxon-name></italic> (Linnaeus, 1758), spermathecae variation. <bold>21</bold> morphotype 1, Altamira, state of Pará, Brazil (<abbrev xmlns:xlink="http://www.w3.org/1999/xlink" content-type="institution" xlink:title="Museu Nacional, Rio de Janeiro" id="ABBRID0EC6LM" xlink:type="simple">MNRJ</abbrev> 13995) <bold>22</bold> morphotype 2, UHE Tucuruí, state of Pará, Brazil (<abbrev xmlns:xlink="http://www.w3.org/1999/xlink" content-type="institution" xlink:title="Instituto Butantan, São Paulo" id="ABBRID0EJ6LM" xlink:type="simple">IBSP</abbrev> 4885) <bold>23</bold> morphotype 3, Puerto Cabello, state of Carabobo, Venezuela (<abbrev xmlns:xlink="http://www.w3.org/1999/xlink" content-type="institution" xlink:title="Muséum National d’histoire Naturelle, Paris" id="ABBRID0EQ6LM" xlink:type="simple">MNHN–AR</abbrev> 4883) <bold>24</bold> morphotype 4, Cuenca Rio Los Amigos, department of Madre de Dios, Peru (<abbrev xmlns:xlink="http://www.w3.org/1999/xlink" content-type="institution" xlink:title="Museo de Entomologia Klaus Raven Büller, Universidad Nacional Agraria La Molina, Lima" id="ABBRID0EX6LM" xlink:type="simple">UA</abbrev> 0042/2006) <bold>25</bold> morphotype 5, Yucumo, department of Beni, Bolivia (<abbrev xmlns:xlink="http://www.w3.org/1999/xlink" content-type="institution" xlink:title="Museu Nacional, Rio de Janeiro" id="ABBRID0E56LM" xlink:type="simple">MNRJ</abbrev> 06919) <bold>26</bold> morphotype 6, Paramaribo, district of Paramaribo, Suriname (<abbrev xmlns:xlink="http://www.w3.org/1999/xlink" content-type="institution" xlink:title="American Museum of Natural History, New York" id="ABBRID0EFAMM" xlink:type="simple">AMNH</abbrev> Su59) <bold>27</bold> morphotype 7, Juruti, state of Pará, Brazil (<abbrev xmlns:xlink="http://www.w3.org/1999/xlink" content-type="institution" xlink:title="Museu Paraense Emílio Goeldi, Belém" id="ABBRID0EMAMM" xlink:type="simple">MPEG</abbrev> 15640). Scale bars = 1 mm.</p></caption><graphic xmlns:xlink="http://www.w3.org/1999/xlink" xlink:href="zookeys-659-001-g007.jpg" id="oo_124671.jpg" position="float" orientation="portrait" xlink:type="simple"/></fig><fig id="F8" position="float" orientation="portrait"><label>Figures 28–35.</label><caption><p>
                  <italic><tp:taxon-name><tp:taxon-name-part taxon-name-part-type="genus">Avicularia</tp:taxon-name-part> <tp:taxon-name-part taxon-name-part-type="species">avicularia</tp:taxon-name-part></tp:taxon-name></italic> (Linnaeus, 1758), male (<abbrev xmlns:xlink="http://www.w3.org/1999/xlink" content-type="institution" xlink:title="Museu Nacional, Rio de Janeiro" id="ABBRID0EZFMM" xlink:type="simple">MNRJ</abbrev> 13659A). <bold>28–31</bold> right palpal bulb (mirrored) <bold>28</bold> prolateral <bold>29</bold> retrolateral <bold>30</bold> frontal <bold>31</bold> dorsal <bold>32</bold> right cymbium, dorsal view (mirrored) <bold>33–35</bold> right tibial apophysis of leg I (mirrored) <bold>33</bold> prolateral <bold>34</bold> ventral <bold>35</bold> retrolateral. Scale bars = 1 mm.</p></caption><graphic xmlns:xlink="http://www.w3.org/1999/xlink" xlink:href="zookeys-659-001-g008.jpg" id="oo_124672.jpg" position="float" orientation="portrait" xlink:type="simple"/></fig><fig id="F9" position="float" orientation="portrait"><label>Figures 36–43.</label><caption><p>
                  <italic><tp:taxon-name><tp:taxon-name-part taxon-name-part-type="genus">Avicularia</tp:taxon-name-part> <tp:taxon-name-part taxon-name-part-type="species">avicularia</tp:taxon-name-part></tp:taxon-name></italic> (Linnaeus, 1758) morphotypes. <bold>36–37</bold> morphotype 1 <bold>36</bold> female from Castanhal, state of Pará, Brazil <bold>37</bold> immature from Santarém, state of Pará, Brazil <bold>38</bold> morphotype 2, female from Tucuruí, state of Pará, Brazil <bold>39</bold> morphotype 3, female from Caracas, Distrito Capital, Venezuela <bold>40</bold> morphotype 4, female from Tambopata, department of Madre de Dios, Peru <bold>41</bold> morphotype 5, preserved female from Manuripi, department of Pando, Bolivia <bold>42–43</bold> morphotype 6 <bold>42</bold> female from Montsinery, department of Cayenne, French Guiana <bold>43</bold> male from Georgetown, department of Demerara-Mahaica, Guyana. Photos: <bold>36</bold> R. Bertani; <bold>37</bold> M. Gamache, <bold>38</bold> W. Bokermann; <bold>39–40, 42–43</bold> R. C. West; <bold>41</bold> C. S. Fukushima.</p></caption><graphic xmlns:xlink="http://www.w3.org/1999/xlink" xlink:href="zookeys-659-001-g009.jpg" id="oo_124673.jpg" position="float" orientation="portrait" xlink:type="simple"/></fig><fig id="F10" position="float" orientation="portrait"><label>Figures 44–49.</label><caption><p>
                  <italic><tp:taxon-name><tp:taxon-name-part taxon-name-part-type="genus">Avicularia</tp:taxon-name-part> <tp:taxon-name-part taxon-name-part-type="species">avicularia</tp:taxon-name-part></tp:taxon-name></italic> (Linnaeus, 1758) morphotypes. <bold>44–46</bold> morphotype 6, from Trinidad and Tobago <bold>44</bold> immature <bold>45</bold> female <bold>46</bold> male <bold>47–49</bold> morphotype 7, from Juruti, state of Pará, Brazil <bold>47</bold> immature <bold>48</bold> female <bold>49</bold> male. Photos: <bold>44–46</bold> R. C. West; <bold>47–49</bold> F. E. Pimenta.</p></caption><graphic xmlns:xlink="http://www.w3.org/1999/xlink" xlink:href="zookeys-659-001-g010.jpg" id="oo_124674.jpg" position="float" orientation="portrait" xlink:type="simple"/></fig><fig id="F11" position="float" orientation="portrait"><label>Figure 50.</label><caption><p>Map showing records of <italic><tp:taxon-name><tp:taxon-name-part taxon-name-part-type="genus">Avicularia</tp:taxon-name-part> <tp:taxon-name-part taxon-name-part-type="species">avicularia</tp:taxon-name-part></tp:taxon-name></italic> (Linnaeus, 1758) and <italic><tp:taxon-name><tp:taxon-name-part taxon-name-part-type="genus">Avicularia</tp:taxon-name-part> <tp:taxon-name-part taxon-name-part-type="species">rufa</tp:taxon-name-part></tp:taxon-name></italic> Schiapelli &amp; Gerschman, 1945.</p></caption><graphic xmlns:xlink="http://www.w3.org/1999/xlink" xlink:href="zookeys-659-001-g011.jpg" id="oo_124675.jpg" position="float" orientation="portrait" xlink:type="simple"/></fig><fig id="F12" position="float" orientation="portrait"><label>Figure 51.</label><caption><p>Map showing records of <italic><tp:taxon-name><tp:taxon-name-part taxon-name-part-type="genus">Avicularia</tp:taxon-name-part> <tp:taxon-name-part taxon-name-part-type="species">avicularia</tp:taxon-name-part></tp:taxon-name></italic> (Linnaeus, 1758) morphotypes.</p></caption><graphic xmlns:xlink="http://www.w3.org/1999/xlink" xlink:href="zookeys-659-001-g012.jpg" id="oo_124676.jpg" position="float" orientation="portrait" xlink:type="simple"/></fig><fig id="F13" position="float" orientation="portrait"><label>Figures 52–53.</label><caption><p>
                  <italic><tp:taxon-name><tp:taxon-name-part taxon-name-part-type="genus">Avicularia</tp:taxon-name-part> <tp:taxon-name-part taxon-name-part-type="species">glauca</tp:taxon-name-part></tp:taxon-name></italic> Simon, 1891, holotype female (<abbrev xmlns:xlink="http://www.w3.org/1999/xlink" content-type="institution" xlink:title="Muséum National d’histoire Naturelle, Paris" id="ABBRID0ERENM" xlink:type="simple">MNHN–AR</abbrev> 4897). <bold>52</bold> habitus <bold>53</bold> spermathecae.</p></caption><graphic xmlns:xlink="http://www.w3.org/1999/xlink" xlink:href="zookeys-659-001-g013.jpg" id="oo_124677.jpg" position="float" orientation="portrait" xlink:type="simple"/></fig><fig id="F14" position="float" orientation="portrait"><label>Figures 54–57.</label><caption><p>
                  <italic><tp:taxon-name><tp:taxon-name-part taxon-name-part-type="genus">Avicularia</tp:taxon-name-part> <tp:taxon-name-part taxon-name-part-type="species">variegata</tp:taxon-name-part></tp:taxon-name></italic> (F. O. Pickard-Cambridge, 1896) stat. n., spermathecae variation. <bold>54</bold> morphotype 1, Manaus, state of Amazonas, Brazil (<abbrev xmlns:xlink="http://www.w3.org/1999/xlink" content-type="institution" xlink:title="Museu do Instituto Nacional de Pesquisas da Amazônia, Manaus" id="ABBRID0EQTNM" xlink:type="simple">INPA</abbrev> 4894) <bold>55</bold> holotype, Itacoatiara, state of Amazonas, Brazil (<abbrev xmlns:xlink="http://www.w3.org/1999/xlink" content-type="institution" xlink:title="The Natural History Museum, London" id="ABBRID0EXTNM" xlink:type="simple">BMNH</abbrev> 1896.12.13.16) <bold>56</bold> morphotype 2, Alto Alegre, state of Roraima, Brazil (<abbrev xmlns:xlink="http://www.w3.org/1999/xlink" content-type="institution" xlink:title="Museu de Zoologia da Universidade de São Paulo, São Paulo" id="ABBRID0E5TNM" xlink:type="simple">MZUSP</abbrev> 70946) <bold>57</bold> holotype of <italic><tp:taxon-name><tp:taxon-name-part taxon-name-part-type="genus">Avicularia</tp:taxon-name-part> <tp:taxon-name-part taxon-name-part-type="species">bicegoi</tp:taxon-name-part></tp:taxon-name></italic> Mello-Leitão, 1923, Manaus, state of Amazonas, Brazil (<abbrev xmlns:xlink="http://www.w3.org/1999/xlink" content-type="institution" xlink:title="Museu de Zoologia da Universidade de São Paulo, São Paulo" id="ABBRID0EQUNM" xlink:type="simple">MZUSP</abbrev> 133). Scale bars = 1 mm.</p></caption><graphic xmlns:xlink="http://www.w3.org/1999/xlink" xlink:href="zookeys-659-001-g014.jpg" id="oo_124678.jpg" position="float" orientation="portrait" xlink:type="simple"/></fig><fig id="F15" position="float" orientation="portrait"><label>Figures 58–65.</label><caption><p>
                  <italic><tp:taxon-name><tp:taxon-name-part taxon-name-part-type="genus">Avicularia</tp:taxon-name-part> <tp:taxon-name-part taxon-name-part-type="species">variegata</tp:taxon-name-part></tp:taxon-name></italic> (F. O. Pickard-Cambridge, 1896) stat. n., male (<abbrev xmlns:xlink="http://www.w3.org/1999/xlink" content-type="institution" xlink:title="Museu do Instituto Nacional de Pesquisas da Amazônia, Manaus" id="ABBRID0EIWNM" xlink:type="simple">INPA</abbrev> 4897). <bold>58–61</bold> left palpal bulb <bold>58</bold> prolateral <bold>59</bold> retrolateral <bold>60</bold> frontal <bold>61</bold> dorsal <bold>62</bold> left cymbium, dorsal <bold>63–65</bold> left tibial apophysis of leg I <bold>63</bold> prolateral <bold>64</bold> ventral <bold>65</bold> retrolateral. Scale bars = 1 mm.</p></caption><graphic xmlns:xlink="http://www.w3.org/1999/xlink" xlink:href="zookeys-659-001-g015.jpg" id="oo_124679.jpg" position="float" orientation="portrait" xlink:type="simple"/></fig><fig id="F16" position="float" orientation="portrait"><label>Figures 66–73.</label><caption><p>
                  <italic><tp:taxon-name><tp:taxon-name-part taxon-name-part-type="genus">Avicularia</tp:taxon-name-part> <tp:taxon-name-part taxon-name-part-type="species">variegata</tp:taxon-name-part></tp:taxon-name></italic> stat. n., morphotype 1, habitus <bold>66</bold> immature on leaf retreat <bold>67</bold> immature <bold>68</bold> juvenile <bold>69</bold> juvenile female <bold>70</bold> female <bold>71</bold> male <bold>72</bold> adult inside retreat on tree bark <bold>73</bold> female in coconut tree. Photos: <bold>66–69, 71–73</bold> Marlus Almeida; <bold>70</bold> R. C. West.</p></caption><graphic xmlns:xlink="http://www.w3.org/1999/xlink" xlink:href="zookeys-659-001-g016.jpg" id="oo_124680.jpg" position="float" orientation="portrait" xlink:type="simple"/></fig><fig id="F17" position="float" orientation="portrait"><label>Figures 74–75.</label><caption><p>
                  <italic><tp:taxon-name><tp:taxon-name-part taxon-name-part-type="genus">Avicularia</tp:taxon-name-part> <tp:taxon-name-part taxon-name-part-type="species">variegata</tp:taxon-name-part></tp:taxon-name></italic> stat. n., morphotype 2, habitus <bold>74</bold> female <bold>75</bold> male. Photos: <bold>74</bold> C. S. Fukushima; <bold>75</bold> R. Bertani.</p></caption><graphic xmlns:xlink="http://www.w3.org/1999/xlink" xlink:href="zookeys-659-001-g017.jpg" id="oo_124681.jpg" position="float" orientation="portrait" xlink:type="simple"/></fig><fig id="F18" position="float" orientation="portrait"><label>Figure 76.</label><caption><p>Map showing records of <italic><tp:taxon-name><tp:taxon-name-part taxon-name-part-type="genus">Avicularia</tp:taxon-name-part> <tp:taxon-name-part taxon-name-part-type="species">variegata</tp:taxon-name-part></tp:taxon-name></italic> (F. O. Pickard-Cambridge, 1896) stat. n. and <italic><tp:taxon-name><tp:taxon-name-part taxon-name-part-type="genus">Avicularia</tp:taxon-name-part> <tp:taxon-name-part taxon-name-part-type="species">juruensis</tp:taxon-name-part></tp:taxon-name></italic> Mello-Leitão, 1923.</p></caption><graphic xmlns:xlink="http://www.w3.org/1999/xlink" xlink:href="zookeys-659-001-g018.jpg" id="oo_124682.jpg" position="float" orientation="portrait" xlink:type="simple"/></fig><fig id="F19" position="float" orientation="portrait"><label>Figures 77.</label><caption><p>Map showing records of <italic><tp:taxon-name><tp:taxon-name-part taxon-name-part-type="genus">Avicularia</tp:taxon-name-part> <tp:taxon-name-part taxon-name-part-type="species">variegata</tp:taxon-name-part></tp:taxon-name></italic> F. O. Pickard-Cambridge, 1896 stat. n. morphotypes.</p></caption><graphic xmlns:xlink="http://www.w3.org/1999/xlink" xlink:href="zookeys-659-001-g019.jpg" id="oo_124683.jpg" position="float" orientation="portrait" xlink:type="simple"/></fig><fig id="F20" position="float" orientation="portrait"><label>Figures 78–79.</label><caption><p>
                  <italic><tp:taxon-name><tp:taxon-name-part taxon-name-part-type="genus">Avicularia</tp:taxon-name-part> <tp:taxon-name-part taxon-name-part-type="species">minatrix</tp:taxon-name-part></tp:taxon-name></italic> Pocock, 1903, spermathecae variation. <bold>78</bold> Venezuela (<abbrev xmlns:xlink="http://www.w3.org/1999/xlink" content-type="institution" xlink:title="Instituto Butantan, São Paulo" id="ABBRID0EIKPM" xlink:type="simple">IBSP</abbrev> 12886) <bold>79</bold> holotype, Duaca, state of Lara, Venezuela (<abbrev xmlns:xlink="http://www.w3.org/1999/xlink" content-type="institution" xlink:title="The Natural History Museum, London" id="ABBRID0EPKPM" xlink:type="simple">BMNH</abbrev> 1903.7.1.120). Scale bars = 1 mm.</p></caption><graphic xmlns:xlink="http://www.w3.org/1999/xlink" xlink:href="zookeys-659-001-g020.jpg" id="oo_124684.jpg" position="float" orientation="portrait" xlink:type="simple"/></fig><fig id="F21" position="float" orientation="portrait"><label>Figures 80–87.</label><caption><p>
                  <italic><tp:taxon-name><tp:taxon-name-part taxon-name-part-type="genus">Avicularia</tp:taxon-name-part> <tp:taxon-name-part taxon-name-part-type="species">minatrix</tp:taxon-name-part></tp:taxon-name></italic> Pocock, 1903, male (<abbrev xmlns:xlink="http://www.w3.org/1999/xlink" content-type="institution" xlink:title="Museu de Zoologia da Universidade de São Paulo, São Paulo" id="ABBRID0EHLPM" xlink:type="simple">MZUSP</abbrev> 70949). <bold>80–83</bold> right palpal bulb (mirrored) <bold>80</bold> prolateral <bold>81</bold> retrolateral <bold>82</bold> frontal <bold>83</bold> dorsal <bold>84</bold> right cymbium, dorsal (mirrored) <bold>85–87</bold> left tibia I <bold>85</bold> prolateral <bold>86</bold> ventral <bold>87</bold> retrolateral. Scale bars = 1 mm.</p></caption><graphic xmlns:xlink="http://www.w3.org/1999/xlink" xlink:href="zookeys-659-001-g021.jpg" id="oo_124685.jpg" position="float" orientation="portrait" xlink:type="simple"/></fig><fig id="F22" position="float" orientation="portrait"><label>Figures 88–89.</label><caption><p>
                  <italic><tp:taxon-name><tp:taxon-name-part taxon-name-part-type="genus">Avicularia</tp:taxon-name-part> <tp:taxon-name-part taxon-name-part-type="species">minatrix</tp:taxon-name-part></tp:taxon-name></italic> Pocock, 1903, habitus. <bold>88</bold> female, state of Falcón, Venezuela <bold>89</bold> male. Photos: <bold>88</bold> J. Huff; <bold>89</bold> J. Newland.</p></caption><graphic xmlns:xlink="http://www.w3.org/1999/xlink" xlink:href="zookeys-659-001-g022.jpg" id="oo_124686.jpg" position="float" orientation="portrait" xlink:type="simple"/></fig><fig id="F23" position="float" orientation="portrait"><label>Figure 90.</label><caption><p>Map showing records of <italic><tp:taxon-name><tp:taxon-name-part taxon-name-part-type="genus">Avicularia</tp:taxon-name-part> <tp:taxon-name-part taxon-name-part-type="species">minatrix</tp:taxon-name-part></tp:taxon-name></italic> Pocock, 1903, <italic><tp:taxon-name><tp:taxon-name-part taxon-name-part-type="genus">Avicularia</tp:taxon-name-part> <tp:taxon-name-part taxon-name-part-type="species">hirschii</tp:taxon-name-part></tp:taxon-name></italic> <xref ref-type="bibr" rid="B22">Bullmer et al. 2006</xref>, <italic><tp:taxon-name><tp:taxon-name-part taxon-name-part-type="genus">Avicularia</tp:taxon-name-part> <tp:taxon-name-part taxon-name-part-type="species">lynnae</tp:taxon-name-part></tp:taxon-name></italic> sp. n. and <italic><tp:taxon-name><tp:taxon-name-part taxon-name-part-type="genus">Avicularia</tp:taxon-name-part> <tp:taxon-name-part taxon-name-part-type="species">caei</tp:taxon-name-part></tp:taxon-name></italic> sp. n.</p></caption><graphic xmlns:xlink="http://www.w3.org/1999/xlink" xlink:href="zookeys-659-001-g023.jpg" id="oo_124687.jpg" position="float" orientation="portrait" xlink:type="simple"/></fig><fig id="F24" position="float" orientation="portrait"><label>Figures 91–92.</label><caption><p>
                  <italic><tp:taxon-name><tp:taxon-name-part taxon-name-part-type="genus">Avicularia</tp:taxon-name-part> <tp:taxon-name-part taxon-name-part-type="species">taunayi</tp:taxon-name-part></tp:taxon-name></italic> (Mello-Leitão, 1920), spermathecae variation. <bold>91</bold> Sobradinho, Brasília, Distrito Federal, Brazil (<abbrev xmlns:xlink="http://www.w3.org/1999/xlink" content-type="institution" xlink:title="Museu do Departamento de Zoologia da Universidade de Brasília" id="ABBRID0E2UPM" xlink:type="simple">DZUB</abbrev> 352) <bold>92</bold> Brasíla, Distrito Federal, Brazil (<abbrev xmlns:xlink="http://www.w3.org/1999/xlink" content-type="institution" xlink:title="Museu do Departamento de Zoologia da Universidade de Brasília" id="ABBRID0ECVPM" xlink:type="simple">DZUB</abbrev> 1979). Scale bars = 1 mm.</p></caption><graphic xmlns:xlink="http://www.w3.org/1999/xlink" xlink:href="zookeys-659-001-g024.jpg" id="oo_124688.jpg" position="float" orientation="portrait" xlink:type="simple"/></fig><fig id="F25" position="float" orientation="portrait"><label>Figures 93–100.</label><caption><p>
                  <italic><tp:taxon-name><tp:taxon-name-part taxon-name-part-type="genus">Avicularia</tp:taxon-name-part> <tp:taxon-name-part taxon-name-part-type="species">taunayi</tp:taxon-name-part></tp:taxon-name></italic> (Mello-Leitão, 1920), male (<abbrev xmlns:xlink="http://www.w3.org/1999/xlink" content-type="institution" xlink:title="Museu do Departamento de Zoologia da Universidade de Brasília" id="ABBRID0EPAAO" xlink:type="simple">DZUB</abbrev> 1675; except cymbium, <abbrev xmlns:xlink="http://www.w3.org/1999/xlink" content-type="institution" xlink:title="Museu do Departamento de Zoologia da Universidade de Brasília" id="ABBRID0EUAAO" xlink:type="simple">DZUB</abbrev> 4542). <bold>93–96</bold> left palpal bulb <bold>93</bold> prolateral <bold>94</bold> retrolateral <bold>95</bold> frontal <bold>96</bold> dorsal <bold>97</bold> left cymbium, dorsal <bold>98–100</bold> right tibial apophysis of leg I (mirrored) <bold>98</bold> prolateral <bold>99</bold> ventral <bold>100</bold> retrolateral. Scale bars = 1 mm.</p></caption><graphic xmlns:xlink="http://www.w3.org/1999/xlink" xlink:href="zookeys-659-001-g025.jpg" id="oo_124689.jpg" position="float" orientation="portrait" xlink:type="simple"/></fig><fig id="F26" position="float" orientation="portrait"><label>Figures 101–104.</label><caption><p>
                  <italic><tp:taxon-name><tp:taxon-name-part taxon-name-part-type="genus">Avicularia</tp:taxon-name-part> <tp:taxon-name-part taxon-name-part-type="species">taunayi</tp:taxon-name-part></tp:taxon-name></italic> (Mello-Leitão, 1920), habitus and retreat. <bold>101</bold> immature <bold>102</bold> female <bold>103</bold> male <bold>104</bold> retreat inside trunk of <italic><tp:taxon-name><tp:taxon-name-part taxon-name-part-type="genus">Myrcia</tp:taxon-name-part> <tp:taxon-name-part taxon-name-part-type="species">tormentosa</tp:taxon-name-part></tp:taxon-name></italic> (Aubl.). Arrow indicating retreat opening. Photos: <bold>101–103</bold> R. Bertani; <bold>104</bold> C. S. Fukushima.</p></caption><graphic xmlns:xlink="http://www.w3.org/1999/xlink" xlink:href="zookeys-659-001-g026.jpg" id="oo_124690.jpg" position="float" orientation="portrait" xlink:type="simple"/></fig><fig id="F27" position="float" orientation="portrait"><label>Figure 105.</label><caption><p>Map showing records of <italic><tp:taxon-name><tp:taxon-name-part taxon-name-part-type="genus">Avicularia</tp:taxon-name-part> <tp:taxon-name-part taxon-name-part-type="species">taunayi</tp:taxon-name-part></tp:taxon-name></italic> (Melo-Leitão, 1920), <italic><tp:taxon-name><tp:taxon-name-part taxon-name-part-type="genus">Avicularia</tp:taxon-name-part> <tp:taxon-name-part taxon-name-part-type="species">purpurea</tp:taxon-name-part></tp:taxon-name></italic> Kirk, 1990 and <italic><tp:taxon-name><tp:taxon-name-part taxon-name-part-type="genus">Avicularia</tp:taxon-name-part> <tp:taxon-name-part taxon-name-part-type="species">merianae</tp:taxon-name-part></tp:taxon-name></italic> sp. n.</p></caption><graphic xmlns:xlink="http://www.w3.org/1999/xlink" xlink:href="zookeys-659-001-g027.jpg" id="oo_124691.jpg" position="float" orientation="portrait" xlink:type="simple"/></fig><fig id="F28" position="float" orientation="portrait"><label>Figures 106–108.</label><caption><p>
                  <italic><tp:taxon-name><tp:taxon-name-part taxon-name-part-type="genus">Avicularia</tp:taxon-name-part> <tp:taxon-name-part taxon-name-part-type="species">juruensis</tp:taxon-name-part></tp:taxon-name></italic> Mello-Leitão, 1923, spermathecae variation. <bold>106</bold> paralectotype, Rio Juruá, state of Amazonas, Brazil (<abbrev xmlns:xlink="http://www.w3.org/1999/xlink" content-type="institution" xlink:title="Museu de Zoologia da Universidade de São Paulo, São Paulo" id="ABBRID0ECVAO" xlink:type="simple">MZUSP</abbrev> 125C) <bold>107</bold> paralectotype, Rio Juruá, state of Amazonas, Brazil (<abbrev xmlns:xlink="http://www.w3.org/1999/xlink" content-type="institution" xlink:title="Museu de Zoologia da Universidade de São Paulo, São Paulo" id="ABBRID0EJVAO" xlink:type="simple">MZUSP</abbrev> 125A) <bold>108</bold> morphotype 3, Pebas, department of Loreto, Peru (<abbrev xmlns:xlink="http://www.w3.org/1999/xlink" content-type="institution" xlink:title="Muséum National d’histoire Naturelle, Paris" id="ABBRID0EQVAO" xlink:type="simple">MNHN–AR</abbrev> 4902). Scale bars = 1 mm.</p></caption><graphic xmlns:xlink="http://www.w3.org/1999/xlink" xlink:href="zookeys-659-001-g028.jpg" id="oo_124692.jpg" position="float" orientation="portrait" xlink:type="simple"/></fig><fig id="F29" position="float" orientation="portrait"><label>Figures 109–116.</label><caption><p>
                  <italic><tp:taxon-name><tp:taxon-name-part taxon-name-part-type="genus">Avicularia</tp:taxon-name-part> <tp:taxon-name-part taxon-name-part-type="species">juruensis</tp:taxon-name-part></tp:taxon-name></italic> Mello-Leitão, 1923, male lectotype (<abbrev xmlns:xlink="http://www.w3.org/1999/xlink" content-type="institution" xlink:title="Museu de Zoologia da Universidade de São Paulo, São Paulo" id="ABBRID0ECMBO" xlink:type="simple">MZUSP</abbrev> 125B). <bold>109–112</bold> left palpal bulb <bold>109</bold> prolateral <bold>110</bold> retrolateral <bold>111</bold> frontal <bold>112</bold> dorsal <bold>113</bold> left cymbium, dorsal <bold>114–116</bold> right tibial apophysis of leg I (mirrored) <bold>114</bold> prolateral <bold>115</bold> ventral <bold>116</bold> retrolateral. Scale bars = 1 mm.</p></caption><graphic xmlns:xlink="http://www.w3.org/1999/xlink" xlink:href="zookeys-659-001-g029.jpg" id="oo_124693.jpg" position="float" orientation="portrait" xlink:type="simple"/></fig><fig id="F30" position="float" orientation="portrait"><label>Figures 117–122.</label><caption><p>
                  <italic><tp:taxon-name><tp:taxon-name-part taxon-name-part-type="genus">Avicularia</tp:taxon-name-part> <tp:taxon-name-part taxon-name-part-type="species">juruensis</tp:taxon-name-part></tp:taxon-name></italic> Mello-Leitão, 1923, habitus. <bold>117–118</bold> morphotype 2 <bold>117</bold> immature <bold>118</bold> juvenile <bold>119</bold> female with yellowish leg ring, department of Napo, Ecuador <bold>120</bold> female with whitish leg ring, department of Loreto, Peru <bold>121</bold> male, department of Loreto, Peru <bold>122</bold> morphotype 1, female, Peru. Photos: <bold>117</bold> Tanya Stewart; <bold>118</bold> W. Lamar; <bold>119–122</bold> R. C. West.</p></caption><graphic xmlns:xlink="http://www.w3.org/1999/xlink" xlink:href="zookeys-659-001-g030.jpg" id="oo_124694.jpg" position="float" orientation="portrait" xlink:type="simple"/></fig><fig id="F31" position="float" orientation="portrait"><label>Figures 123–126.</label><caption><p>
                  <italic><tp:taxon-name><tp:taxon-name-part taxon-name-part-type="genus">Avicularia</tp:taxon-name-part> <tp:taxon-name-part taxon-name-part-type="species">juruensis</tp:taxon-name-part></tp:taxon-name></italic> Mello-Leitão, 1923, retreat, habitus and behavior. <bold>123</bold> morphotype 2, retreat <bold>124</bold> morphotype 1, female from Cruzeiro do Sul, state of Acre, Brazil, habitus <bold>125</bold> female swimming on Rio Momon, Peru <bold>126</bold> female swimming on Rio Marañon, Peru. Photos: <bold>123, 125–126</bold> R. C. West; <bold>124</bold> S. Albuquerque.</p></caption><graphic xmlns:xlink="http://www.w3.org/1999/xlink" xlink:href="zookeys-659-001-g031.jpg" id="oo_124695.jpg" position="float" orientation="portrait" xlink:type="simple"/></fig><fig id="F32" position="float" orientation="portrait"><label>Figure 127.</label><caption><p>Map showing records of <italic><tp:taxon-name><tp:taxon-name-part taxon-name-part-type="genus">Avicularia</tp:taxon-name-part> <tp:taxon-name-part taxon-name-part-type="species">juruensis</tp:taxon-name-part></tp:taxon-name></italic> Mello-Leitão, 1923 morphotypes.</p></caption><graphic xmlns:xlink="http://www.w3.org/1999/xlink" xlink:href="zookeys-659-001-g032.jpg" id="oo_124696.jpg" position="float" orientation="portrait" xlink:type="simple"/></fig><fig id="F33" position="float" orientation="portrait"><label>Figures 128–130.</label><caption><p>
                  <italic><tp:taxon-name><tp:taxon-name-part taxon-name-part-type="genus">Avicularia</tp:taxon-name-part> <tp:taxon-name-part taxon-name-part-type="species">rufa</tp:taxon-name-part></tp:taxon-name></italic> Schiapelli &amp; Gerschman, 1945, spermathecae variation. <bold>128</bold> between vale de São Domingos and Pontes &amp; Lacerda, state of Mato Grosso, Brazil (<abbrev xmlns:xlink="http://www.w3.org/1999/xlink" content-type="institution" xlink:title="Instituto Butantan, São Paulo" id="ABBRID0E2HCO" xlink:type="simple">IBSP</abbrev> 10264) <bold>129</bold> Rio Negro, state of Amazonas, Brazil (<abbrev xmlns:xlink="http://www.w3.org/1999/xlink" content-type="institution" xlink:title="American Museum of Natural History, New York" id="ABBRID0ECICO" xlink:type="simple">AMNH</abbrev> RW29) <bold>130</bold> Tomé-Assu, state of Pará, Brazil (<abbrev xmlns:xlink="http://www.w3.org/1999/xlink" content-type="institution" xlink:title="Instituto Butantan, São Paulo" id="ABBRID0EJICO" xlink:type="simple">IBSP</abbrev> 3105). Scale bars = 1 mm.</p></caption><graphic xmlns:xlink="http://www.w3.org/1999/xlink" xlink:href="zookeys-659-001-g033.jpg" id="oo_124697.jpg" position="float" orientation="portrait" xlink:type="simple"/></fig><fig id="F34" position="float" orientation="portrait"><label>Figures 131–138.</label><caption><p>
                  <italic><tp:taxon-name><tp:taxon-name-part taxon-name-part-type="genus">Avicularia</tp:taxon-name-part> <tp:taxon-name-part taxon-name-part-type="species">rufa</tp:taxon-name-part></tp:taxon-name></italic> Schiapelli &amp; Gerschman, 1945, male (<abbrev xmlns:xlink="http://www.w3.org/1999/xlink" content-type="institution" xlink:title="Museu de Ciências e Tecnologia da Pontifícia Universidade Católica do Rio Grande do Sul, Porto Alegre" id="ABBRID0EMHDO" xlink:type="simple">MCP</abbrev> 13592). <bold>131–134</bold> right palpal bulb (mirrored) <bold>131</bold> prolateral <bold>132</bold> retrolateral <bold>133</bold> frontal <bold>134</bold> dorsal <bold>135</bold> right cymbium, dorsal (mirrored) <bold>136–138</bold> right tibial apophysis of leg I (mirrored) <bold>136</bold> prolateral <bold>137</bold> ventral <bold>138</bold> retrolateral. Scale bars = 1 mm.</p></caption><graphic xmlns:xlink="http://www.w3.org/1999/xlink" xlink:href="zookeys-659-001-g034.jpg" id="oo_124698.jpg" position="float" orientation="portrait" xlink:type="simple"/></fig><fig id="F35" position="float" orientation="portrait"><label>Figures 139–141.</label><caption><p>SEM microphotographs of cymbium process in male of <italic><tp:taxon-name><tp:taxon-name-part taxon-name-part-type="genus">Avicularia</tp:taxon-name-part> <tp:taxon-name-part taxon-name-part-type="species">rufa</tp:taxon-name-part></tp:taxon-name></italic>. <bold>139</bold> dorsal view <bold>140</bold> process, detail, dorsal <bold>141</bold> well-developed setae of process.</p></caption><graphic xmlns:xlink="http://www.w3.org/1999/xlink" xlink:href="zookeys-659-001-g035.jpg" id="oo_124699.jpg" position="float" orientation="portrait" xlink:type="simple"/></fig><fig id="F36" position="float" orientation="portrait"><label>Figures 142–147.</label><caption><p>
                  <italic><tp:taxon-name><tp:taxon-name-part taxon-name-part-type="genus">Avicularia</tp:taxon-name-part> <tp:taxon-name-part taxon-name-part-type="species">rufa</tp:taxon-name-part></tp:taxon-name></italic> Schiapelli &amp; Gerschman, 1945, habitus and retreat. <bold>142</bold> immature <bold>143</bold> juvenile <bold>144</bold> old juvenile <bold>145</bold> female <bold>146</bold> male <bold>147</bold> retreat on bromelid. Photos: <bold>142–145, 147</bold> R. Bertani; <bold>146</bold> W. Bokermann.</p></caption><graphic xmlns:xlink="http://www.w3.org/1999/xlink" xlink:href="zookeys-659-001-g036.jpg" id="oo_124700.jpg" position="float" orientation="portrait" xlink:type="simple"/></fig><fig id="F37" position="float" orientation="portrait"><label>Figures 148–153.</label><caption><p>
                  <italic><tp:taxon-name><tp:taxon-name-part taxon-name-part-type="genus">Avicularia</tp:taxon-name-part> <tp:taxon-name-part taxon-name-part-type="species">rufa</tp:taxon-name-part></tp:taxon-name></italic> Schiapelli &amp; Gerschman, 1945, habitat and retreats. <bold>148</bold> Babaçu palms, a common habitat of <italic><tp:taxon-name><tp:taxon-name-part taxon-name-part-type="genus">Avicularia</tp:taxon-name-part> <tp:taxon-name-part taxon-name-part-type="species">rufa</tp:taxon-name-part></tp:taxon-name></italic> in state of Rondônia, Brazil <bold>149</bold> retreat of immature on a palm tree <bold>150</bold> detail of retreat <bold>151</bold> retreat over a tree bark <bold>152</bold> use of intern side of babaçu palm to build retreat <bold>153</bold> in human buildings. Photos: <bold>148–152</bold> R. Bertani; <bold>153</bold> C. S. Fukushima.</p></caption><graphic xmlns:xlink="http://www.w3.org/1999/xlink" xlink:href="zookeys-659-001-g037.jpg" id="oo_124701.jpg" position="float" orientation="portrait" xlink:type="simple"/></fig><fig id="F38" position="float" orientation="portrait"><label>Figures 154–157.</label><caption><p>
                  <italic><tp:taxon-name><tp:taxon-name-part taxon-name-part-type="genus">Avicularia</tp:taxon-name-part> <tp:taxon-name-part taxon-name-part-type="species">purpurea</tp:taxon-name-part></tp:taxon-name></italic> Kirk, 1990, spermathecae variation. <bold>154</bold> Puerto Napo, department of Napo, Ecuador (<abbrev xmlns:xlink="http://www.w3.org/1999/xlink" content-type="institution" xlink:title="California Academy of Sciences, San Francisco" id="ABBRID0EJJEO" xlink:type="simple">CAS</abbrev> 11) <bold>155</bold> Tena, department of Napo, Ecuador (<abbrev xmlns:xlink="http://www.w3.org/1999/xlink" content-type="institution" xlink:title="American Museum of Natural History, New York" id="ABBRID0EQJEO" xlink:type="simple">AMNH</abbrev> RW54) <bold>156</bold> holotype, Tena, department of Napo, Ecuador (<abbrev xmlns:xlink="http://www.w3.org/1999/xlink" content-type="institution" xlink:title="The Natural History Museum, London" id="ABBRID0EXJEO" xlink:type="simple">BMNH</abbrev> 1990.5.22.1) <bold>157</bold> Iquitos, department of Loreto, Peru (<abbrev xmlns:xlink="http://www.w3.org/1999/xlink" content-type="institution" xlink:title="American Museum of Natural History, New York" id="ABBRID0E5JEO" xlink:type="simple">AMNH</abbrev> RW33). Scale bars = 1 mm.</p></caption><graphic xmlns:xlink="http://www.w3.org/1999/xlink" xlink:href="zookeys-659-001-g038.jpg" id="oo_124702.jpg" position="float" orientation="portrait" xlink:type="simple"/></fig><fig id="F39" position="float" orientation="portrait"><label>Figures 158–165.</label><caption><p>
                  <italic><tp:taxon-name><tp:taxon-name-part taxon-name-part-type="genus">Avicularia</tp:taxon-name-part> <tp:taxon-name-part taxon-name-part-type="species">purpurea</tp:taxon-name-part></tp:taxon-name></italic> Kirk, 1990, male (<abbrev xmlns:xlink="http://www.w3.org/1999/xlink" content-type="institution" xlink:title="California Academy of Sciences, San Francisco" id="ABBRID0EWKEO" xlink:type="simple">CAS</abbrev> 3; except palpal bulb in prolateral view, <abbrev xmlns:xlink="http://www.w3.org/1999/xlink" content-type="institution" xlink:title="California Academy of Sciences, San Francisco" id="ABBRID0E2KEO" xlink:type="simple">CAS</abbrev> 7). <bold>158–161</bold> left palpal bulb <bold>158</bold> prolateral <bold>159</bold> retrolateral <bold>160</bold> frontal <bold>161</bold> dorsal <bold>162</bold> left cymbium, dorsal <bold>163–165</bold> left tibial apophysis of leg I <bold>163</bold> prolateral <bold>164</bold> ventral <bold>165</bold> retrolateral. Scale bars = 1 mm.</p></caption><graphic xmlns:xlink="http://www.w3.org/1999/xlink" xlink:href="zookeys-659-001-g039.jpg" id="oo_124703.jpg" position="float" orientation="portrait" xlink:type="simple"/></fig><fig id="F40" position="float" orientation="portrait"><label>Figures 166–171.</label><caption><p>
                  <italic><tp:taxon-name><tp:taxon-name-part taxon-name-part-type="genus">Avicularia</tp:taxon-name-part> <tp:taxon-name-part taxon-name-part-type="species">purpurea</tp:taxon-name-part></tp:taxon-name></italic> Kirk, 1990, habitus and retreat. <bold>166</bold> silken retreat over tree bark <bold>167</bold> immature <bold>168–169</bold> northern form, from Tena, Ecuador <bold>168</bold> female <bold>169</bold> male <bold>170–171</bold> southern form, from Rio Momon, Peru <bold>170</bold> female <bold>171</bold> male. Photos: <bold>166, 168, 170</bold> R. C. West; <bold>167</bold> R. Bertani; <bold>169</bold> R. Baxter; <bold>171</bold> W. Lamar.</p></caption><graphic xmlns:xlink="http://www.w3.org/1999/xlink" xlink:href="zookeys-659-001-g040.jpg" id="oo_124704.jpg" position="float" orientation="portrait" xlink:type="simple"/></fig><fig id="F41" position="float" orientation="portrait"><label>Figure 172.</label><caption><p>Map showing records of <italic><tp:taxon-name><tp:taxon-name-part taxon-name-part-type="genus">Avicularia</tp:taxon-name-part> <tp:taxon-name-part taxon-name-part-type="species">purpurea</tp:taxon-name-part></tp:taxon-name></italic> Kirk, 1990 morphotypes.</p></caption><graphic xmlns:xlink="http://www.w3.org/1999/xlink" xlink:href="zookeys-659-001-g041.jpg" id="oo_124705.jpg" position="float" orientation="portrait" xlink:type="simple"/></fig><fig id="F42" position="float" orientation="portrait"><label>Figures 173–180.</label><caption><p>
                  <italic><tp:taxon-name><tp:taxon-name-part taxon-name-part-type="genus">Avicularia</tp:taxon-name-part> <tp:taxon-name-part taxon-name-part-type="species">hirschii</tp:taxon-name-part></tp:taxon-name></italic> <xref ref-type="bibr" rid="B22">Bullmer et al. 2006</xref>, male holotype (<abbrev xmlns:xlink="http://www.w3.org/1999/xlink" content-type="institution" xlink:title="Forschungsinstitut und Naturmuseum Senckenberg, Frankfurt" id="ABBRID0EO3EO" xlink:type="simple">SMF</abbrev> 57125). <bold>173–176</bold> right palpal bulb (mirrored) <bold>173</bold> prolateral <bold>174</bold> retrolateral <bold>175</bold> frontal <bold>176</bold> dorsal <bold>177</bold> right cymbium, dorsal (mirrored) <bold>178–180</bold> left tibia I <bold>178</bold> prolateral <bold>179</bold> ventral <bold>180</bold> retrolateral. Scale bars = 1 mm.</p></caption><graphic xmlns:xlink="http://www.w3.org/1999/xlink" xlink:href="zookeys-659-001-g042.jpg" id="oo_124706.jpg" position="float" orientation="portrait" xlink:type="simple"/></fig><fig id="F43" position="float" orientation="portrait"><label>Figures 181–183.</label><caption><p>
                  <italic><tp:taxon-name><tp:taxon-name-part taxon-name-part-type="genus">Avicularia</tp:taxon-name-part> <tp:taxon-name-part taxon-name-part-type="species">hirschii</tp:taxon-name-part></tp:taxon-name></italic> <xref ref-type="bibr" rid="B22">Bullmer et al. 2006</xref>, spermathecae variation. <bold>181</bold> paratype, Oriente, department of Napo, Ecuador (<abbrev xmlns:xlink="http://www.w3.org/1999/xlink" content-type="institution" xlink:title="Forschungsinstitut und Naturmuseum Senckenberg, Frankfurt" id="ABBRID0EUFFO" xlink:type="simple">SMF</abbrev> 57126) <bold>182</bold> Estação Ecológica Rio Acre, Assis Brasil, state of Acre, Brazil (<abbrev xmlns:xlink="http://www.w3.org/1999/xlink" content-type="institution" xlink:title="Museu Nacional, Rio de Janeiro" id="ABBRID0E2FFO" xlink:type="simple">MNRJ</abbrev> 06911) <bold>183</bold> Senador Guiomard, state of Acre, Brazil (<abbrev xmlns:xlink="http://www.w3.org/1999/xlink" content-type="institution" xlink:title="Museu Nacional, Rio de Janeiro" id="ABBRID0ECGFO" xlink:type="simple">MNRJ</abbrev> 06912). Scale bars = 1 mm.</p></caption><graphic xmlns:xlink="http://www.w3.org/1999/xlink" xlink:href="zookeys-659-001-g043.jpg" id="oo_124707.jpg" position="float" orientation="portrait" xlink:type="simple"/></fig><fig id="F44" position="float" orientation="portrait"><label>Figures 184–187.</label><caption><p>
                  <italic><tp:taxon-name><tp:taxon-name-part taxon-name-part-type="genus">Avicularia</tp:taxon-name-part> <tp:taxon-name-part taxon-name-part-type="species">hirschii</tp:taxon-name-part></tp:taxon-name></italic> <xref ref-type="bibr" rid="B22">Bullmer et al. 2006</xref>, habitus. <bold>184</bold> immature, Tiguino, department of Pastaza, Ecuador <bold>185</bold> juvenile, Senador Guiomard, state of Acre, Brazil <bold>186</bold> female, Estação Ecológica Rio Acre, Assis Brasil, state of Acre, Brazil <bold>187</bold> female feeding on an insect, Rio Momón, department of Loreto, Peru. Photos: <bold>184</bold> W. Lamar; <bold>185</bold> S. Albuquerque, <bold>186</bold> M. A. de Freitas; <bold>187</bold> R. C. West.</p></caption><graphic xmlns:xlink="http://www.w3.org/1999/xlink" xlink:href="zookeys-659-001-g044.jpg" id="oo_124708.jpg" position="float" orientation="portrait" xlink:type="simple"/></fig><fig id="F45" position="float" orientation="portrait"><label>Figures 188–195.</label><caption><p>
                  <italic><tp:taxon-name><tp:taxon-name-part taxon-name-part-type="genus">Avicularia</tp:taxon-name-part> <tp:taxon-name-part taxon-name-part-type="species">merianae</tp:taxon-name-part></tp:taxon-name></italic> sp. n., male holotype (<abbrev xmlns:xlink="http://www.w3.org/1999/xlink" content-type="institution" xlink:title="American Museum of Natural History, New York" id="ABBRID0ESUFO" xlink:type="simple">AMNH</abbrev> Pe102). <bold>188–191</bold> left palpal bulb <bold>188</bold> prolateral <bold>189</bold> retrolateral <bold>190</bold> frontal <bold>191</bold> dorsal <bold>192</bold> left cymbium, dorsal <bold>193–195</bold> left tibial apophysis of leg I <bold>193</bold> prolateral <bold>194</bold> ventral <bold>195</bold> retrolateral. Scale bars = 1 mm.</p></caption><graphic xmlns:xlink="http://www.w3.org/1999/xlink" xlink:href="zookeys-659-001-g045.jpg" id="oo_124709.jpg" position="float" orientation="portrait" xlink:type="simple"/></fig><fig id="F46" position="float" orientation="portrait"><label>Figures 196–198.</label><caption><p>
                  <italic><tp:taxon-name><tp:taxon-name-part taxon-name-part-type="genus">Avicularia</tp:taxon-name-part> <tp:taxon-name-part taxon-name-part-type="species">merianae</tp:taxon-name-part></tp:taxon-name></italic> sp. n., spermathecae variation. <bold>196</bold> paratype, Moyobamba, department of San Martín, Peru (<abbrev xmlns:xlink="http://www.w3.org/1999/xlink" content-type="institution" xlink:title="American Museum of Natural History, New York" id="ABBRID0EWYFO" xlink:type="simple">AMNH</abbrev> Pe102) <bold>197</bold> Tarapoto, department of San Martín, Peru (<abbrev xmlns:xlink="http://www.w3.org/1999/xlink" content-type="institution" xlink:title="American Museum of Natural History, New York" id="ABBRID0E4YFO" xlink:type="simple">AMNH</abbrev> Pe106) <bold>198</bold> Moyobamba, department of San Martín, Peru (<abbrev xmlns:xlink="http://www.w3.org/1999/xlink" content-type="institution" xlink:title="American Museum of Natural History, New York" id="ABBRID0EEZFO" xlink:type="simple">AMNH</abbrev> Pe100). Scale bars = 1 mm.</p></caption><graphic xmlns:xlink="http://www.w3.org/1999/xlink" xlink:href="zookeys-659-001-g046.jpg" id="oo_124710.jpg" position="float" orientation="portrait" xlink:type="simple"/></fig><fig id="F47" position="float" orientation="portrait"><label>Figures 199–200.</label><caption><p>
                  <italic><tp:taxon-name><tp:taxon-name-part taxon-name-part-type="genus">Avicularia</tp:taxon-name-part> <tp:taxon-name-part taxon-name-part-type="species">merianae</tp:taxon-name-part></tp:taxon-name></italic> sp. n., habitus and retreat. <bold>199</bold> female <bold>200</bold> silken retreat over tree bark. Photos: H.-W. Auer.</p></caption><graphic xmlns:xlink="http://www.w3.org/1999/xlink" xlink:href="zookeys-659-001-g047.jpg" id="oo_124711.jpg" position="float" orientation="portrait" xlink:type="simple"/></fig><fig id="F48" position="float" orientation="portrait"><label>Figures 201–208.</label><caption><p>
                  <italic><tp:taxon-name><tp:taxon-name-part taxon-name-part-type="genus">Avicularia</tp:taxon-name-part> <tp:taxon-name-part taxon-name-part-type="species">lynnae</tp:taxon-name-part></tp:taxon-name></italic> sp. n., male holotype (<abbrev xmlns:xlink="http://www.w3.org/1999/xlink" content-type="institution" xlink:title="American Museum of Natural History, New York" id="ABBRID0E5IGO" xlink:type="simple">AMNH</abbrev> RW49). <bold>201–204</bold> left palpal bulb <bold>201</bold> prolateral <bold>202</bold> retrolateral <bold>203</bold> frontal <bold>204</bold> dorsal <bold>205</bold> left cymbium, dorsal <bold>206–208</bold> left tibia I <bold>206</bold> prolateral <bold>207</bold> ventral <bold>208</bold> retrolateral. Scale bars = 1 mm.</p></caption><graphic xmlns:xlink="http://www.w3.org/1999/xlink" xlink:href="zookeys-659-001-g048.jpg" id="oo_124712.jpg" position="float" orientation="portrait" xlink:type="simple"/></fig><fig id="F49" position="float" orientation="portrait"><label>Figure 209.</label><caption><p>
                  <italic><tp:taxon-name><tp:taxon-name-part taxon-name-part-type="genus">Avicularia</tp:taxon-name-part> <tp:taxon-name-part taxon-name-part-type="species">lynnae</tp:taxon-name-part></tp:taxon-name></italic> sp. n., habitus, male from department of Loreto, Peru. Photo: R. C. West.</p></caption><graphic xmlns:xlink="http://www.w3.org/1999/xlink" xlink:href="zookeys-659-001-g049.jpg" id="oo_124713.jpg" position="float" orientation="portrait" xlink:type="simple"/></fig><fig id="F50" position="float" orientation="portrait"><label>Figures 210–217.</label><caption><p>
                  <italic><tp:taxon-name><tp:taxon-name-part taxon-name-part-type="genus">Avicularia</tp:taxon-name-part> <tp:taxon-name-part taxon-name-part-type="species">caei</tp:taxon-name-part></tp:taxon-name></italic> sp. n., male holotype (<abbrev xmlns:xlink="http://www.w3.org/1999/xlink" content-type="institution" xlink:title="Museu Paraense Emílio Goeldi, Belém" id="ABBRID0EL2GO" xlink:type="simple">MPEG</abbrev> 015637). <bold>210–213</bold> right palpal bulb (mirrored) <bold>210</bold> prolateral <bold>211</bold> retrolateral <bold>212</bold> frontal <bold>213</bold> dorsal <bold>214</bold> right cymbium, dorsal (mirrored) <bold>215–217</bold> right tibia I (mirrored) <bold>215</bold> prolateral <bold>216</bold> ventral <bold>217</bold> retrolateral. Scale bars = 1 mm.</p></caption><graphic xmlns:xlink="http://www.w3.org/1999/xlink" xlink:href="zookeys-659-001-g050.jpg" id="oo_124714.jpg" position="float" orientation="portrait" xlink:type="simple"/></fig><fig id="F51" position="float" orientation="portrait"><label>Figure 218.</label><caption><p>
                  <italic><tp:taxon-name><tp:taxon-name-part taxon-name-part-type="genus">Avicularia</tp:taxon-name-part> <tp:taxon-name-part taxon-name-part-type="species">caei</tp:taxon-name-part></tp:taxon-name></italic> sp. n, holotype, habitus, preserved male (<abbrev xmlns:xlink="http://www.w3.org/1999/xlink" content-type="institution" xlink:title="Museu Paraense Emílio Goeldi, Belém" id="ABBRID0EP4GO" xlink:type="simple">MPEG</abbrev> 015637). Detail: lateral abdomen. Arrow indicating stripes. Photo: C. S. Fukushima.</p></caption><graphic xmlns:xlink="http://www.w3.org/1999/xlink" xlink:href="zookeys-659-001-g051.jpg" id="oo_124715.jpg" position="float" orientation="portrait" xlink:type="simple"/></fig><fig id="F70" position="float" orientation="portrait"><label>Figures 299–304.</label><caption><p>Legs and abdominal characters. <bold>299–300</bold> leg rings coloration on metatarsi and tibiae, and guard-setae coloration on legs <bold>299</bold> <italic><tp:taxon-name><tp:taxon-name-part taxon-name-part-type="genus">Avicularia</tp:taxon-name-part> <tp:taxon-name-part taxon-name-part-type="species">avicularia</tp:taxon-name-part></tp:taxon-name></italic>, female, whitish leg rings and homogeneous coloration along guard-setae on legs <bold>300</bold> <italic><tp:taxon-name><tp:taxon-name-part taxon-name-part-type="genus">Avicularia</tp:taxon-name-part> <tp:taxon-name-part taxon-name-part-type="species">rufa</tp:taxon-name-part></tp:taxon-name></italic>, female, yellow leg rings and guard-setae with darker base and contrasting whitish apex on legs <bold>301</bold> <italic><tp:taxon-name><tp:taxon-name-part taxon-name-part-type="genus">Psalmopoeus</tp:taxon-name-part> <tp:taxon-name-part taxon-name-part-type="species">irminia</tp:taxon-name-part></tp:taxon-name></italic>, male, longer setae laterally projected on legs <bold>302</bold> <italic><tp:taxon-name><tp:taxon-name-part taxon-name-part-type="genus">Avicularia</tp:taxon-name-part> <tp:taxon-name-part taxon-name-part-type="species">rufa</tp:taxon-name-part></tp:taxon-name></italic>, female, abdominal setae covering heterogeneously <bold>303</bold> <italic><tp:taxon-name><tp:taxon-name-part taxon-name-part-type="genus">Avicularia</tp:taxon-name-part> <tp:taxon-name-part taxon-name-part-type="species">avicularia</tp:taxon-name-part></tp:taxon-name></italic>, female, abdominal setae covering heterogeneously <bold>304</bold> <italic><tp:taxon-name><tp:taxon-name-part taxon-name-part-type="genus">Avicularia</tp:taxon-name-part> <tp:taxon-name-part taxon-name-part-type="species">purpurea</tp:taxon-name-part></tp:taxon-name></italic>, female, abdominal setae covering homogeneously. Photos: <bold>299–301</bold> R. Bertani; <bold>302–303</bold> C. S. Fukushima, <bold>304</bold> R. C. West.</p></caption><graphic xmlns:xlink="http://www.w3.org/1999/xlink" xlink:href="zookeys-659-001-g070.jpg" id="oo_124736.jpg" position="float" orientation="portrait" xlink:type="simple"/></fig><fig id="F71" position="float" orientation="portrait"><label>Figures 305–311.</label><caption><p>Aviculariine characters. <bold>305–307</bold> cymbium process, dorsal <bold>305</bold> <italic><tp:taxon-name><tp:taxon-name-part taxon-name-part-type="genus">Ybyrapora</tp:taxon-name-part> <tp:taxon-name-part taxon-name-part-type="species">gamba</tp:taxon-name-part></tp:taxon-name></italic> comb. n., holotype (<abbrev xmlns:xlink="http://www.w3.org/1999/xlink" content-type="institution" xlink:title="Museu de Zoologia da Universidade de São Paulo, São Paulo" id="ABBRID0EMCQO" xlink:type="simple">MZUSP</abbrev> 31115), absent <bold>306–307</bold> well-developed process <bold>306</bold> <italic><tp:taxon-name><tp:taxon-name-part taxon-name-part-type="genus">Caribena</tp:taxon-name-part> <tp:taxon-name-part taxon-name-part-type="species">versicolor</tp:taxon-name-part></tp:taxon-name></italic> comb. n. (<abbrev xmlns:xlink="http://www.w3.org/1999/xlink" content-type="institution" xlink:title="Muséum National d’histoire Naturelle, Paris" id="ABBRID0EADQO" xlink:type="simple">MNHN–AR</abbrev> 4904), sharp and bearing thin setae <bold>307</bold> <italic><tp:taxon-name><tp:taxon-name-part taxon-name-part-type="genus">Avicularia</tp:taxon-name-part> <tp:taxon-name-part taxon-name-part-type="species">juruensis</tp:taxon-name-part></tp:taxon-name></italic> (<abbrev xmlns:xlink="http://www.w3.org/1999/xlink" content-type="institution" xlink:title="California Academy of Sciences, San Francisco" id="ABBRID0ESDQO" xlink:type="simple">CAS</abbrev> 6), rounded and bearing thick setae <bold>308–311</bold> tibia I, retrolateral <bold>308</bold> <italic><tp:taxon-name><tp:taxon-name-part taxon-name-part-type="genus">Ybyrapora</tp:taxon-name-part> <tp:taxon-name-part taxon-name-part-type="species">sooretama</tp:taxon-name-part></tp:taxon-name></italic> comb. n., holotype (<abbrev xmlns:xlink="http://www.w3.org/1999/xlink" content-type="institution" xlink:title="Museu Nacional, Rio de Janeiro" id="ABBRID0EGEQO" xlink:type="simple">MNRJ</abbrev> 18435), lacking modifications <bold>309</bold> <italic><tp:taxon-name><tp:taxon-name-part taxon-name-part-type="genus">Avicularia</tp:taxon-name-part> <tp:taxon-name-part taxon-name-part-type="species">hirschii</tp:taxon-name-part></tp:taxon-name></italic>, paratype (<abbrev xmlns:xlink="http://www.w3.org/1999/xlink" content-type="institution" xlink:title="Forschungsinstitut und Naturmuseum Senckenberg, Frankfurt" id="ABBRID0EYEQO" xlink:type="simple">SMF</abbrev> 57125), thicker setae on a discrete elevation <bold>310</bold> <italic><tp:taxon-name><tp:taxon-name-part taxon-name-part-type="genus">Caribena</tp:taxon-name-part> <tp:taxon-name-part taxon-name-part-type="species">laeta</tp:taxon-name-part></tp:taxon-name></italic> comb. n. (<abbrev xmlns:xlink="http://www.w3.org/1999/xlink" content-type="institution" xlink:title="American Museum of Natural History, New York" id="ABBRID0EKFQO" xlink:type="simple">AMNH</abbrev> PR), developed branch <bold>311</bold> <italic><tp:taxon-name><tp:taxon-name-part taxon-name-part-type="genus">Avicularia</tp:taxon-name-part> <tp:taxon-name-part taxon-name-part-type="species">avicularia</tp:taxon-name-part></tp:taxon-name></italic> (<abbrev xmlns:xlink="http://www.w3.org/1999/xlink" content-type="institution" xlink:title="Muséum National d’histoire Naturelle, Paris" id="ABBRID0E3FQO" xlink:type="simple">MNHN–AR</abbrev> 4894), well-developed branch. Scale bars = 1 mm. Arrow indicates discrete elevation.</p></caption><graphic xmlns:xlink="http://www.w3.org/1999/xlink" xlink:href="zookeys-659-001-g071.jpg" id="oo_124827.jpg" position="float" orientation="portrait" xlink:type="simple"/></fig><fig id="F72" position="float" orientation="portrait"><label>Figures 312–315.</label><caption><p>Male palpal bulb prominence in <italic><tp:taxon-name><tp:taxon-name-part taxon-name-part-type="genus">Avicularia</tp:taxon-name-part></tp:taxon-name></italic>, frontal. <bold>312</bold> <italic><tp:taxon-name><tp:taxon-name-part taxon-name-part-type="genus">Avicularia</tp:taxon-name-part> <tp:taxon-name-part taxon-name-part-type="species">minatrix</tp:taxon-name-part></tp:taxon-name></italic> (<abbrev xmlns:xlink="http://www.w3.org/1999/xlink" content-type="institution" xlink:title="Museu de Zoologia da Universidade de São Paulo, São Paulo" id="ABBRID0ERLQO" xlink:type="simple">MZUSP</abbrev> 70949), absent <bold>313</bold> <italic><tp:taxon-name><tp:taxon-name-part taxon-name-part-type="genus">Avicularia</tp:taxon-name-part> <tp:taxon-name-part taxon-name-part-type="species">caei</tp:taxon-name-part></tp:taxon-name></italic> sp. n. holotype (<abbrev xmlns:xlink="http://www.w3.org/1999/xlink" content-type="institution" xlink:title="Museu Paraense Emílio Goeldi, Belém" id="ABBRID0EDMQO" xlink:type="simple">MPEG</abbrev> 015637), weakly-developed <bold>314</bold> <italic><tp:taxon-name><tp:taxon-name-part taxon-name-part-type="genus">Avicularia</tp:taxon-name-part> <tp:taxon-name-part taxon-name-part-type="species">avicularia</tp:taxon-name-part></tp:taxon-name></italic> (<abbrev xmlns:xlink="http://www.w3.org/1999/xlink" content-type="institution" xlink:title="Museu Paraense Emílio Goeldi, Belém" id="ABBRID0EVMQO" xlink:type="simple">MPEG</abbrev> 2534), developed <bold>315</bold> <italic><tp:taxon-name><tp:taxon-name-part taxon-name-part-type="genus">Avicularia</tp:taxon-name-part> <tp:taxon-name-part taxon-name-part-type="species">variegata</tp:taxon-name-part></tp:taxon-name></italic> stat. n. (<abbrev xmlns:xlink="http://www.w3.org/1999/xlink" content-type="institution" xlink:title="Museu do Instituto Nacional de Pesquisas da Amazônia, Manaus" id="ABBRID0EHNQO" xlink:type="simple">INPA</abbrev> 4897), well-developed. Scale bars = 1 mm. Arrows indicate groove that forms bulb prominence.</p></caption><graphic xmlns:xlink="http://www.w3.org/1999/xlink" xlink:href="zookeys-659-001-g072.jpg" id="oo_124828.jpg" position="float" orientation="portrait" xlink:type="simple"/></fig><fig id="F73" position="float" orientation="portrait"><label>Figures 316–319.</label><caption><p>Embolus tip of male palpal bulb. <bold>316–317</bold> tip narrowing abruptly <bold>316</bold> <italic><tp:taxon-name><tp:taxon-name-part taxon-name-part-type="genus">Avicularia</tp:taxon-name-part> <tp:taxon-name-part taxon-name-part-type="species">avicularia</tp:taxon-name-part></tp:taxon-name></italic> (<abbrev xmlns:xlink="http://www.w3.org/1999/xlink" content-type="institution" xlink:title="Museu Nacional, Rio de Janeiro" id="ABBRID0EDOQO" xlink:type="simple">MNRJ</abbrev> 13659A), frontal view <bold>317</bold> <italic><tp:taxon-name><tp:taxon-name-part taxon-name-part-type="genus">Avicularia</tp:taxon-name-part> <tp:taxon-name-part taxon-name-part-type="species">variegata</tp:taxon-name-part></tp:taxon-name></italic> stat. n. (<abbrev xmlns:xlink="http://www.w3.org/1999/xlink" content-type="institution" xlink:title="Museu do Instituto Nacional de Pesquisas da Amazônia, Manaus" id="ABBRID0EVOQO" xlink:type="simple">INPA</abbrev> 4897), dorsal view <bold>318–319</bold> tip tapering <bold>318</bold> <italic><tp:taxon-name><tp:taxon-name-part taxon-name-part-type="genus">Caribena</tp:taxon-name-part> <tp:taxon-name-part taxon-name-part-type="species">versicolor</tp:taxon-name-part></tp:taxon-name></italic> comb. n. (<abbrev xmlns:xlink="http://www.w3.org/1999/xlink" content-type="institution" xlink:title="Muséum National d’histoire Naturelle, Paris" id="ABBRID0EJPQO" xlink:type="simple">MNHN–AR</abbrev> 4904), frontal view <bold>319</bold> <italic><tp:taxon-name><tp:taxon-name-part taxon-name-part-type="genus">Ybyrapora</tp:taxon-name-part> <tp:taxon-name-part taxon-name-part-type="species">diversipes</tp:taxon-name-part></tp:taxon-name></italic> comb. n. (<abbrev xmlns:xlink="http://www.w3.org/1999/xlink" content-type="institution" xlink:title="Instituto Butantan, São Paulo" id="ABBRID0E2PQO" xlink:type="simple">IBSP</abbrev> 119271), dorsal view. Scale bar = 1mm. Arrow indicates point of abrupt narrowing.</p></caption><graphic xmlns:xlink="http://www.w3.org/1999/xlink" xlink:href="zookeys-659-001-g073.jpg" id="oo_124829.jpg" position="float" orientation="portrait" xlink:type="simple"/></fig><fig id="F74" position="float" orientation="portrait"><label>Figure 320–323.</label><caption><p>Male palpal bulb characters. <bold>320</bold> <italic><tp:taxon-name><tp:taxon-name-part taxon-name-part-type="genus">Lasiodora</tp:taxon-name-part></tp:taxon-name></italic> sp., retrolateral, left palp <bold>321–323</bold> angle between medial portion of embolus and tegulum’s margin in retrolateral view <bold>321</bold> <italic><tp:taxon-name><tp:taxon-name-part taxon-name-part-type="genus">Pachistopelma</tp:taxon-name-part> <tp:taxon-name-part taxon-name-part-type="species">bromelicola</tp:taxon-name-part></tp:taxon-name></italic>, right palp, very acute angle <bold>322</bold> <italic><tp:taxon-name><tp:taxon-name-part taxon-name-part-type="genus">Iridopelma</tp:taxon-name-part> <tp:taxon-name-part taxon-name-part-type="species">hirsutum</tp:taxon-name-part></tp:taxon-name></italic> (<abbrev xmlns:xlink="http://www.w3.org/1999/xlink" content-type="institution" xlink:title="Instituto Butantan, São Paulo" id="ABBRID0E2RQO" xlink:type="simple">IBSP</abbrev> 8077), right palp, obtuse angle <bold>323</bold> <italic><tp:taxon-name><tp:taxon-name-part taxon-name-part-type="genus">Avicularia</tp:taxon-name-part> <tp:taxon-name-part taxon-name-part-type="species">avicularia</tp:taxon-name-part></tp:taxon-name></italic>, right palp, acute angle (<abbrev xmlns:xlink="http://www.w3.org/1999/xlink" content-type="institution" xlink:title="Museu Nacional, Rio de Janeiro" id="ABBRID0ENSQO" xlink:type="simple">MNRJ</abbrev> 13659A). Scale bars = 1 mm. Red bars show angle between tegulum’s margin and embolus medial portion.</p></caption><graphic xmlns:xlink="http://www.w3.org/1999/xlink" xlink:href="zookeys-659-001-g074.jpg" id="oo_124830.jpg" position="float" orientation="portrait" xlink:type="simple"/></fig></tp:treatment-sec><ref-list><ref id="B25"><mixed-citation xmlns:xlink="http://www.w3.org/1999/xlink" xlink:type="simple">
          <person-group><name name-style="western"><surname>Clusius</surname><given-names>C</given-names></name></person-group> (<year>1611</year>) <source>Curae posteriores, seu Plurimarum non antè cognitarum, aut descriptarum stirpium, peregrinorumque aliquot animalium n.</source> <publisher-name>ae descriptiones: Quibus &amp; omnia ipsius Opera</publisher-name>, <publisher-loc>aliaque ab eo versa augentur, aut illustrantur. Leinden</publisher-loc>, <size units="page">39 pp</size>. <ext-link xlink:type="simple" ext-link-type="uri" xlink:href="http://bibdigital.rjb.csic.es/ing/Libro.php?Libro=4663">http://bibdigital.rjb.csic.es/ing/Libro.php?Libro=4663</ext-link></mixed-citation></ref><ref id="B22"><mixed-citation xmlns:xlink="http://www.w3.org/1999/xlink" xlink:type="simple">
          <person-group><name name-style="western"><surname>Bullmer</surname><given-names>M</given-names></name><name name-style="western"><surname>Thierer-Lutz</surname><given-names>M</given-names></name><name name-style="western"><surname>Schmidt</surname><given-names>GEW</given-names></name></person-group> (<year>2006</year>) <article-title><italic><tp:taxon-name><tp:taxon-name-part taxon-name-part-type="genus">Avicularia</tp:taxon-name-part> <tp:taxon-name-part taxon-name-part-type="species">hirschii</tp:taxon-name-part></tp:taxon-name></italic> sp. n. (<tp:taxon-name><tp:taxon-name-part taxon-name-part-type="order">Araneae</tp:taxon-name-part></tp:taxon-name>: <tp:taxon-name><tp:taxon-name-part taxon-name-part-type="family">Theraphosidae</tp:taxon-name-part></tp:taxon-name>: <tp:taxon-name><tp:taxon-name-part taxon-name-part-type="subfamily">Aviculariinae</tp:taxon-name-part></tp:taxon-name>), eine neue Vogelspinnenart aus Ekuador.</article-title> <source>Tarantulas of the World</source> <volume>124</volume>: <fpage>3</fpage>–<lpage>17</lpage>.</mixed-citation></ref><ref id="B32"><mixed-citation xmlns:xlink="http://www.w3.org/1999/xlink" xlink:type="simple">
          <person-group><name name-style="western"><surname>Fabricius</surname><given-names>JC</given-names></name></person-group> (<year>1775</year>) <source>Systema entomologiae, sistens insectorum classes, ordines, genera, species, adiectis, synonymis, locis descriptionibus observationibus</source>. <publisher-name>Flensburg and Lipsiae</publisher-name>, <size units="page">832 pp</size>. <ext-link xlink:type="simple" ext-link-type="uri" xlink:href="http://www.museunacional.ufrj.br/mndi/Aracnologia/pdfliteratura/Fabricius%201775%20Systema%20Ent.pdf">http://www.museunacional.ufrj.br/mndi/Aracnologia/pdfliteratura/Fabricius%201775%20Systema%20Ent.pdf</ext-link></mixed-citation></ref><ref id="B28"><mixed-citation xmlns:xlink="http://www.w3.org/1999/xlink" xlink:type="simple">
          <person-group><name name-style="western"><surname>De Geer</surname><given-names>C</given-names></name></person-group> (<year>1778</year>) <source>Mémoires pour servir à l’histoire des insectes</source>. <volume>Tome 7</volume>, <publisher-loc>Stockholm</publisher-loc>, <fpage>176</fpage>–<lpage>324</lpage>. <ext-link xlink:type="simple" ext-link-type="doi" xlink:href="10.5962/bhl.title.14802">https://doi.org/10.5962/bhl.title.14802</ext-link></mixed-citation></ref><ref id="B75"><mixed-citation xmlns:xlink="http://www.w3.org/1999/xlink" xlink:type="simple">
          <person-group><name name-style="western"><surname>Latreille</surname><given-names>PA</given-names></name></person-group> (<year>1802</year>) <source>Histoire naturelle générale et particulière des crustacés et des insectes, ouvrage faisant suite aux oeuvres de Leclerc de Buffon, et partie du cours complet d’histoire naturelle rédigé par C. S. Sonnini/ par P. A. Latreille.</source> <publisher-name>Paris</publisher-name>, <publisher-loc>tome 3</publisher-loc>, <size units="page">467 pp</size>. <ext-link xlink:type="simple" ext-link-type="doi" xlink:href="10.5962/bhl.title.15764">https://doi.org/10.5962/bhl.title.15764</ext-link></mixed-citation></ref><ref id="B165"><mixed-citation xmlns:xlink="http://www.w3.org/1999/xlink" xlink:type="simple">
          <person-group><name name-style="western"><surname>Thorell</surname><given-names>T</given-names></name></person-group> (<year>1870</year>) <article-title>On European spiders</article-title>. <source>Nova Acta Regiae Societatis Scientiarum Upsaliensis</source> (<volume>3</volume>) <issue>7</issue>: <fpage>109</fpage>–<lpage>242</lpage>. <ext-link xlink:type="simple" ext-link-type="uri" xlink:href="https://babel.hathitrust.org/cgi/pt?id=hvd.32044107177446;view=1up;seq=10">https://babel.hathitrust.org/cgi/pt?id=hvd.32044107177446;view=1up;seq=10</ext-link></mixed-citation></ref><ref id="B173"><mixed-citation xmlns:xlink="http://www.w3.org/1999/xlink" xlink:type="simple">
          <person-group><name name-style="western"><surname>Walckenaer</surname><given-names>CA</given-names></name></person-group> (<year>1805</year>) <source>Tableau des aranéides ou caractères essentiels des tribus, genres, familles et races que renferme le genre <italic><tp:taxon-name><tp:taxon-name-part taxon-name-part-type="genus">Aranea</tp:taxon-name-part></tp:taxon-name></italic> de Linné, avec la désignation des espèces comprises dans chacune de ces divisions</source>. <publisher-loc>Paris</publisher-loc>, <size units="page">88 pp</size>. <ext-link xlink:type="simple" ext-link-type="doi" xlink:href="10.5962/bhl.title.66043">https://doi.org/10.5962/bhl.title.66043</ext-link></mixed-citation></ref><ref id="B47"><mixed-citation xmlns:xlink="http://www.w3.org/1999/xlink" xlink:type="simple">
          <person-group><name name-style="western"><surname>Hahn</surname><given-names>CW</given-names></name></person-group> (<year>1820</year>) <source>Monographie der Spinnen</source>. <publisher-loc>Nürnberg</publisher-loc>, <article-title>Heft 1</article-title>, <fpage>1</fpage>–<lpage>16</lpage>, 4 pls. <ext-link xlink:type="simple" ext-link-type="uri" xlink:href="http://digi.ub.uni-heidelberg.de/diglit/hahn1820/0001">http://digi.ub.uni-heidelberg.de/diglit/hahn1820/0001</ext-link></mixed-citation></ref><ref id="B132"><mixed-citation xmlns:xlink="http://www.w3.org/1999/xlink" xlink:type="simple">
          <person-group><name name-style="western"><surname>Simon</surname><given-names>E</given-names></name></person-group> (<year>1864</year>) <source>Histoire naturelle des araignées (aranéides)</source>. <publisher-loc>Paris</publisher-loc>, <size units="page">540 pp</size>. <ext-link xlink:type="simple" ext-link-type="doi" xlink:href="10.5962/bhl.title.47654">https://doi.org/10.5962/bhl.title.47654</ext-link></mixed-citation></ref><ref id="B58"><mixed-citation xmlns:xlink="http://www.w3.org/1999/xlink" xlink:type="simple">
          <institution xlink:type="simple">ICZN</institution> (<year>1957</year>) <source>International Commission on Zoological Nomenclature – Direction 67: Addition to the Official List of Specific Names in Zoology (a) of the specific names of twenty species belonging to the Classes <tp:taxon-name><tp:taxon-name-part taxon-name-part-type="class">Trilobita</tp:taxon-name-part></tp:taxon-name>, <tp:taxon-name><tp:taxon-name-part taxon-name-part-type="family">Crustaceae</tp:taxon-name-part></tp:taxon-name> (other than species of the order <tp:taxon-name><tp:taxon-name-part taxon-name-part-type="order">Decapoda</tp:taxon-name-part></tp:taxon-name>), <tp:taxon-name><tp:taxon-name-part taxon-name-part-type="class">Diplopoda</tp:taxon-name-part></tp:taxon-name> and <tp:taxon-name><tp:taxon-name-part taxon-name-part-type="class">Arachnida</tp:taxon-name-part></tp:taxon-name>, each of which is the type species of a genus, the name of which was placed on the Official List of Generic Names in Zoology up to the end of 1936, and (b) of the specific name of species belonging to the Class <tp:taxon-name><tp:taxon-name-part taxon-name-part-type="class">Arachnida</tp:taxon-name-part></tp:taxon-name> which is currently treated as a senior synonym of the name of such a species</source>. <publisher-loc>London</publisher-loc>: <publisher-name>The International Trust for Zoological Nomenclature</publisher-name>, <volume>volume 1</volume>, section E, <fpage>111</fpage>–<lpage>128</lpage>. <ext-link xlink:type="simple" ext-link-type="uri" xlink:href="http://www.biodiversitylibrary.org/page/34611344#page/133/mode/1up">http://www.biodiversitylibrary.org/page/34611344#page/133/mode/1up</ext-link>.</mixed-citation></ref><ref id="B1"><mixed-citation xmlns:xlink="http://www.w3.org/1999/xlink" xlink:type="simple">
          <person-group><name name-style="western"><surname>Ausserer</surname><given-names>A</given-names></name></person-group> (<year>1871</year>) <article-title>Beiträge zur Kenntniss der Arachniden-Familie der Territelariae Thorell (<tp:taxon-name><tp:taxon-name-part taxon-name-part-type="family">Mygalidae</tp:taxon-name-part></tp:taxon-name> Autor).</article-title> <source>Verhandlungen der Zoologisch-Botanischen Gesellschaft (Wien)</source> <volume>21</volume>: <fpage>117</fpage>–<lpage>224</lpage>. <ext-link xlink:type="simple" ext-link-type="uri" xlink:href="http://www.biodiversitylibrary.org/page/16425408#page/271/mode/1up">http://www.biodiversitylibrary.org/page/16425408#page/271/mode/1up</ext-link></mixed-citation></ref><ref id="B2"><mixed-citation xmlns:xlink="http://www.w3.org/1999/xlink" xlink:type="simple">
          <person-group><name name-style="western"><surname>Ausserer</surname><given-names>A</given-names></name></person-group> (<year>1875</year>) <article-title>Zweiter Beitrag zur Kenntniss der Arachniden-Familie der Territelariae Thorell (<tp:taxon-name><tp:taxon-name-part taxon-name-part-type="family">Mygalidae</tp:taxon-name-part></tp:taxon-name> Autor).</article-title> <source>Verhandlungen der Zoologisch-Botanischen Gesellschaft (Wien)</source> <volume>25</volume>: <fpage>125</fpage>–<lpage>206</lpage>. <ext-link xlink:type="simple" ext-link-type="uri" xlink:href="http://www.biodiversitylibrary.org/page/16420158#page/229/mode/1up">http://www.biodiversitylibrary.org/page/16420158#page/229/mode/1up</ext-link></mixed-citation></ref><ref id="B134"><mixed-citation xmlns:xlink="http://www.w3.org/1999/xlink" xlink:type="simple">
          <person-group><name name-style="western"><surname>Simon</surname><given-names>E</given-names></name></person-group> (<year>1889</year>) <article-title>Arachnides. In: Voyage de M. E. Simon au Venezuela (décembre 1887-avril 1888). 4e Mémoire.</article-title> <source>Annales de la Société Entomologique de France</source> <volume>6</volume>(<issue>9</issue>): <fpage>169</fpage>–<lpage>220</lpage>. <ext-link xlink:type="simple" ext-link-type="uri" xlink:href="http://gallica.bnf.fr/ark:/12148/bpt6k6337232k/f163.image">http://gallica.bnf.fr/ark:/12148/bpt6k6337232k/f163.image</ext-link></mixed-citation></ref><ref id="B137"><mixed-citation xmlns:xlink="http://www.w3.org/1999/xlink" xlink:type="simple">
          <person-group><name name-style="western"><surname>Simon</surname><given-names>E</given-names></name></person-group> (<year>1892</year>) <source>Histoire naturelle des araignées.</source> <publisher-name>Paris</publisher-name>, <publisher-loc>tome 1</publisher-loc>, <size units="page">1084 pp</size>. <ext-link xlink:type="simple" ext-link-type="doi" xlink:href="10.5962/bhl.title.51973">https://doi.org/10.5962/bhl.title.51973</ext-link></mixed-citation></ref><ref id="B139"><mixed-citation xmlns:xlink="http://www.w3.org/1999/xlink" xlink:type="simple">
          <person-group><name name-style="western"><surname>Simon</surname><given-names>E</given-names></name></person-group> (<year>1903</year>) <source>Histoire naturelle des araignées</source>. <publisher-loc>Paris</publisher-loc>, <volume>tome 2</volume>: <size units="page">1080 pp</size>. <ext-link xlink:type="simple" ext-link-type="doi" xlink:href="10.5962/bhl.title.51973">https://doi.org/10.5962/bhl.title.51973</ext-link></mixed-citation></ref><ref id="B108"><mixed-citation xmlns:xlink="http://www.w3.org/1999/xlink" xlink:type="simple">
          <person-group><name name-style="western"><surname>Pickard-Cambridge</surname><given-names>FO</given-names></name></person-group> (<year>1896</year>) <article-title>On the <tp:taxon-name><tp:taxon-name-part taxon-name-part-type="family">Theraphosidae</tp:taxon-name-part></tp:taxon-name> of the lower Amazons: being an account of the new genera and species of this group of spiders discovered during the expedition of the steamship “Faraday” up the river Amazons.</article-title> <source>Proceedings of the Zoological Society of London</source> <volume>1896</volume>: <fpage>716</fpage>–<lpage>766</lpage>. <ext-link xlink:type="simple" ext-link-type="uri" xlink:href="http://www.biodiversitylibrary.org/page/31200747#page/810/mode/1up">http://www.biodiversitylibrary.org/page/31200747#page/810/mode/1up</ext-link></mixed-citation></ref><ref id="B109"><mixed-citation xmlns:xlink="http://www.w3.org/1999/xlink" xlink:type="simple">
          <person-group><name name-style="western"><surname>Pickard-Cambridge</surname><given-names>FO</given-names></name></person-group> (<year>1899</year>) <article-title><tp:taxon-name><tp:taxon-name-part taxon-name-part-type="class">Arachnida</tp:taxon-name-part></tp:taxon-name>– <tp:taxon-name><tp:taxon-name-part taxon-name-part-type="order">Araneida</tp:taxon-name-part></tp:taxon-name> and <tp:taxon-name><tp:taxon-name-part taxon-name-part-type="order">Opiliones</tp:taxon-name-part></tp:taxon-name></article-title>. In: <source>Biologia Centrali-Americana, Zoology</source>. <publisher-loc>London</publisher-loc>, <volume>volume 2</volume>, <fpage>41</fpage>–<lpage>88</lpage>. <ext-link xlink:type="simple" ext-link-type="doi" xlink:href="10.5962/bhl.title.730">https://doi.org/10.5962/bhl.title.730</ext-link></mixed-citation></ref><ref id="B114"><mixed-citation xmlns:xlink="http://www.w3.org/1999/xlink" xlink:type="simple">
          <person-group><name name-style="western"><surname>Pocock</surname><given-names>RI</given-names></name></person-group> (<year>1901</year>) <article-title>Some new and old genera of South American <tp:taxon-name><tp:taxon-name-part taxon-name-part-type="family">Avicularidae</tp:taxon-name-part></tp:taxon-name></article-title>. <source>Annals and Magazine of Natural History</source> (<volume>7</volume>) <issue>8</issue>: <fpage>540</fpage>–<lpage>555</lpage>. <ext-link xlink:type="simple" ext-link-type="doi" xlink:href="10.1080/03745480109443359">https://doi.org/10.1080/03745480109443359</ext-link></mixed-citation></ref><ref id="B87"><mixed-citation xmlns:xlink="http://www.w3.org/1999/xlink" xlink:type="simple">
          <person-group><name name-style="western"><surname>Mello-Leitão</surname><given-names>CF de</given-names></name></person-group> (<year>1923</year>) <article-title>Theraphosoideas do Brasil.</article-title> <source>Revista do Museu Paulista</source> <volume>13</volume>: <fpage>1</fpage>–<lpage>438</lpage>.</mixed-citation></ref><ref id="B57"><mixed-citation xmlns:xlink="http://www.w3.org/1999/xlink" xlink:type="simple">
          <institution xlink:type="simple">ICZN</institution> (<year>1928</year>) <article-title>International Commission on Zoological Nomenclature – Opinion 104: 57 Generic names placed in the Official List.</article-title> <source>Smithsonian Miscellaneous Collections</source> <volume>73</volume>(<issue>5</issue>): <fpage>25</fpage>–<lpage>28</lpage>. <ext-link xlink:type="simple" ext-link-type="uri" xlink:href="http://www.biodiversitylibrary.org/page/8911131#page/231/mode/1up">http://www.biodiversitylibrary.org/page/8911131#page/231/mode/1up</ext-link></mixed-citation></ref><ref id="B105"><mixed-citation xmlns:xlink="http://www.w3.org/1999/xlink" xlink:type="simple">
          <person-group><name name-style="western"><surname>Petrunkevitch</surname><given-names>A</given-names></name></person-group> (<year>1928</year>) <article-title>Systema Aranearum.</article-title> <source>Transactions of the Connecticut Academy of Arts and Sciences</source> <volume>29</volume>: <fpage>1</fpage>–<lpage>270</lpage>. <ext-link xlink:type="simple" ext-link-type="uri" xlink:href="https://babel.hathitrust.org/cgi/pt?id=coo.31924017862313;view=1up;seq=13">https://babel.hathitrust.org/cgi/pt?id=coo.31924017862313;view=1up;seq=13</ext-link></mixed-citation></ref><ref id="B120"><mixed-citation xmlns:xlink="http://www.w3.org/1999/xlink" xlink:type="simple">
          <person-group><name name-style="western"><surname>Roewer</surname><given-names>CF</given-names></name></person-group> (<year>1942</year>) <article-title>Katalog der <tp:taxon-name><tp:taxon-name-part taxon-name-part-type="order">Araneae</tp:taxon-name-part></tp:taxon-name> von 1758 bis 1940.</article-title> <source>Bremen</source> <volume>1</volume>: <fpage>1</fpage>–<lpage>1040</lpage>.</mixed-citation></ref><ref id="B17"><mixed-citation xmlns:xlink="http://www.w3.org/1999/xlink" xlink:type="simple">
          <person-group><name name-style="western"><surname>Bonnet</surname><given-names>P</given-names></name></person-group> (<year>1955</year>) <source>Bibliographie araneorum. Analyse méthodique de toute la littérature aranéologique jusqu’en 1939</source>. <publisher-name>Douladoure</publisher-name>, <publisher-loc>Tolouse</publisher-loc>, <issue>Part 2</issue>, <volume>tome 2</volume>, <fpage>919</fpage>–<lpage>1926</lpage>.</mixed-citation></ref><ref id="B169"><mixed-citation xmlns:xlink="http://www.w3.org/1999/xlink" xlink:type="simple">
          <person-group><name name-style="western"><surname>Valerio</surname><given-names>CE</given-names></name></person-group> (<year>1979</year>) <article-title>Arañas terafósidas de Costa Rica (<tp:taxon-name><tp:taxon-name-part taxon-name-part-type="order">Araneae</tp:taxon-name-part></tp:taxon-name>: <tp:taxon-name><tp:taxon-name-part taxon-name-part-type="family">Theraphosidae</tp:taxon-name-part></tp:taxon-name>). II. <italic><tp:taxon-name><tp:taxon-name-part taxon-name-part-type="genus">Psalmopoeus</tp:taxon-name-part> <tp:taxon-name-part taxon-name-part-type="species">reduncus</tp:taxon-name-part></tp:taxon-name></italic>, redescripción, distribución y el problema de dispersión en terafósidas.</article-title> <source>Revista de Biologia Tropical</source> <volume>27</volume>(<issue>2</issue>): <fpage>301</fpage>–<lpage>308</lpage>.</mixed-citation></ref><ref id="B117"><mixed-citation xmlns:xlink="http://www.w3.org/1999/xlink" xlink:type="simple">
          <person-group><name name-style="western"><surname>Raven</surname><given-names>RJ</given-names></name></person-group> (<year>1985</year>) <article-title>The spider infraorder <tp:taxon-name><tp:taxon-name-part taxon-name-part-type="suborder">Mygalomorphae</tp:taxon-name-part></tp:taxon-name> (<tp:taxon-name><tp:taxon-name-part taxon-name-part-type="order">Araneae</tp:taxon-name-part></tp:taxon-name>): Cladistics and systematics.</article-title> <source>Bulletin of American Museum of Natural History</source> <volume>182</volume>: <fpage>1</fpage>–<lpage>180</lpage>. <ext-link xlink:type="simple" ext-link-type="uri" xlink:href="http://digitallibrary.amnh.org/handle/2246/955">http://digitallibrary.amnh.org/handle/2246/955</ext-link></mixed-citation></ref><ref id="B41"><mixed-citation xmlns:xlink="http://www.w3.org/1999/xlink" xlink:type="simple">
          <person-group><name name-style="western"><surname>Gallon</surname><given-names>RC</given-names></name></person-group> (<year>2008</year>) <article-title>On some poorly known African <tp:taxon-name><tp:taxon-name-part taxon-name-part-type="subfamily">Harpactirinae</tp:taxon-name-part></tp:taxon-name>, with notes on <italic><tp:taxon-name><tp:taxon-name-part taxon-name-part-type="genus">Avicuscodra</tp:taxon-name-part> <tp:taxon-name-part taxon-name-part-type="species">arabica</tp:taxon-name-part></tp:taxon-name></italic> Strand, 1908 and <italic><tp:taxon-name><tp:taxon-name-part taxon-name-part-type="genus">Scodra</tp:taxon-name-part> <tp:taxon-name-part taxon-name-part-type="species">pachypoda</tp:taxon-name-part></tp:taxon-name></italic> Strand, 1908 (<tp:taxon-name><tp:taxon-name-part taxon-name-part-type="order">Araneae</tp:taxon-name-part></tp:taxon-name>, <tp:taxon-name><tp:taxon-name-part taxon-name-part-type="family">Theraphosidae</tp:taxon-name-part></tp:taxon-name>).</article-title> <source>Bulletin of British Arachnological Society</source> <volume>14</volume>: <fpage>232</fpage>–<lpage>246</lpage>. <ext-link xlink:type="simple" ext-link-type="doi" xlink:href="10.13156/arac.2008.14.5.232">https://doi.org/10.13156/arac.2008.14.5.232</ext-link></mixed-citation></ref><ref id="B178"><mixed-citation xmlns:xlink="http://www.w3.org/1999/xlink" xlink:type="simple">
          <institution xlink:type="simple">World Spider Catalog</institution> (<year>2016</year>). <source>World Spider Catalog</source>. <publisher-name>Natural History Museum</publisher-name> <publisher-loc>Bern</publisher-loc> <ext-link xlink:type="simple" ext-link-type="uri" xlink:href="http://wsc.nmbe.ch">http://wsc.nmbe.ch</ext-link>, version 17.5</mixed-citation></ref><ref id="B158"><mixed-citation xmlns:xlink="http://www.w3.org/1999/xlink" xlink:type="simple">
          <person-group><name name-style="western"><surname>Strand</surname><given-names>E</given-names></name></person-group> (<year>1929</year>) <article-title>Zoological and palaeontological nomenclatorical notes.</article-title> <source>Acta Universitatis Latviensis</source> <volume>20</volume>: <fpage>1</fpage>–<lpage>29</lpage>.</mixed-citation></ref><ref id="B74"><mixed-citation xmlns:xlink="http://www.w3.org/1999/xlink" xlink:type="simple">
          <person-group><name name-style="western"><surname>Lamarck</surname><given-names>JB</given-names></name></person-group> (<year>1818</year>) <article-title>Classe Séptiéme, Les Arachnides, Les Aranéides ou Arachnides Fileuses, 88–108</article-title>. In: <source>Histoire naturelle des animaux sans vertèbres</source>. <publisher-loc>Paris</publisher-loc>, <volume>Tome 5</volume>, <fpage>1</fpage>–<lpage>612</lpage>. <ext-link xlink:type="simple" ext-link-type="doi" xlink:href="10.5962/bhl.title.12712">https://doi.org/10.5962/bhl.title.12712</ext-link></mixed-citation></ref><ref id="B82"><mixed-citation xmlns:xlink="http://www.w3.org/1999/xlink" xlink:type="simple">
          <person-group><name name-style="western"><surname>Linnaeus</surname><given-names>C</given-names></name></person-group> (<year>1758</year>) <source>Systema naturae per regna tria naturae, secundum classes, ordines, genera, species cum characteribus differentiis, synonymis, locis.</source> <publisher-name>Editio decima</publisher-name>, <publisher-loc>reformata. Holmiae</publisher-loc>, <size units="page">823 pp</size>. <ext-link xlink:type="simple" ext-link-type="doi" xlink:href="10.5962/bhl.title.542">https://doi.org/10.5962/bhl.title.542</ext-link></mixed-citation></ref><ref id="B34"><mixed-citation xmlns:xlink="http://www.w3.org/1999/xlink" xlink:type="simple">
          <person-group><name name-style="western"><surname>Fabricius</surname><given-names>JC</given-names></name></person-group> (<year>1793</year>) <source>Entomologia systematica emendata et aucta, secundum classes, ordines, genera, species, adjectis, synonimis, locis, observationibus, descriptionibus.</source> <publisher-name>Volume 2</publisher-name>, <publisher-loc>Hafniae</publisher-loc>, <size units="page">519 pp</size>. <ext-link xlink:type="simple" ext-link-type="uri" xlink:href="http://www.museunacional.ufrj.br/mndi/Aracnologia/pdfliteratura/Fabricius%20(1793)%20Entomologia%20systematica.pdf">http://www.museunacional.ufrj.br/mndi/Aracnologia/pdfliteratura/Fabricius%20(1793)%20Entomologia%20systematica.pdf</ext-link></mixed-citation></ref><ref id="B76"><mixed-citation xmlns:xlink="http://www.w3.org/1999/xlink" xlink:type="simple">
          <person-group><name name-style="western"><surname>Latreille</surname><given-names>PA</given-names></name></person-group> (<year>1804</year>) <source>Histoire naturelle générale et particulière des crustacés et des insectes, ouvrage faisant suite aux oeuvres de Leclerc de Buffon, et partie du cours complet d’histoire naturelle rédigé par C. S. Sonnini/ par P. A. Latreille.</source> <publisher-name>Paris</publisher-name>, <publisher-loc>tome 7</publisher-loc>, <size units="page">413 pp</size>. <ext-link xlink:type="simple" ext-link-type="doi" xlink:href="10.5962/bhl.title.15764">https://doi.org/10.5962/bhl.title.15764</ext-link></mixed-citation></ref><ref id="B100"><mixed-citation xmlns:xlink="http://www.w3.org/1999/xlink" xlink:type="simple">
          <person-group><name name-style="western"><surname>Papavero</surname><given-names>N</given-names></name><name name-style="western"><surname>Llorente-Bousquets</surname><given-names>J</given-names></name></person-group> (<year>1995</year>) <source>Principia taxonomica: una introduccion a los fundamentos logicos, filosoficos y metodologicos de las escuelas de taxonomia biologica.</source> <publisher-name>Mexico</publisher-name>, <publisher-loc>Universidad Nacional Autonoma de Mexico, vol. 6</publisher-loc>, <size units="page">202 pp</size>.</mixed-citation></ref><ref id="B80"><mixed-citation xmlns:xlink="http://www.w3.org/1999/xlink" xlink:type="simple">
        	<institution xlink:type="simple">Linnean Society of London</institution> (<year>2016</year>): <source>The Linnaean Society Plant Name Typification Project</source> <ext-link xlink:type="simple" ext-link-type="uri" xlink:href="https://www.linnean.org/specimen-collections/the-linnaean-plant-typification-project">https://www.linnean.org/specimen-collections/the-linnaean-plant-typification-project</ext-link></mixed-citation></ref><ref id="B95"><mixed-citation xmlns:xlink="http://www.w3.org/1999/xlink" xlink:type="simple">
          <person-group><name name-style="western"><surname>Merian</surname><given-names>MS</given-names></name></person-group> (<year>1726</year>) <article-title>Dissertatio de generatione et metamorphosibus insectorum surinamensium</article-title>. <source>Accedit appendix transformationum piscium in ranas et ranarum in pisces</source>. <publisher-loc>The Hague</publisher-loc>.</mixed-citation></ref><ref id="B39"><mixed-citation xmlns:xlink="http://www.w3.org/1999/xlink" xlink:type="simple">
          <person-group><name name-style="western"><surname>Gabriel</surname><given-names>R</given-names></name><name name-style="western"><surname>Gallon</surname><given-names>RC</given-names></name><name name-style="western"><surname>Smith</surname><given-names>AM</given-names></name></person-group> (<year>2007</year>) <article-title>Examination of the <italic><tp:taxon-name><tp:taxon-name-part taxon-name-part-type="genus">Avicularia</tp:taxon-name-part> <tp:taxon-name-part taxon-name-part-type="species">avicularia</tp:taxon-name-part></tp:taxon-name></italic> specimens from the Linnaean Collection.</article-title> <source>Journal of the British Tarantula Society</source> <volume>23</volume>(<issue>1</issue>): <fpage>22</fpage>–<lpage>30</lpage>.</mixed-citation></ref><ref id="B59"><mixed-citation xmlns:xlink="http://www.w3.org/1999/xlink" xlink:type="simple">
          <institution xlink:type="simple">ICZN</institution> (<year>1999</year>) <source>International Code of Zoological Nomenclature (4<sup>th</sup> edn)</source>. <publisher-name>The International Trust for Zoological Nomenclature</publisher-name>, <publisher-loc>London</publisher-loc>. <ext-link xlink:type="simple" ext-link-type="uri" xlink:href="http://www.iczn.org/iczn/index.jsp">http://www.iczn.org/iczn/index.jsp</ext-link></mixed-citation></ref><ref id="B81"><mixed-citation xmlns:xlink="http://www.w3.org/1999/xlink" xlink:type="simple">
          <person-group><name name-style="western"><surname>Linnaeus</surname><given-names>C</given-names></name></person-group> (<year>1749</year>) <source>Amoenitates academicae seu Dissertationes variae Physicae, Medicae, Botanicae, antehac seorsim editae nunc collectae et auctae cum tabulis aeneis.</source> <publisher-name>Holminae</publisher-name>, <publisher-loc>volume 1</publisher-loc>, <size units="page">563 pp</size>. <ext-link xlink:type="simple" ext-link-type="doi" xlink:href="10.5962/bhl.title.910">https://doi.org/10.5962/bhl.title.910</ext-link></mixed-citation></ref><ref id="B73"><mixed-citation xmlns:xlink="http://www.w3.org/1999/xlink" xlink:type="simple">
          <person-group><name name-style="western"><surname>Laet</surname><given-names>J</given-names></name></person-group> (<year>1633</year>) <article-title>Novus Orbis seu descriptionis Indiae Occidentalis Libri XVIII authore Joanne de Laet Antverp</article-title>. <source>Novis talulis geographicis et variis animantium, Plantarum Fructuumque iconibus illustrata</source>. <publisher-loc>Leiden</publisher-loc>. <ext-link xlink:type="simple" ext-link-type="doi" xlink:href="10.5962/bhl.title.61376">https://doi.org/10.5962/bhl.title.61376</ext-link></mixed-citation></ref><ref id="B111"><mixed-citation xmlns:xlink="http://www.w3.org/1999/xlink" xlink:type="simple">
          <person-group><name name-style="western"><surname>Piso</surname><given-names>W</given-names></name><name name-style="western"><surname>Marcgrave</surname><given-names>G</given-names></name></person-group> (<year>1648</year>) <source>Historia Naturalis Brasiliae, including de medicina Brasiliensis and Historiae rerum naturalium Brasiliae.</source> <publisher-name>Elzevier</publisher-name>, <publisher-loc>Leiden</publisher-loc>, <size units="page">293 pp</size>. <ext-link xlink:type="simple" ext-link-type="doi" xlink:href="10.5962/bhl.title.102103">https://doi.org/10.5962/bhl.title.102103</ext-link></mixed-citation></ref><ref id="B179"><mixed-citation xmlns:xlink="http://www.w3.org/1999/xlink" xlink:type="simple">
          <person-group><name name-style="western"><surname>Worm</surname><given-names>O</given-names></name></person-group> (<year>1655</year>) <source>Museum Wormianum. Seu historia rerum rariorum, tam naturalium, quam artificialium, tam domesticarum, quam exoticarum, quae Hafniae Danorum in aedibus authoris servantur.</source> <publisher-name>Elzevier</publisher-name>, <publisher-loc>Leiden</publisher-loc>, <size units="page">434 pp</size>. <ext-link xlink:type="simple" ext-link-type="doi" xlink:href="10.5962/bhl.title.63844">https://doi.org/10.5962/bhl.title.63844</ext-link></mixed-citation></ref><ref id="B98"><mixed-citation xmlns:xlink="http://www.w3.org/1999/xlink" xlink:type="simple">
          <person-group><name name-style="western"><surname>Olearius</surname><given-names>A</given-names></name></person-group> (<year>1666</year>) <source>Gottorffische Kunst-Kammer, worinnen Allerhand ungemeine Sachen, so theils die Natur theils künstliche hände hervor gebracht und bereitet, vor diesem aus allen vier Theilen der Welt zusammen getragen</source>. <publisher-loc>Schleswig, Germany</publisher-loc>, <size units="page">184 pp</size>. <ext-link xlink:type="simple" ext-link-type="doi" xlink:href="10.5962/bhl.title.60937">https://doi.org/10.5962/bhl.title.60937</ext-link></mixed-citation></ref><ref id="B94"><mixed-citation xmlns:xlink="http://www.w3.org/1999/xlink" xlink:type="simple">
          <person-group><name name-style="western"><surname>Merian</surname><given-names>MS</given-names></name></person-group> (<year>1705</year>) <source>Metamorphosis insectorum surinamensium; ofte verandering der Surinaamsche insecten; Waar in de Surinaamsche rupsen en wormen met alle des zelfs veranderingen na het leven afgebeeld en beschreeven worden, zynde elk geplaast op die gewassen, bloemen en vruchten, daar sy op gevonden zyn; waar in ookde generatie der kikvorschen, wonderbaare padden, hagedissen, slangen, spinnen en mieren werden ver toond en beschreeven, alles in America na het leven en levensgroote geschildert en beschreeven.</source> <publisher-name>Selbstverl</publisher-name>, <publisher-loc>Amsterdan</publisher-loc>, <size units="page">60 pp</size>. <ext-link xlink:type="simple" ext-link-type="doi" xlink:href="10.5962/bhl.title.63607">https://doi.org/10.5962/bhl.title.63607</ext-link></mixed-citation></ref><ref id="B145"><mixed-citation xmlns:xlink="http://www.w3.org/1999/xlink" xlink:type="simple">
          <person-group><name name-style="western"><surname>Smith</surname><given-names>AM</given-names></name></person-group> (<year>2000b</year>) <article-title>The bird eating spiders of 18th and 19th century arachnology, part II.</article-title> <source>Forum Magazine of the American Tarantula Society</source> <volume>7</volume>(<issue>2</issue>): <fpage>23</fpage>–<lpage>30</lpage>.</mixed-citation></ref><ref id="B129"><mixed-citation xmlns:xlink="http://www.w3.org/1999/xlink" xlink:type="simple">
          <person-group><name name-style="western"><surname>Seba</surname><given-names>A</given-names></name></person-group> (<year>1734</year>) <source>Locupletissimi Rerum Naturalium Thesauri Accurata Descriptio Et Iconobus Artificiosissimis Expressio Per Universam Physices Historiam.</source> <publisher-name>Wetstenius</publisher-name>, <publisher-loc>Amstelaedami</publisher-loc>, <size units="page">178 pp</size>. <ext-link xlink:type="simple" ext-link-type="doi" xlink:href="10.5962/bhl.title.62760">https://doi.org/10.5962/bhl.title.62760</ext-link></mixed-citation></ref><ref id="B144"><mixed-citation xmlns:xlink="http://www.w3.org/1999/xlink" xlink:type="simple">
          <person-group><name name-style="western"><surname>Smith</surname><given-names>AM</given-names></name></person-group> (<year>2000a</year>) <article-title>The bird eating spiders of 18th and 19th century arachnology.</article-title> <source>Forum Magazine of the American Tarantula Society</source> <volume>7</volume>(<issue>1</issue>): <fpage>129</fpage>–<lpage>134</lpage>.</mixed-citation></ref><ref id="B72"><mixed-citation xmlns:xlink="http://www.w3.org/1999/xlink" xlink:type="simple">
          <person-group><name name-style="western"><surname>Kullander</surname><given-names>SO</given-names></name></person-group> (<year>2001</year>) <source>Museum Adolphi Friedrich</source> <ext-link xlink:type="simple" ext-link-type="uri" xlink:href="http://linnaeus.nrm.se/zool/welcome.html.en">http://linnaeus.nrm.se/zool/welcome.html.en</ext-link></mixed-citation></ref></ref-list></tp:taxon-treatment>
