# Supplementary material for: Taxonomic revision and cladistic analysis of Avicularia Lamarck, 1818 (Araneae, Theraphosidae, Aviculariinae) with description of three new aviculariine genera
Source: Zookeys. 2017 Mar 2;(659):1–185. doi: 10.3897/zookeys.659.10717 (PMC5345366; doi:10.3897/zookeys.659.10717)
Supplement: XML Treatment for Avicularia avicularia [file zookeys.659.10717-treatment3.xml]

<!DOCTYPE tp:taxon-treatment
  PUBLIC "-//TaxonX//DTD Taxonomic Treatment Publishing DTD v0 20100105//EN" "tax-treatment-NSO.dtd">
<tp:taxon-treatment xmlns:tp="http://www.plazi.org/taxpub"><tp:treatment-meta><kwd-group><label>Taxon classification</label><kwd><named-content content-type="kingdom">Animalia</named-content></kwd><kwd><named-content content-type="order">ORDO</named-content></kwd><kwd><named-content content-type="family">FAMILIA</named-content></kwd></kwd-group><mixed-citation publication-type="journal"><person-group><name><surname>Fukushima</surname><given-names>Caroline Sayuri</given-names></name><name><surname>Bertani</surname><given-names>Rogério</given-names></name></person-group><article-title>Taxonomic revision and cladistic analysis of <italic><tp:taxon-name><tp:taxon-name-part taxon-name-part-type="genus">Avicularia</tp:taxon-name-part></tp:taxon-name></italic> Lamarck, 1818 (<tp:taxon-name><tp:taxon-name-part taxon-name-part-type="order">Araneae</tp:taxon-name-part></tp:taxon-name>, <tp:taxon-name><tp:taxon-name-part taxon-name-part-type="family">Theraphosidae</tp:taxon-name-part></tp:taxon-name>, <tp:taxon-name><tp:taxon-name-part taxon-name-part-type="subfamily">Aviculariinae</tp:taxon-name-part></tp:taxon-name>) with description of three new aviculariine genera</article-title><source>Zookeys</source><day>2</day><month>3</month><year>2017</year><volume>2017</volume><issue>659</issue><fpage>1</fpage><lpage>185</lpage><pub-id pub-id-type="doi">10.3897/zookeys.659.10717</pub-id></mixed-citation></tp:treatment-meta><tp:nomenclature><tp:taxon-name>
              <tp:taxon-name-part taxon-name-part-type="genus">Avicularia</tp:taxon-name-part>
              <tp:taxon-name-part taxon-name-part-type="species">avicularia</tp:taxon-name-part>
            </tp:taxon-name><tp:taxon-authority>(Linnaeus, 1758)</tp:taxon-authority><xref ref-type="fig" rid="F1">Figs 1</xref><xref ref-type="fig" rid="F3">, 13</xref><xref ref-type="fig" rid="F4">, 17</xref><xref ref-type="fig" rid="F5">, 19</xref><xref ref-type="fig" rid="F6">, 20</xref><xref ref-type="fig" rid="F7">, 21–27</xref><xref ref-type="fig" rid="F8">, 28–35</xref><xref ref-type="fig" rid="F9">, 36–43</xref><xref ref-type="fig" rid="F10">, 44–49</xref><xref ref-type="fig" rid="F11">, 50</xref><xref ref-type="fig" rid="F12">, 51</xref><xref ref-type="fig" rid="F70">, 299</xref><xref ref-type="fig" rid="F70">, 303</xref><xref ref-type="fig" rid="F71">, 311</xref><xref ref-type="fig" rid="F72">, 314</xref><xref ref-type="fig" rid="F73">, 316</xref><xref ref-type="fig" rid="F74">, 323</xref><!--PageBreak--><tp:nomenclature-citation-list><tp:nomenclature-citation><tp:taxon-name>
                  <tp:taxon-name-part taxon-name-part-type="genus">Aranea</tp:taxon-name-part> <tp:taxon-name-part taxon-name-part-type="species">avicularia</tp:taxon-name-part></tp:taxon-name><comment>Linnaeus, 1758: 622 (lectotype <abbrev xmlns:xlink="http://www.w3.org/1999/xlink" content-type="institution" xlink:title="Museum of Evolution, University of Uppsala, Uppsala" id="ABBRID0E3NIM" xlink:type="simple">UUZM</abbrev> 61 and paralectotypes <abbrev xmlns:xlink="http://www.w3.org/1999/xlink" content-type="institution" xlink:title="Museum of Evolution, University of Uppsala, Uppsala" id="ABBRID0EBOIM" xlink:type="simple">UUZM</abbrev> 62, <abbrev xmlns:xlink="http://www.w3.org/1999/xlink" content-type="institution" xlink:title="Museum of Evolution, University of Uppsala, Uppsala" id="ABBRID0EGOIM" xlink:type="simple">UUZM</abbrev> 235 here designated, A. Fredrik leg., examined by photos); <xref ref-type="bibr" rid="B32">Fabricius 1775</xref>: 438; <xref ref-type="bibr" rid="B33">1787</xref>: 346; <xref ref-type="bibr" rid="B34">1793</xref>: 424; <xref ref-type="bibr" rid="B28">De Geer 1778</xref>: 313, pl. 38, fig. 8; 1783: 122, pl. 38, fig. 8; <xref ref-type="bibr" rid="B75">Latreille 1802</xref>: 49; <xref ref-type="bibr" rid="B58">ICZN 1957</xref>: 116.</comment></tp:nomenclature-citation><tp:nomenclature-citation><tp:taxon-name>
                  <tp:taxon-name-part taxon-name-part-type="genus">Mygale</tp:taxon-name-part> <tp:taxon-name-part taxon-name-part-type="species">avicularia</tp:taxon-name-part></tp:taxon-name><comment>: <xref ref-type="bibr" rid="B76">Latreille 1804</xref>: 152, pl. LXII, fig. 1; 1806: 32; <xref ref-type="bibr" rid="B173">Walckenaer 1805</xref>: 4; <xref ref-type="bibr" rid="B47">Hahn 1820</xref>: 5, t. 3; 1833: 101, tab. 25, fig. 75; C. L. <xref ref-type="bibr" rid="B69">Koch 1841</xref>: 73, tab. CCCXIII, fig. 737.</comment></tp:nomenclature-citation><tp:nomenclature-citation><tp:taxon-name>
                  <tp:taxon-name-part taxon-name-part-type="genus">Mygale</tp:taxon-name-part> <tp:taxon-name-part taxon-name-part-type="species">scoparia</tp:taxon-name-part></tp:taxon-name><comment>C. L. Koch, 1841: 54, fig. 725. First synonymized by F. O. <xref ref-type="bibr" rid="B108">Pickard-Cambridge 1896</xref>: 741.</comment></tp:nomenclature-citation><tp:nomenclature-citation><tp:taxon-name>
                  <tp:taxon-name-part taxon-name-part-type="genus">Eurypelma</tp:taxon-name-part> <tp:taxon-name-part taxon-name-part-type="species">avicularia</tp:taxon-name-part></tp:taxon-name><comment>: C. L. <xref ref-type="bibr" rid="B71">Koch 1850</xref>: 73; <xref ref-type="bibr" rid="B132">Simon 1864</xref>: 67. Considered objective synonym per <xref ref-type="bibr" rid="B117">Raven 1985</xref>: 146.</comment></tp:nomenclature-citation><tp:nomenclature-citation><tp:taxon-name>
                  <tp:taxon-name-part taxon-name-part-type="genus">Avicularia</tp:taxon-name-part> <tp:taxon-name-part taxon-name-part-type="species">velutina</tp:taxon-name-part></tp:taxon-name><comment>Simon, 1889: 213 (types not found; topotypes female and male, Venezuela, state of Carabobo, Puerto Cabello [<named-content xmlns:xlink="http://www.w3.org/1999/xlink" content-type="dwc:verbatimCoordinates" xlink:type="simple"><named-content content-type="geo-json" specific-use="{&#34;type&#34;:&#34;Point&#34;,&#34;coordinates&#34;:[-68.000000,10.450000]}" id="NCID0E1RIM" xlink:type="simple">10°27'N, 68°00'W</named-content></named-content>], Collection E. Simon, <abbrev xmlns:xlink="http://www.w3.org/1999/xlink" content-type="institution" xlink:title="Muséum National d’histoire Naturelle, Paris" id="ABBRID0E6RIM" xlink:type="simple">MNHN–AR</abbrev> 4883, examined); <xref ref-type="bibr" rid="B104">Petrunkevitch 1911</xref>: 51; <xref ref-type="bibr" rid="B87">Mello-Leitão 1923</xref>: 377; <xref ref-type="bibr" rid="B120">Roewer 1942</xref>: 255; <xref ref-type="bibr" rid="B123">Schiapelli and Gerschman 1945</xref>: 191, pl. XVII; <xref ref-type="bibr" rid="B17">Bonnet 1955</xref>: 833. <bold>Syn. n.</bold></comment></tp:nomenclature-citation><tp:nomenclature-citation><tp:taxon-name>
                  <tp:taxon-name-part taxon-name-part-type="genus">Avicularia</tp:taxon-name-part> <tp:taxon-name-part taxon-name-part-type="species">avicularia</tp:taxon-name-part></tp:taxon-name><comment>: <xref ref-type="bibr" rid="B137">Simon 1892</xref>: 171, fig. 120; F. O. <xref ref-type="bibr" rid="B108">Pickard-Cambridge 1896</xref>: 741, pl. 33, figs 10–11, pl. 34, fig. 19, pl. 35, fig. 13; <xref ref-type="bibr" rid="B151">Strand 1907a</xref>: 224; <xref ref-type="bibr" rid="B152">Strand 1907b</xref>: 89; <xref ref-type="bibr" rid="B104">Petrunkevitch 1911</xref>: 49; <xref ref-type="bibr" rid="B57">ICZN 1928</xref>: 395; <xref ref-type="bibr" rid="B87">Mello-Leitão 1923</xref>: 320, 324, 376; <xref ref-type="bibr" rid="B21">Bücherl 1957</xref>: 404, figs 91–91a; <xref ref-type="bibr" rid="B169">Valerio 1979</xref>: 307, figs 7–10; <xref ref-type="bibr" rid="B120">Roewer 1942</xref>: 253; <xref ref-type="bibr" rid="B17">Bonnet 1955</xref>: 827; <xref ref-type="bibr" rid="B18">1957</xref>: 119; <xref ref-type="bibr" rid="B178">World Spider Catalog 2016</xref>.</comment></tp:nomenclature-citation><tp:nomenclature-citation><tp:taxon-name>
                  <tp:taxon-name-part taxon-name-part-type="genus">Avicularia</tp:taxon-name-part> <tp:taxon-name-part taxon-name-part-type="species">exilis</tp:taxon-name-part></tp:taxon-name><comment>Strand, 1907a: 220 (holotype, male, South America, perhaps Suriname, no further information, Coll. Kirschbaum, <abbrev xmlns:xlink="http://www.w3.org/1999/xlink" content-type="institution" xlink:title="Museum Wiesbaden (Naturwissenschaftliche Sammlung), Wiesbaden" id="ABBRID0EHVIM" xlink:type="simple">MWNH</abbrev> 418, examined by photo); <xref ref-type="bibr" rid="B104">Petrunkevitch 1911</xref>: 50; <xref ref-type="bibr" rid="B107">1939</xref>: 286; <xref ref-type="bibr" rid="B87">Mello-Leitão 1923</xref>: 377; <xref ref-type="bibr" rid="B120">Roewer 1942</xref>: 254; <xref ref-type="bibr" rid="B17">Bonnet 1955</xref>: 830; <xref ref-type="bibr" rid="B178">World Spider Catalog 2016</xref>. <bold>Syn. n.</bold></comment></tp:nomenclature-citation><tp:nomenclature-citation><tp:taxon-name>
                  <tp:taxon-name-part taxon-name-part-type="genus">Avicularia</tp:taxon-name-part> <tp:taxon-name-part taxon-name-part-type="species">ancylochyra</tp:taxon-name-part></tp:taxon-name><comment>Mello-Leitão, 1923: 330 (holotype, immature male, Brazil, state of Pará, Rio Tapajós [<named-content xmlns:xlink="http://www.w3.org/1999/xlink" content-type="dwc:verbatimCoordinates" xlink:type="simple"><named-content content-type="geo-json" specific-use="{&#34;type&#34;:&#34;Point&#34;,&#34;coordinates&#34;:[-56.600000,-4.733333]}" id="NCID0EVWIM" xlink:type="simple">4°44"S, 56°36'W</named-content></named-content>], E. Garbe col., E2977 C3141, examined); <xref ref-type="bibr" rid="B107">Petrunkevitch 1939</xref>: 284; Schiapelli &amp; Gerschman de Pikelin 1945: 210, lam. XXIV; <xref ref-type="bibr" rid="B17">Bonnet 1955</xref>: 827. <bold>Syn. n.</bold></comment></tp:nomenclature-citation><tp:nomenclature-citation><tp:taxon-name>
                  <tp:taxon-name-part taxon-name-part-type="genus">Avicularia</tp:taxon-name-part> <tp:taxon-name-part taxon-name-part-type="species">cuminami</tp:taxon-name-part></tp:taxon-name><comment>Mello-Leitão, 1930: 56, fig. 3 (holotype, immature, Brazil, Rio Cuminá [<named-content xmlns:xlink="http://www.w3.org/1999/xlink" content-type="dwc:verbatimCoordinates" xlink:type="simple"><named-content content-type="geo-json" specific-use="{&#34;type&#34;:&#34;Point&#34;,&#34;coordinates&#34;:[-56.066667,1.350000]}" id="NCID0ETXIM" xlink:type="simple">1°21'N, 56°04'W</named-content></named-content>], G. Cruls col., <abbrev xmlns:xlink="http://www.w3.org/1999/xlink" content-type="institution" xlink:title="Museu Nacional, Rio de Janeiro" id="ABBRID0EYXIM" xlink:type="simple">MNRJ</abbrev> 21, examined); <xref ref-type="bibr" rid="B107">Petrunkevitch 1939</xref>: 286; <xref ref-type="bibr" rid="B120">Roewer 1942</xref>: 254; <xref ref-type="bibr" rid="B178">World Spider Catalog 2016</xref>. <bold>Syn. n.</bold></comment></tp:nomenclature-citation><tp:nomenclature-citation><tp:taxon-name>
                  <tp:taxon-name-part taxon-name-part-type="genus">Avicularia</tp:taxon-name-part> <tp:taxon-name-part taxon-name-part-type="species">nigrotaeniata</tp:taxon-name-part></tp:taxon-name><comment>Mello-Leitão, 1940: 178, fig. 1 (holotype, immature male, Guyana, Kamara, Rio Cuyuni [<named-content xmlns:xlink="http://www.w3.org/1999/xlink" content-type="dwc:verbatimCoordinates" xlink:type="simple"><named-content content-type="geo-json" specific-use="{&#34;type&#34;:&#34;Point&#34;,&#34;coordinates&#34;:[-58.766667,6.400000]}" id="NCID0E1YIM" xlink:type="simple">6°24'N, 58°46'W</named-content></named-content>], C. W. Richards col., Oxford University expedition, 22 November 1929, n°. 6290, <abbrev xmlns:xlink="http://www.w3.org/1999/xlink" content-type="institution" xlink:title="The Natural History Museum, London" id="ABBRID0E6YIM" xlink:type="simple">BMNH</abbrev> 1930.12.14.168, examined); <xref ref-type="bibr" rid="B23">Brignoli 1983</xref>: 134; <xref ref-type="bibr" rid="B178">World Spider Catalog 2016</xref>. <bold>Syn. n.</bold></comment></tp:nomenclature-citation><tp:nomenclature-citation><tp:taxon-name>
                  <tp:taxon-name-part taxon-name-part-type="genus">Avicularia</tp:taxon-name-part> <tp:taxon-name-part taxon-name-part-type="species">ancylochira</tp:taxon-name-part></tp:taxon-name><comment>: <xref ref-type="bibr" rid="B120">Roewer 1942</xref>: 253; <xref ref-type="bibr" rid="B178">World Spider Catalog 2016</xref> (considered as the spelling apparently intended by Mello-Leitão, 1923).</comment></tp:nomenclature-citation><tp:nomenclature-citation><tp:taxon-name>
                  <tp:taxon-name-part taxon-name-part-type="genus">Avicularia</tp:taxon-name-part> <tp:taxon-name-part taxon-name-part-type="species">cuminamensis</tp:taxon-name-part></tp:taxon-name><comment>: <xref ref-type="bibr" rid="B17">Bonnet 1955</xref>: 830 (invalid emendation).</comment></tp:nomenclature-citation></tp:nomenclature-citation-list></tp:nomenclature><tp:treatment-sec sec-type="remarks" id="SECID0ET1IM"><title>Remarks.</title><p>
              <italic><tp:taxon-name><tp:taxon-name-part taxon-name-part-type="genus">Avicularia</tp:taxon-name-part> <tp:taxon-name-part taxon-name-part-type="species">velutina</tp:taxon-name-part></tp:taxon-name></italic> syntypes are two females from the forest of San Esteban, Venezuela, and a specimen from a mountain in North Venezuela (<xref ref-type="bibr" rid="B134">Simon 1889</xref>). After a search on Simon’s collection at MNHN, it was found 4 specimens from Venezuela <!--PageBreak-->labeled as <italic><tp:taxon-name><tp:taxon-name-part taxon-name-part-type="genus">Avicularia</tp:taxon-name-part> <tp:taxon-name-part taxon-name-part-type="species">velutina</tp:taxon-name-part></tp:taxon-name></italic>. One is an immature from San Esteban (MNHN–AR4888), but its carapace measurement (4.6 mm) is not compatible with the female used on description (13.8 mm). Other two, one male and one female (MNHN–AR4883), are from Puerto Cabello, a town very close to San Esteban, locality mentioned on the description and where recently was created a National Park. Despite the female having the carapace measurement (13.25 mm) compatible with the female used in the description (13.8 mm), its collection data is not exactly the same of the one of the syntype series. Adding to this, its pair on the vial is a male, not other female as described by <xref ref-type="bibr" rid="B134">Simon (1889)</xref>. The other female found in collection is from Caracas (MNHN–AR4894), on North Venezuela, and it is smaller than the Puerto Cabello’s female. Thus, herein, we consider the syntypes of <italic><tp:taxon-name><tp:taxon-name-part taxon-name-part-type="genus">Avicularia</tp:taxon-name-part> <tp:taxon-name-part taxon-name-part-type="species">velutina</tp:taxon-name-part></tp:taxon-name></italic> Simon, 1889 lost. However, considering we examined topotypes and that their characteristics match with those found in <italic><tp:taxon-name><tp:taxon-name-part taxon-name-part-type="genus">Avicularia</tp:taxon-name-part> <tp:taxon-name-part taxon-name-part-type="species">avicularia</tp:taxon-name-part></tp:taxon-name></italic>, only with slight differences on coloration, we decide to establish <italic><tp:taxon-name><tp:taxon-name-part taxon-name-part-type="genus">Avicularia</tp:taxon-name-part> <tp:taxon-name-part taxon-name-part-type="species">velutina</tp:taxon-name-part></tp:taxon-name></italic> Simon, 1889 as a junior synonym of <italic><tp:taxon-name><tp:taxon-name-part taxon-name-part-type="genus">Avicularia</tp:taxon-name-part> <tp:taxon-name-part taxon-name-part-type="species">avicularia</tp:taxon-name-part></tp:taxon-name></italic> (Linnaeus, 1758).</p><p>
              <italic><tp:taxon-name><tp:taxon-name-part taxon-name-part-type="genus">Avicularia</tp:taxon-name-part> <tp:taxon-name-part taxon-name-part-type="species">exilis</tp:taxon-name-part></tp:taxon-name></italic> holotype is clearly an <italic><tp:taxon-name><tp:taxon-name-part taxon-name-part-type="genus">Avicularia</tp:taxon-name-part></tp:taxon-name></italic> since it has well-developed scopula, anterior row of eyes procurved and tibial apophysis with a single branch having well-developed base and grouped spiniform setae distally. The specimen has palpal bulb with developed prominence, leg IV longer than leg I, not grizzled guard-setae on palps and legs, and overall reddish brown coloration. These characteristics match <italic><tp:taxon-name><tp:taxon-name-part taxon-name-part-type="genus">Avicularia</tp:taxon-name-part> <tp:taxon-name-part taxon-name-part-type="species">avicularia</tp:taxon-name-part></tp:taxon-name></italic>, which is found in Suriname, the probable type locality <italic><tp:taxon-name><tp:taxon-name-part taxon-name-part-type="genus">Avicularia</tp:taxon-name-part> <tp:taxon-name-part taxon-name-part-type="species">exilis</tp:taxon-name-part></tp:taxon-name></italic>. Thus, we consider <italic><tp:taxon-name><tp:taxon-name-part taxon-name-part-type="genus">Avicularia</tp:taxon-name-part> <tp:taxon-name-part taxon-name-part-type="species">exilis</tp:taxon-name-part></tp:taxon-name></italic> Strand, 1907 as junior synonym of <italic><tp:taxon-name><tp:taxon-name-part taxon-name-part-type="genus">Avicularia</tp:taxon-name-part> <tp:taxon-name-part taxon-name-part-type="species">avicularia</tp:taxon-name-part></tp:taxon-name></italic> (Linnaeus, 1758).</p><p>
              <italic><tp:taxon-name><tp:taxon-name-part taxon-name-part-type="genus">Avicularia</tp:taxon-name-part> <tp:taxon-name-part taxon-name-part-type="species">ancylochyra</tp:taxon-name-part></tp:taxon-name></italic> holotype has tarsi with well-developed scopula, anterior row of eyes procurved, no spines on legs, urticating setae of type II on abdomen dorsum, and abdominal pattern similar to <italic><tp:taxon-name><tp:taxon-name-part taxon-name-part-type="genus">Avicularia</tp:taxon-name-part> <tp:taxon-name-part taxon-name-part-type="species">avicularia</tp:taxon-name-part></tp:taxon-name></italic>, <italic><tp:taxon-name><tp:taxon-name-part taxon-name-part-type="genus">Avicularia</tp:taxon-name-part> <tp:taxon-name-part taxon-name-part-type="species">rufa</tp:taxon-name-part></tp:taxon-name>, <tp:taxon-name><tp:taxon-name-part taxon-name-part-type="genus">Avicularia</tp:taxon-name-part> <tp:taxon-name-part taxon-name-part-type="species">juruensis</tp:taxon-name-part></tp:taxon-name></italic>, and <italic><tp:taxon-name><tp:taxon-name-part taxon-name-part-type="genus">Avicularia</tp:taxon-name-part> <tp:taxon-name-part taxon-name-part-type="species">variegata</tp:taxon-name-part></tp:taxon-name></italic> stat. n. The leg IV is longer than leg I, it bears whitish legs rings (not vivid yellow) and type locality is in the state of Pará, Brazil. All these characters match <italic><tp:taxon-name><tp:taxon-name-part taxon-name-part-type="genus">Avicularia</tp:taxon-name-part> <tp:taxon-name-part taxon-name-part-type="species">avicularia</tp:taxon-name-part></tp:taxon-name></italic>; therefore, we consider <italic><tp:taxon-name><tp:taxon-name-part taxon-name-part-type="genus">Avicularia</tp:taxon-name-part> <tp:taxon-name-part taxon-name-part-type="species">ancylochyra</tp:taxon-name-part></tp:taxon-name></italic> Mello-Leitão, 1923 a junior synonym of <italic><tp:taxon-name><tp:taxon-name-part taxon-name-part-type="genus">Avicularia</tp:taxon-name-part> <tp:taxon-name-part taxon-name-part-type="species">avicularia</tp:taxon-name-part></tp:taxon-name></italic> (Linnaeus, 1758).</p><p>
              <italic><tp:taxon-name><tp:taxon-name-part taxon-name-part-type="genus">Avicularia</tp:taxon-name-part> <tp:taxon-name-part taxon-name-part-type="species">cuminami</tp:taxon-name-part></tp:taxon-name></italic> holotype has tarsal and metatarsal scopulae laterally expanded, anterior row of eyes procurve and type locality is state of Pará, Brazil. These characteristics match <italic><tp:taxon-name><tp:taxon-name-part taxon-name-part-type="genus">Avicularia</tp:taxon-name-part> <tp:taxon-name-part taxon-name-part-type="species">avicularia</tp:taxon-name-part></tp:taxon-name></italic>; thus, we consider <italic><tp:taxon-name><tp:taxon-name-part taxon-name-part-type="genus">Avicularia</tp:taxon-name-part> <tp:taxon-name-part taxon-name-part-type="species">cuminami</tp:taxon-name-part></tp:taxon-name></italic> Mello-Leitão, 1930 a junior synonym of <italic><tp:taxon-name><tp:taxon-name-part taxon-name-part-type="genus">Avicularia</tp:taxon-name-part> <tp:taxon-name-part taxon-name-part-type="species">avicularia</tp:taxon-name-part></tp:taxon-name></italic> (Linnaeus, 1758).</p><p>
              <italic><tp:taxon-name><tp:taxon-name-part taxon-name-part-type="genus">Avicularia</tp:taxon-name-part> <tp:taxon-name-part taxon-name-part-type="species">nigrotaeniata</tp:taxon-name-part></tp:taxon-name></italic> holotype is an immature male lacking spines on legs and with spatulated scopulae on tarsi and metatarsi. It has characteristics of <italic><tp:taxon-name><tp:taxon-name-part taxon-name-part-type="genus">Avicularia</tp:taxon-name-part></tp:taxon-name></italic> genus such as anterior row of eyes procurve and abdomen dorsum with lateral stripes and a black central longitudinal stripe. In Guyana, the type locality, <italic><tp:taxon-name><tp:taxon-name-part taxon-name-part-type="genus">Avicularia</tp:taxon-name-part> <tp:taxon-name-part taxon-name-part-type="species">avicularia</tp:taxon-name-part></tp:taxon-name></italic> is the only species found. Thus, we consider <italic><tp:taxon-name><tp:taxon-name-part taxon-name-part-type="genus">Avicularia</tp:taxon-name-part> <tp:taxon-name-part taxon-name-part-type="species">nigrotaeniata</tp:taxon-name-part></tp:taxon-name></italic> Mello-Leitão, 1940 a junior synonym of <italic><tp:taxon-name><tp:taxon-name-part taxon-name-part-type="genus">Avicularia</tp:taxon-name-part> <tp:taxon-name-part taxon-name-part-type="species">avicularia</tp:taxon-name-part></tp:taxon-name></italic> (Linnaeus, 1758).</p></tp:treatment-sec><tp:treatment-sec sec-type="diagnosis" id="SECID0EBFJM"><title>Diagnosis.</title><p>Male and female of <italic><tp:taxon-name><tp:taxon-name-part taxon-name-part-type="genus">Avicularia</tp:taxon-name-part> <tp:taxon-name-part taxon-name-part-type="species">avicularia</tp:taxon-name-part></tp:taxon-name></italic> resemble <italic><tp:taxon-name><tp:taxon-name-part taxon-name-part-type="genus">Avicularia</tp:taxon-name-part> <tp:taxon-name-part taxon-name-part-type="species">rufa</tp:taxon-name-part></tp:taxon-name></italic> and female of <italic><tp:taxon-name><tp:taxon-name-part taxon-name-part-type="genus">Avicularia</tp:taxon-name-part> <tp:taxon-name-part taxon-name-part-type="species">hirschii</tp:taxon-name-part></tp:taxon-name></italic> by having leg IV longer than leg I. Females of <italic><tp:taxon-name><tp:taxon-name-part taxon-name-part-type="genus">Avicularia</tp:taxon-name-part> <tp:taxon-name-part taxon-name-part-type="species">avicularia</tp:taxon-name-part></tp:taxon-name></italic> can be distinguished from those of <italic><tp:taxon-name><tp:taxon-name-part taxon-name-part-type="genus">Avicularia</tp:taxon-name-part> <tp:taxon-name-part taxon-name-part-type="species">hirschii</tp:taxon-name-part></tp:taxon-name></italic> by the non-twisted spermathecae. Males and females of <italic><tp:taxon-name><tp:taxon-name-part taxon-name-part-type="genus">Avicularia</tp:taxon-name-part> <tp:taxon-name-part taxon-name-part-type="species">avicularia</tp:taxon-name-part></tp:taxon-name></italic> can be distinguished from those of <italic><tp:taxon-name><tp:taxon-name-part taxon-name-part-type="genus">Avicularia</tp:taxon-name-part> <tp:taxon-name-part taxon-name-part-type="species">rufa</tp:taxon-name-part></tp:taxon-name></italic> by having whitish rings on distal femora, tibiae and metatarsi (most morphotypes, Figs <xref ref-type="fig" rid="F9">36</xref>, <xref ref-type="fig" rid="F9">38–40</xref>) or pale yellow <!--PageBreak-->rings (morphotype 5, Fig. <xref ref-type="fig" rid="F9">41</xref>) combined with legs and palps with long guard-setae with homogeneous coloration (all morphotypes except 6 and 7, but these have intense green metallic sheen on carapace and legs, absent in <italic><tp:taxon-name><tp:taxon-name-part taxon-name-part-type="genus">Avicularia</tp:taxon-name-part> <tp:taxon-name-part taxon-name-part-type="species">rufa</tp:taxon-name-part></tp:taxon-name></italic>).</p><fig id="F6" position="float" orientation="portrait"><label>Figure 20.</label><caption><p>
                  <italic><tp:taxon-name><tp:taxon-name-part taxon-name-part-type="genus">Avicularia</tp:taxon-name-part> <tp:taxon-name-part taxon-name-part-type="species">avicularia</tp:taxon-name-part></tp:taxon-name></italic> (Linnaeus, 1758), types from Uppsala Collection (<abbrev xmlns:xlink="http://www.w3.org/1999/xlink" content-type="institution" xlink:title="Museum of Evolution, University of Uppsala, Uppsala" id="ABBRID0E5IJM" xlink:type="simple">UUZM</abbrev>). Above, lectotype female (<abbrev xmlns:xlink="http://www.w3.org/1999/xlink" content-type="institution" xlink:title="Museum of Evolution, University of Uppsala, Uppsala" id="ABBRID0EDJJM" xlink:type="simple">UUZM</abbrev> 61), below paralectotype (<abbrev xmlns:xlink="http://www.w3.org/1999/xlink" content-type="institution" xlink:title="Museum of Evolution, University of Uppsala, Uppsala" id="ABBRID0EIJJM" xlink:type="simple">UUZM</abbrev> 62). Photo: Mats Eriksson, published with <abbrev xmlns:xlink="http://www.w3.org/1999/xlink" content-type="institution" xlink:title="Museum of Evolution, University of Uppsala, Uppsala" id="ABBRID0ENJJM" xlink:type="simple">UUZM</abbrev> permission.</p></caption><graphic xmlns:xlink="http://www.w3.org/1999/xlink" xlink:href="zookeys-659-001-g006.jpg" id="oo_124670.jpg" position="float" orientation="portrait" xlink:type="simple"/></fig></tp:treatment-sec><tp:treatment-sec sec-type="material" id="SECID0EUJJM"><title>Material examined.</title><p>1 female, Brazil, Pará, Altamira, Paratipuã, Ponto 5, A. P. L. Giupponi &amp; D. Pedroso col., 12 April 2009 (<abbrev xmlns:xlink="http://www.w3.org/1999/xlink" content-type="institution" xlink:title="Museu Nacional, Rio de Janeiro" id="ABBRID0E1JJM" xlink:type="simple">MNRJ</abbrev> 13995); 2 males and 1 female, Amapá, Macapá, Parque Zoobotânico (IEPA), C. Costa, P. Magno &amp; C. A. Júlio col., 20 August 1996 (<abbrev xmlns:xlink="http://www.w3.org/1999/xlink" content-type="institution" xlink:title="Museu Nacional, Rio de Janeiro" id="ABBRID0E6JJM" xlink:type="simple">MNRJ</abbrev> 13659A).</p></tp:treatment-sec><tp:treatment-sec sec-type="material" id="SECID0EEKJM"><title>Additional material.</title><p>No further information: 1 juvenile female (<abbrev xmlns:xlink="http://www.w3.org/1999/xlink" content-type="institution" xlink:title="Museu Paraense Emílio Goeldi, Belém" id="ABBRID0EKKJM" xlink:type="simple">MPEG</abbrev> 5140); 1 male, 1 female (<abbrev xmlns:xlink="http://www.w3.org/1999/xlink" content-type="institution" xlink:title="Instituto Butantan, São Paulo" id="ABBRID0EPKJM" xlink:type="simple">IBSP</abbrev> 2419); 1 male, died in 27 October 1985 (<abbrev xmlns:xlink="http://www.w3.org/1999/xlink" content-type="institution" xlink:title="Instituto Butantan, São Paulo" id="ABBRID0EUKJM" xlink:type="simple">IBSP</abbrev> IBA 414); 1 female (<abbrev xmlns:xlink="http://www.w3.org/1999/xlink" content-type="institution" xlink:title="Instituto Butantan, São Paulo" id="ABBRID0EZKJM" xlink:type="simple">IBSP</abbrev> 8842); 1 female, IBAMA, died in January 2000, ref. 84526 (<abbrev xmlns:xlink="http://www.w3.org/1999/xlink" content-type="institution" xlink:title="Instituto Butantan, São Paulo" id="ABBRID0E5KJM" xlink:type="simple">IBSP</abbrev> 8031); 1 immature male (<abbrev xmlns:xlink="http://www.w3.org/1999/xlink" content-type="institution" xlink:title="Instituto Butantan, São Paulo" id="ABBRID0EDLJM" xlink:type="simple">IBSP</abbrev> 9916); 1 female (<abbrev xmlns:xlink="http://www.w3.org/1999/xlink" content-type="institution" xlink:title="Muséum National d’histoire Naturelle, Paris" id="ABBRID0EILJM" xlink:type="simple">MNHN–AR</abbrev> Box 301); VENEZUELA: 1 juvenile female, no further information, Sullivan det. 2007 (<abbrev xmlns:xlink="http://www.w3.org/1999/xlink" content-type="institution" xlink:title="American Museum of Natural History, New York" id="ABBRID0ENLJM" xlink:type="simple">AMNH</abbrev> Ve23); 1 female, no further information, Steve Brody coll. (<abbrev xmlns:xlink="http://www.w3.org/1999/xlink" content-type="institution" xlink:title="American Museum of Natural History, New York" id="ABBRID0ESLJM" xlink:type="simple">AMNH</abbrev> Ve28); <italic>Bolívar</italic>: Hato La Vergareña (<named-content xmlns:xlink="http://www.w3.org/1999/xlink" content-type="dwc:verbatimCoordinates" xlink:type="simple"><named-content content-type="geo-json" specific-use="{&#34;type&#34;:&#34;Point&#34;,&#34;coordinates&#34;:[-63.500000,6.750000]}" id="NCID0E3LJM" xlink:type="simple">6°45'N, 63°30'W</named-content></named-content>) 400–500 ft., 25 October 1954, J. J. Wurdack &amp; N. G. L. Guppy col. (<abbrev xmlns:xlink="http://www.w3.org/1999/xlink" content-type="institution" xlink:title="American Museum of Natural History, New York" id="ABBRID0EBMJM" xlink:type="simple">AMNH</abbrev> Ve22); <italic>Carabobo</italic>: Puerto Cabello [<named-content xmlns:xlink="http://www.w3.org/1999/xlink" content-type="dwc:verbatimCoordinates" xlink:type="simple"><named-content content-type="geo-json" specific-use="{&#34;type&#34;:&#34;Point&#34;,&#34;coordinates&#34;:[-68.000000,10.450000]}" id="NCID0ELMJM" xlink:type="simple">10°27'N, 68°00'W</named-content></named-content>], 1 female, 1 male, no further information, Collection E. Simon (<abbrev xmlns:xlink="http://www.w3.org/1999/xlink" content-type="institution" xlink:title="Muséum National d’histoire Naturelle, Paris" id="ABBRID0EQMJM" xlink:type="simple">MNHN–AR</abbrev> 4883 Box 302); <italic>Distrito Capital</italic>: Caracas [<named-content xmlns:xlink="http://www.w3.org/1999/xlink" content-type="dwc:verbatimCoordinates" xlink:type="simple"><named-content content-type="geo-json" specific-use="{&#34;type&#34;:&#34;Point&#34;,&#34;coordinates&#34;:[-66.900000,10.483333]}" id="NCID0E1MJM" xlink:type="simple">10°29'N, 66°54'W</named-content></named-content>], 1 female, no further information, Collection E. Simon (<abbrev xmlns:xlink="http://www.w3.org/1999/xlink" content-type="institution" xlink:title="Muséum National d’histoire Naturelle, Paris" id="ABBRID0E6MJM" xlink:type="simple">MNHN–AR</abbrev> 4894); <italic>Monagas</italic>: Caripito [<named-content xmlns:xlink="http://www.w3.org/1999/xlink" content-type="dwc:verbatimCoordinates" xlink:type="simple"><named-content content-type="geo-json" specific-use="{&#34;type&#34;:&#34;Point&#34;,&#34;coordinates&#34;:[-63.100000,10.100000]}" id="NCID0EJNJM" xlink:type="simple">10°06'N, 63°06'W</named-content></named-content>], 1 female, 10 May 1942, Tropical Research Expedition, N. Y. Zoological Society, W. H. Beebe col. (<abbrev xmlns:xlink="http://www.w3.org/1999/xlink" content-type="institution" xlink:title="American Museum of Natural History, New York" id="ABBRID0EONJM" xlink:type="simple">AMNH</abbrev> Ve30); Trinidad and Tobago: no further information, 1 female (<abbrev xmlns:xlink="http://www.w3.org/1999/xlink" content-type="institution" xlink:title="American Museum of Natural History, New York" id="ABBRID0ETNJM" xlink:type="simple">AMNH</abbrev> TR133); 1 female, M. Nieves col. (<abbrev xmlns:xlink="http://www.w3.org/1999/xlink" content-type="institution" xlink:title="American Museum of Natural History, New York" id="ABBRID0EYNJM" xlink:type="simple">AMNH</abbrev> TR131); 1 male (<abbrev xmlns:xlink="http://www.w3.org/1999/xlink" content-type="institution" xlink:title="American Museum of Natural History, New York" id="ABBRID0E4NJM" xlink:type="simple">AMNH</abbrev> TR129); probably from Port Spain sent in by T. H. G. Aigken [<italic>sic</italic>] (Aitken), 1 male, 1 immature male, Gertsch det. (<abbrev xmlns:xlink="http://www.w3.org/1999/xlink" content-type="institution" xlink:title="American Museum of Natural History, New York" id="ABBRID0EEOJM" xlink:type="simple">AMNH</abbrev> TR130); 2 immatures, 3–4 instar group [<italic>sic</italic>], A. Bordes col., 1972 (<abbrev xmlns:xlink="http://www.w3.org/1999/xlink" content-type="institution" xlink:title="American Museum of Natural History, New York" id="ABBRID0ELOJM" xlink:type="simple">AMNH</abbrev> TR tube); several spiderlings, A. Bordes col. (<abbrev xmlns:xlink="http://www.w3.org/1999/xlink" content-type="institution" xlink:title="American Museum of Natural History, New York" id="ABBRID0EQOJM" xlink:type="simple">AMNH</abbrev> TR165); <italic>Couva-Tabaquite-Talparo</italic>: Freeport [<named-content xmlns:xlink="http://www.w3.org/1999/xlink" content-type="dwc:verbatimCoordinates" xlink:type="simple"><named-content content-type="geo-json" specific-use="{&#34;type&#34;:&#34;Point&#34;,&#34;coordinates&#34;:[-61.400000,10.433333]}" id="NCID0E1OJM" xlink:type="simple">10°26'N, 61°24'W</named-content></named-content>], 1 female, E. N. Kjellesvig-Waering col., 1 May 1966 (<abbrev xmlns:xlink="http://www.w3.org/1999/xlink" content-type="institution" xlink:title="American Museum of Natural History, New York" id="ABBRID0E6OJM" xlink:type="simple">AMNH</abbrev> TR181); <italic>Diego Martin</italic>: Fort George [<named-content xmlns:xlink="http://www.w3.org/1999/xlink" content-type="dwc:verbatimCoordinates" xlink:type="simple"><named-content content-type="geo-json" specific-use="{&#34;type&#34;:&#34;Point&#34;,&#34;coordinates&#34;:[-61.533333,10.683333]}" id="NCID0EJPJM" xlink:type="simple">10°41'N, 61°32'W</named-content></named-content>], POS, 1 male, M. Nieves col., June 1957 (<abbrev xmlns:xlink="http://www.w3.org/1999/xlink" content-type="institution" xlink:title="American Museum of Natural History, New York" id="ABBRID0EOPJM" xlink:type="simple">AMNH</abbrev> TR147); Goodwood Park [<named-content xmlns:xlink="http://www.w3.org/1999/xlink" content-type="dwc:verbatimCoordinates" xlink:type="simple"><named-content content-type="geo-json" specific-use="{&#34;type&#34;:&#34;Point&#34;,&#34;coordinates&#34;:[-61.566667,10.683333]}" id="NCID0EWPJM" xlink:type="simple">10°41'N, 61°34'W</named-content></named-content>] (Goodward Park [<italic>sic</italic>]), 5 miles NW of Port of Spain, 300 m elevation, 1 female, 1 male, E. N. Kjellesvig-Waering col., 1 May 1965 (<abbrev xmlns:xlink="http://www.w3.org/1999/xlink" content-type="institution" xlink:title="American Museum of Natural History, New York" id="ABBRID0E4PJM" xlink:type="simple">AMNH</abbrev> TR143); 1 immature, E. N. Kjellesvig-Waering col., 30 September 1965, (<abbrev xmlns:xlink="http://www.w3.org/1999/xlink" content-type="institution" xlink:title="American Museum of Natural History, New York" id="ABBRID0ECQJM" xlink:type="simple">AMNH</abbrev> TR176); <italic>Port of Spain</italic> [<named-content xmlns:xlink="http://www.w3.org/1999/xlink" content-type="dwc:verbatimCoordinates" xlink:type="simple"><named-content content-type="geo-json" specific-use="{&#34;type&#34;:&#34;Point&#34;,&#34;coordinates&#34;:[-61.516667,10.650000]}" id="NCID0EMQJM" xlink:type="simple">10°39'N, 61°31'W</named-content></named-content>]: 1 male, E. N. Kjellesvig-Waering col., 1 May 1954 (<abbrev xmlns:xlink="http://www.w3.org/1999/xlink" content-type="institution" xlink:title="American Museum of Natural History, New York" id="ABBRID0ERQJM" xlink:type="simple">AMNH</abbrev> TR136); 1 female, E. N. Kjellesvig-Waering col., 18 September 1963 (<abbrev xmlns:xlink="http://www.w3.org/1999/xlink" content-type="institution" xlink:title="American Museum of Natural History, New York" id="ABBRID0EWQJM" xlink:type="simple">AMNH</abbrev> TR126); 1 female, E. N. Kjellesvig-Waering col., 16 July 1965 (<abbrev xmlns:xlink="http://www.w3.org/1999/xlink" content-type="institution" xlink:title="American Museum of Natural History, New York" id="ABBRID0E2QJM" xlink:type="simple">AMNH</abbrev> TR139); 1 male, 1 female, E. N. Kjellesvig-Waering col., 18 June 1968 (<abbrev xmlns:xlink="http://www.w3.org/1999/xlink" content-type="institution" xlink:title="American Museum of Natural History, New York" id="ABBRID0EARJM" xlink:type="simple">AMNH</abbrev> TR178); 1 male, R. S. Mathews col., April 1890 (<abbrev xmlns:xlink="http://www.w3.org/1999/xlink" content-type="institution" xlink:title="American Museum of Natural History, New York" id="ABBRID0EFRJM" xlink:type="simple">AMNH</abbrev> 1.12); <italic>Rio Claro-Mayaro</italic>: La Horquette, Valley Road, 1 immature female, T. H. G. Aitken col., 6 April 1960, #78 (<abbrev xmlns:xlink="http://www.w3.org/1999/xlink" content-type="institution" xlink:title="American Museum of Natural History, New York" id="ABBRID0EMRJM" xlink:type="simple">AMNH</abbrev> TR138); Maraval [<named-content xmlns:xlink="http://www.w3.org/1999/xlink" content-type="dwc:verbatimCoordinates" xlink:type="simple"><named-content content-type="geo-json" specific-use="{&#34;type&#34;:&#34;Point&#34;,&#34;coordinates&#34;:[-61.516667,10.683333]}" id="NCID0EURJM" xlink:type="simple">10°41'N, 61°31'W</named-content></named-content>], 3 males, 2 females, R. C. West col., 12 May 1981 (<abbrev xmlns:xlink="http://www.w3.org/1999/xlink" content-type="institution" xlink:title="American Museum of Natural History, New York" id="ABBRID0EZRJM" xlink:type="simple">AMNH</abbrev> RW09, RW11, RW12, RW13, RW10, respectively); Mayaro Beach area [<named-content xmlns:xlink="http://www.w3.org/1999/xlink" content-type="dwc:verbatimCoordinates" xlink:type="simple"><named-content content-type="geo-json" specific-use="{&#34;type&#34;:&#34;Point&#34;,&#34;coordinates&#34;:[-61.000000,10.233333]}" id="NCID0EBSJM" xlink:type="simple">10°14'N, 61°00'W</named-content></named-content>], 2 miles N of Plaisance, inside helicopter hangar, 2 juvenile females, E. N. Kjellesvig-Waering col., 20 December 1964 (<abbrev xmlns:xlink="http://www.w3.org/1999/xlink" content-type="institution" xlink:title="American Museum of Natural History, New York" id="ABBRID0EGSJM" xlink:type="simple">AMNH</abbrev> TR182); under coconut husks, 2 males, E. N. Kjellesvig-Waering col., 22 March 1964 (<abbrev xmlns:xlink="http://www.w3.org/1999/xlink" content-type="institution" xlink:title="American Museum of Natural History, New York" id="ABBRID0ELSJM" xlink:type="simple">AMNH</abbrev> TR157); 2 m elevation, 1 male, E. N. Kjellesvig-Waering col., 22 April 1964 (<abbrev xmlns:xlink="http://www.w3.org/1999/xlink" content-type="institution" xlink:title="American Museum of Natural History, New York" id="ABBRID0EQSJM" xlink:type="simple">AMNH</abbrev> TR134); ex House, 2 m, 1 male, E. N. Kjellesvig-Waer<!--PageBreak-->ing col., 1 November 1964 (<abbrev xmlns:xlink="http://www.w3.org/1999/xlink" content-type="institution" xlink:title="American Museum of Natural History, New York" id="ABBRID0EXSJM" xlink:type="simple">AMNH</abbrev> TR171); 1 juvenile female, E. N. Kjellesvig-Waering col., 5 September 1965 (<abbrev xmlns:xlink="http://www.w3.org/1999/xlink" content-type="institution" xlink:title="American Museum of Natural History, New York" id="ABBRID0E3SJM" xlink:type="simple">AMNH</abbrev> TR167); 1 male, E. N. Kjellesvig-Waering col., 10 June 1966 (<abbrev xmlns:xlink="http://www.w3.org/1999/xlink" content-type="institution" xlink:title="American Museum of Natural History, New York" id="ABBRID0EBTJM" xlink:type="simple">AMNH</abbrev> TR174); 3 m, 1 male, E. N. Kjellesvig-Waering col., 5 January 1966 (<abbrev xmlns:xlink="http://www.w3.org/1999/xlink" content-type="institution" xlink:title="American Museum of Natural History, New York" id="ABBRID0EGTJM" xlink:type="simple">AMNH</abbrev> TR152); <italic>Saint George</italic>: Carenage [<named-content xmlns:xlink="http://www.w3.org/1999/xlink" content-type="dwc:verbatimCoordinates" xlink:type="simple"><named-content content-type="geo-json" specific-use="{&#34;type&#34;:&#34;Point&#34;,&#34;coordinates&#34;:[-61.583333,10.683333]}" id="NCID0EQTJM" xlink:type="simple">10°41'N, 61°35'W</named-content></named-content>], 1 juvenile female, 29 April 1966, E. N. Kjellesvig-Waering col. (<abbrev xmlns:xlink="http://www.w3.org/1999/xlink" content-type="institution" xlink:title="American Museum of Natural History, New York" id="ABBRID0EVTJM" xlink:type="simple">AMNH</abbrev> TR177); Nariva Swamp, bush bush forest [<named-content xmlns:xlink="http://www.w3.org/1999/xlink" content-type="dwc:verbatimCoordinates" xlink:type="simple"><named-content content-type="geo-json" specific-use="{&#34;type&#34;:&#34;Point&#34;,&#34;coordinates&#34;:[-61.033333,10.366667]}" id="NCID0E4TJM" xlink:type="simple">10°22'N, 61°02'W</named-content></named-content>], Trinidad Regional Virus Lab., 1 juvenile female, T. H. G. Aitken col., 20 August 1962 (<abbrev xmlns:xlink="http://www.w3.org/1999/xlink" content-type="institution" xlink:title="American Museum of Natural History, New York" id="ABBRID0ECUJM" xlink:type="simple">AMNH</abbrev> TR51); 1 male, T. H. G. Aitken coll., ex Boar, 12 February 1964 (<abbrev xmlns:xlink="http://www.w3.org/1999/xlink" content-type="institution" xlink:title="American Museum of Natural History, New York" id="ABBRID0EHUJM" xlink:type="simple">AMNH</abbrev> TR156); 2 males, T. H. G. Aitken col., 29 September 1963 (<abbrev xmlns:xlink="http://www.w3.org/1999/xlink" content-type="institution" xlink:title="American Museum of Natural History, New York" id="ABBRID0EMUJM" xlink:type="simple">AMNH</abbrev> TR132); Saddle Road (W61°, N10°), 1 juvenile T. H. G. Aitken col., May 1964 (<abbrev xmlns:xlink="http://www.w3.org/1999/xlink" content-type="institution" xlink:title="American Museum of Natural History, New York" id="ABBRID0ERUJM" xlink:type="simple">AMNH</abbrev> TR166); <italic>Sangre Grande</italic>: Brigand Hill [<named-content xmlns:xlink="http://www.w3.org/1999/xlink" content-type="dwc:verbatimCoordinates" xlink:type="simple"><named-content content-type="geo-json" specific-use="{&#34;type&#34;:&#34;Point&#34;,&#34;coordinates&#34;:[-61.066667,10.483333]}" id="NCID0E2UJM" xlink:type="simple">10°29'N, 61°04'W</named-content></named-content>], 1 juvenile female, L. N. Sorkin col., 21 July 1979, shed 31 July 79, 7 March 80, 10 February 81 and died 28 May 82 (<abbrev xmlns:xlink="http://www.w3.org/1999/xlink" content-type="institution" xlink:title="American Museum of Natural History, New York" id="ABBRID0EAVJM" xlink:type="simple">AMNH</abbrev> TR141); Mount Harris [<named-content xmlns:xlink="http://www.w3.org/1999/xlink" content-type="dwc:verbatimCoordinates" xlink:type="simple"><named-content content-type="geo-json" specific-use="{&#34;type&#34;:&#34;Point&#34;,&#34;coordinates&#34;:[-61.100000,10.483333]}" id="NCID0EIVJM" xlink:type="simple">10°29'N, 61°06'W</named-content></named-content>], 1 male, M. Nieves col., July 1959 (<abbrev xmlns:xlink="http://www.w3.org/1999/xlink" content-type="institution" xlink:title="American Museum of Natural History, New York" id="ABBRID0ENVJM" xlink:type="simple">AMNH</abbrev> TR168); 1 male, M. Nieves col., June 1959 (<abbrev xmlns:xlink="http://www.w3.org/1999/xlink" content-type="institution" xlink:title="American Museum of Natural History, New York" id="ABBRID0ESVJM" xlink:type="simple">AMNH</abbrev> TR151); 1 male, M. Nieves col., July 1959 (<abbrev xmlns:xlink="http://www.w3.org/1999/xlink" content-type="institution" xlink:title="American Museum of Natural History, New York" id="ABBRID0EXVJM" xlink:type="simple">AMNH</abbrev> TR135); 1 female, 1 immature, M. Nieves col., July 1959 (<abbrev xmlns:xlink="http://www.w3.org/1999/xlink" content-type="institution" xlink:title="American Museum of Natural History, New York" id="ABBRID0E3VJM" xlink:type="simple">AMNH</abbrev> TR145); <italic><tp:taxon-name><tp:taxon-name-part taxon-name-part-type="genus">Siparia</tp:taxon-name-part></tp:taxon-name></italic>: Fyzabad [<named-content xmlns:xlink="http://www.w3.org/1999/xlink" content-type="dwc:verbatimCoordinates" xlink:type="simple"><named-content content-type="geo-json" specific-use="{&#34;type&#34;:&#34;Point&#34;,&#34;coordinates&#34;:[-61.533333,10.166667]}" id="NCID0ELWJM" xlink:type="simple">10°10'N, 61°32'W</named-content></named-content>] (Fyzbad [<italic>sic</italic>]), Bamboo stump, no. 226, 1 female, T. S. Jones col., 21 February 1945 (<abbrev xmlns:xlink="http://www.w3.org/1999/xlink" content-type="institution" xlink:title="American Museum of Natural History, New York" id="ABBRID0ESWJM" xlink:type="simple">AMNH</abbrev> TR172); GUYANA: no further information, 1 female, 1914 (CAS13); 1 female, 2 immature males, 1914 (CAS12); <italic>Berbice Oriental-Corentyne</italic>: Canje (<named-content xmlns:xlink="http://www.w3.org/1999/xlink" content-type="dwc:verbatimCoordinates" xlink:type="simple"><named-content content-type="geo-json" specific-use="{&#34;type&#34;:&#34;Point&#34;,&#34;coordinates&#34;:[-57.833333,6.166667]}" id="NCID0E3WJM" xlink:type="simple">5°70'N, 57°50'W</named-content></named-content>), Ikuruna River, forest savanna, 2 males, August−December 1961, G. Bentley col. (<abbrev xmlns:xlink="http://www.w3.org/1999/xlink" content-type="institution" xlink:title="American Museum of Natural History, New York" id="ABBRID0EBXJM" xlink:type="simple">AMNH</abbrev> BG78, BG79); Lonsdale Village [<named-content xmlns:xlink="http://www.w3.org/1999/xlink" content-type="dwc:verbatimCoordinates" xlink:type="simple"><named-content content-type="geo-json" specific-use="{&#34;type&#34;:&#34;Point&#34;,&#34;coordinates&#34;:[-57.516667,6.183333]}" id="NCID0EJXJM" xlink:type="simple">6°11'N, 57°31'W</named-content></named-content>] (Larsdale Village [<italic>sic</italic>]), 26 spiderlings, 19 juveniles, 2 females, E. B. Berbice col., 9 September 1946 (<abbrev xmlns:xlink="http://www.w3.org/1999/xlink" content-type="institution" xlink:title="American Museum of Natural History, New York" id="ABBRID0EQXJM" xlink:type="simple">AMNH</abbrev> BG83); <italic>Cuyuni-Mazaruni</italic>: Bartica [<named-content xmlns:xlink="http://www.w3.org/1999/xlink" content-type="dwc:verbatimCoordinates" xlink:type="simple"><named-content content-type="geo-json" specific-use="{&#34;type&#34;:&#34;Point&#34;,&#34;coordinates&#34;:[-58.616667,6.400000]}" id="NCID0E1XJM" xlink:type="simple">6°24'N, 58°37'W</named-content></named-content>], 15 milles above, Rio Moraballi and Rio Esequibo, 1 immature, R. W. G. Hingston col., labeled as <italic><tp:taxon-name><tp:taxon-name-part taxon-name-part-type="genus">Avicularia</tp:taxon-name-part> <tp:taxon-name-part taxon-name-part-type="species">nigrotaeniata</tp:taxon-name-part></tp:taxon-name></italic> n. 43 (<abbrev xmlns:xlink="http://www.w3.org/1999/xlink" content-type="institution" xlink:title="The Natural History Museum, London" id="ABBRID0EKYJM" xlink:type="simple">BMNH</abbrev> 1930.4.15.53); Kartabo [<named-content xmlns:xlink="http://www.w3.org/1999/xlink" content-type="dwc:verbatimCoordinates" xlink:type="simple"><named-content content-type="geo-json" specific-use="{&#34;type&#34;:&#34;Point&#34;,&#34;coordinates&#34;:[-58.616667,6.400000]}" id="NCID0ESYJM" xlink:type="simple">6°24'N, 58°37'W</named-content></named-content>], 2 males, 1 female, captured in a small bush (<abbrev xmlns:xlink="http://www.w3.org/1999/xlink" content-type="institution" xlink:title="American Museum of Natural History, New York" id="ABBRID0EXYJM" xlink:type="simple">AMNH</abbrev> BG42); 1 female, 1924 (<abbrev xmlns:xlink="http://www.w3.org/1999/xlink" content-type="institution" xlink:title="American Museum of Natural History, New York" id="ABBRID0E3YJM" xlink:type="simple">AMNH</abbrev> BG73); 1 male, 1924 (<abbrev xmlns:xlink="http://www.w3.org/1999/xlink" content-type="institution" xlink:title="American Museum of Natural History, New York" id="ABBRID0EBZJM" xlink:type="simple">AMNH</abbrev> BG93); 2 males, 1 female, Beebe col., “<italic><tp:taxon-name><tp:taxon-name-part taxon-name-part-type="genus">Avicularia</tp:taxon-name-part> <tp:taxon-name-part taxon-name-part-type="species">surinamensis</tp:taxon-name-part></tp:taxon-name></italic>” det. Di Caporiacco (<abbrev xmlns:xlink="http://www.w3.org/1999/xlink" content-type="institution" xlink:title="American Museum of Natural History, New York" id="ABBRID0ERZJM" xlink:type="simple">AMNH</abbrev> BG67); <italic>Demerara-Mahaica</italic>: Georgetown [<named-content xmlns:xlink="http://www.w3.org/1999/xlink" content-type="dwc:verbatimCoordinates" xlink:type="simple"><named-content content-type="geo-json" specific-use="{&#34;type&#34;:&#34;Point&#34;,&#34;coordinates&#34;:[-58.150000,6.800000]}" id="NCID0E2ZJM" xlink:type="simple">6°48'N, 58°09'W</named-content></named-content>], 1 small female, 7 immatures, J. Moral col., 1954 (<abbrev xmlns:xlink="http://www.w3.org/1999/xlink" content-type="institution" xlink:title="American Museum of Natural History, New York" id="ABBRID0EA1JM" xlink:type="simple">AMNH</abbrev> BG82); 2 males, L. van Sertima col., 7 May 1991 (<abbrev xmlns:xlink="http://www.w3.org/1999/xlink" content-type="institution" xlink:title="American Museum of Natural History, New York" id="ABBRID0EF1JM" xlink:type="simple">AMNH</abbrev> RW65, RW66); 2 immatures, A. McKee col., 19 April 1986 (<abbrev xmlns:xlink="http://www.w3.org/1999/xlink" content-type="institution" xlink:title="American Museum of Natural History, New York" id="ABBRID0EK1JM" xlink:type="simple">AMNH</abbrev> RW64); <italic><tp:taxon-name><tp:taxon-name-part taxon-name-part-type="genus">Potaro-Siparuni</tp:taxon-name-part></tp:taxon-name></italic>: Tumatumari [<named-content xmlns:xlink="http://www.w3.org/1999/xlink" content-type="dwc:verbatimCoordinates" xlink:type="simple"><named-content content-type="geo-json" specific-use="{&#34;type&#34;:&#34;Point&#34;,&#34;coordinates&#34;:[-59.133333,5.250000]}" id="NCID0EZ1JM" xlink:type="simple">5°15'N, 59°08'W</named-content></named-content>], 1 male, 1 female, 5 August 1913, Acc 4435 (<abbrev xmlns:xlink="http://www.w3.org/1999/xlink" content-type="institution" xlink:title="American Museum of Natural History, New York" id="ABBRID0E51JM" xlink:type="simple">AMNH</abbrev> 1.9); 1 immature, August 1913, Acc: 4435 (<abbrev xmlns:xlink="http://www.w3.org/1999/xlink" content-type="institution" xlink:title="American Museum of Natural History, New York" id="ABBRID0ED2JM" xlink:type="simple">AMNH</abbrev> 1.11); <italic>Upper Takutu-Upper Essequibo Superior</italic>: Dadanawa [<named-content xmlns:xlink="http://www.w3.org/1999/xlink" content-type="dwc:verbatimCoordinates" xlink:type="simple"><named-content content-type="geo-json" specific-use="{&#34;type&#34;:&#34;Point&#34;,&#34;coordinates&#34;:[-59.516667,2.833333]}" id="NCID0EN2JM" xlink:type="simple">2°50'N, 59°31'W</named-content></named-content>], Ishertor, 5 females, 2 immatures, in webbed holes in ground, Terry-Holden Expedition, 7–9 November 1937 (<abbrev xmlns:xlink="http://www.w3.org/1999/xlink" content-type="institution" xlink:title="American Museum of Natural History, New York" id="ABBRID0ES2JM" xlink:type="simple">AMNH</abbrev> BG61); 2 females, 2 immature males, 1 immature, 1 spiderling, 7–9 November 1937, Terry–Holden Expedition, Snedigar &amp; Hassler col. [hand note: original label and part of material in another jar] (<abbrev xmlns:xlink="http://www.w3.org/1999/xlink" content-type="institution" xlink:title="American Museum of Natural History, New York" id="ABBRID0EX2JM" xlink:type="simple">AMNH</abbrev> BG76); SURINAME: no further information, 1 female, Box 306 3739 (<abbrev xmlns:xlink="http://www.w3.org/1999/xlink" content-type="institution" xlink:title="Muséum National d’histoire Naturelle, Paris" id="ABBRID0E32JM" xlink:type="simple">MNHN–AR</abbrev> 4887); in house, 1 female, Geiskes col. (<abbrev xmlns:xlink="http://www.w3.org/1999/xlink" content-type="institution" xlink:title="American Museum of Natural History, New York" id="ABBRID0EB3JM" xlink:type="simple">AMNH</abbrev> Su62); 1 male, Box 306 3739 (<abbrev xmlns:xlink="http://www.w3.org/1999/xlink" content-type="institution" xlink:title="Muséum National d’histoire Naturelle, Paris" id="ABBRID0EG3JM" xlink:type="simple">MNHN–AR</abbrev> 4887); 1 female, C. Heller col., December 1908, jar no.1632/08 (<abbrev xmlns:xlink="http://www.w3.org/1999/xlink" content-type="institution" xlink:title="Museum für Naturkunde der Humboldt-Universität, Berlin" id="ABBRID0EL3JM" xlink:type="simple">ZMB</abbrev>); <italic>Paramaribo</italic>: Paramaribo [<named-content xmlns:xlink="http://www.w3.org/1999/xlink" content-type="dwc:verbatimCoordinates" xlink:type="simple"><named-content content-type="geo-json" specific-use="{&#34;type&#34;:&#34;Point&#34;,&#34;coordinates&#34;:[-55.166667,5.816667]}" id="NCID0EV3JM" xlink:type="simple">5°49'N, 55°10'W</named-content></named-content>], 1 male, Reed col., 29 June 1910, Acc 3792 (<abbrev xmlns:xlink="http://www.w3.org/1999/xlink" content-type="institution" xlink:title="American Museum of Natural History, New York" id="ABBRID0E13JM" xlink:type="simple">AMNH</abbrev> Su60); 2 females, H. Heyde col., 30 July 1980 (<abbrev xmlns:xlink="http://www.w3.org/1999/xlink" content-type="institution" xlink:title="American Museum of Natural History, New York" id="ABBRID0E63JM" xlink:type="simple">AMNH</abbrev> RW61, RW62); 1 female, 1 immature, 7 March 1939, Geiskes col. (<abbrev xmlns:xlink="http://www.w3.org/1999/xlink" content-type="institution" xlink:title="American Museum of Natural History, New York" id="ABBRID0EE4JM" xlink:type="simple">AMNH</abbrev> Su59); 1 female, C. Heller col., 16 June 1908, jar no.1136/08 (<abbrev xmlns:xlink="http://www.w3.org/1999/xlink" content-type="institution" xlink:title="Museum für Naturkunde der Humboldt-Universität, Berlin" id="ABBRID0EJ4JM" xlink:type="simple">ZMB</abbrev>); <!--PageBreak-->Agronomic Station, 1 male, V. Doesburg col., August 1962 (<abbrev xmlns:xlink="http://www.w3.org/1999/xlink" content-type="institution" xlink:title="American Museum of Natural History, New York" id="ABBRID0EQ4JM" xlink:type="simple">AMNH</abbrev> Su101); <italic>Marowijne</italic>: Langamankondre [<named-content xmlns:xlink="http://www.w3.org/1999/xlink" content-type="dwc:verbatimCoordinates" xlink:type="simple"><named-content content-type="geo-json" specific-use="{&#34;type&#34;:&#34;Point&#34;,&#34;coordinates&#34;:[-54.016667,5.700000]}" id="NCID0E14JM" xlink:type="simple">5°42'N, 54°01'W</named-content></named-content>], 1 female, B. Malkin col., 15–30 August 1965 (<abbrev xmlns:xlink="http://www.w3.org/1999/xlink" content-type="institution" xlink:title="Museu de Zoologia da Universidade de São Paulo, São Paulo" id="ABBRID0E64JM" xlink:type="simple">MZUSP</abbrev> 10861); 7 females, 1 male, 5 immature males, 8 juveniles, 1 spiderling, B. Malkin col., 15–30 August 1965 (<abbrev xmlns:xlink="http://www.w3.org/1999/xlink" content-type="institution" xlink:title="American Museum of Natural History, New York" id="ABBRID0EE5JM" xlink:type="simple">AMNH</abbrev> Su97); <italic>Para</italic>: no further information, 1 female, C. Heller col., 13 March 1909, jar no. 541/09 (<abbrev xmlns:xlink="http://www.w3.org/1999/xlink" content-type="institution" xlink:title="Museum für Naturkunde der Humboldt-Universität, Berlin" id="ABBRID0EL5JM" xlink:type="simple">ZMB</abbrev>); 1 female and 1 immature male, C. Heller col., 10 March 1909, jar no. 541/09 (<abbrev xmlns:xlink="http://www.w3.org/1999/xlink" content-type="institution" xlink:title="Museum für Naturkunde der Humboldt-Universität, Berlin" id="ABBRID0EQ5JM" xlink:type="simple">ZMB</abbrev>); 1 female, C. Heller col., February 1908, jar no. 684/08 (<abbrev xmlns:xlink="http://www.w3.org/1999/xlink" content-type="institution" xlink:title="Museum für Naturkunde der Humboldt-Universität, Berlin" id="ABBRID0EV5JM" xlink:type="simple">ZMB</abbrev>); <italic>Brokopondo</italic>: Kabelstation [<named-content xmlns:xlink="http://www.w3.org/1999/xlink" content-type="dwc:verbatimCoordinates" xlink:type="simple"><named-content content-type="geo-json" specific-use="{&#34;type&#34;:&#34;Point&#34;,&#34;coordinates&#34;:[-55.133333,4.900000]}" id="NCID0E65JM" xlink:type="simple">4°54'N, 55°08'W</named-content></named-content>] Riheroever [?, unreadable], in bromeliad, 1 juvenile female, Gerskes col., 25 September 1938 (<abbrev xmlns:xlink="http://www.w3.org/1999/xlink" content-type="institution" xlink:title="American Museum of Natural History, New York" id="ABBRID0EE6JM" xlink:type="simple">AMNH</abbrev> Su63); in a house, 1 female, Gerskes col., 26 September 1938 (<abbrev xmlns:xlink="http://www.w3.org/1999/xlink" content-type="institution" xlink:title="American Museum of Natural History, New York" id="ABBRID0EJ6JM" xlink:type="simple">AMNH</abbrev> Su62); FRENCH GUIANA: <italic>Cayenne</italic>: Camopi [<named-content xmlns:xlink="http://www.w3.org/1999/xlink" content-type="dwc:verbatimCoordinates" xlink:type="simple"><named-content content-type="geo-json" specific-use="{&#34;type&#34;:&#34;Point&#34;,&#34;coordinates&#34;:[-52.333333,3.150000]}" id="NCID0ET6JM" xlink:type="simple">3°09'N, 52°20'W</named-content></named-content>], Yanioré, high Oyapock, 100 to 150 m, en amont de Saut, 1 male, Mission E. Aubert de La Rüe col., February 1949 (<abbrev xmlns:xlink="http://www.w3.org/1999/xlink" content-type="institution" xlink:title="Muséum National d’histoire Naturelle, Paris" id="ABBRID0EY6JM" xlink:type="simple">MNHN–AR</abbrev> 4886); Cayenne [<named-content xmlns:xlink="http://www.w3.org/1999/xlink" content-type="dwc:verbatimCoordinates" xlink:type="simple"><named-content content-type="geo-json" specific-use="{&#34;type&#34;:&#34;Point&#34;,&#34;coordinates&#34;:[-52.316667,4.916667]}" id="NCID0EAAKM" xlink:type="simple">4°55'N, 52°19'W</named-content></named-content>], 1 female, “<italic><tp:taxon-name><tp:taxon-name-part taxon-name-part-type="genus">Avicularia</tp:taxon-name-part> <tp:taxon-name-part taxon-name-part-type="species">anthracina</tp:taxon-name-part></tp:taxon-name></italic>” det. E. Simon, Milinon (<abbrev xmlns:xlink="http://www.w3.org/1999/xlink" content-type="institution" xlink:title="Muséum National d’histoire Naturelle, Paris" id="ABBRID0EQAKM" xlink:type="simple">MNHN–AR</abbrev> 155h-77); 1 male, “<italic><tp:taxon-name><tp:taxon-name-part taxon-name-part-type="genus">Avicularia</tp:taxon-name-part> <tp:taxon-name-part taxon-name-part-type="species">anthracina</tp:taxon-name-part></tp:taxon-name></italic>” det. E. Simon (<abbrev xmlns:xlink="http://www.w3.org/1999/xlink" content-type="institution" xlink:title="Muséum National d’histoire Naturelle, Paris" id="ABBRID0EABKM" xlink:type="simple">MNHN–AR</abbrev> 1719-79); 1 male, J. Moonen col., February 1992 (<abbrev xmlns:xlink="http://www.w3.org/1999/xlink" content-type="institution" xlink:title="American Museum of Natural History, New York" id="ABBRID0EFBKM" xlink:type="simple">AMNH</abbrev> RW60); Table Du Mahury [<named-content xmlns:xlink="http://www.w3.org/1999/xlink" content-type="dwc:verbatimCoordinates" xlink:type="simple"><named-content content-type="geo-json" specific-use="{&#34;type&#34;:&#34;Point&#34;,&#34;coordinates&#34;:[-52.266667,4.866667]}" id="NCID0ENBKM" xlink:type="simple">4°52'N, 52°16'W</named-content></named-content>], 1 female, J. Geay col.; 1902 (MHNP 3089); Montabo [<named-content xmlns:xlink="http://www.w3.org/1999/xlink" content-type="dwc:verbatimCoordinates" xlink:type="simple"><named-content content-type="geo-json" specific-use="{&#34;type&#34;:&#34;Point&#34;,&#34;coordinates&#34;:[-52.300000,4.933333]}" id="NCID0EVBKM" xlink:type="simple">4°56'N, 52°18'W</named-content></named-content>], (Bordat Montabo [<italic>sic</italic>]) 1 immature male, Expedição Instituto Butantan col., 4 July 1955 (<abbrev xmlns:xlink="http://www.w3.org/1999/xlink" content-type="institution" xlink:title="Instituto Butantan, São Paulo" id="ABBRID0E3BKM" xlink:type="simple">IBSP</abbrev> 3458); 1 female, Expedição Instituto Butantan col. (<abbrev xmlns:xlink="http://www.w3.org/1999/xlink" content-type="institution" xlink:title="Instituto Butantan, São Paulo" id="ABBRID0EBCKM" xlink:type="simple">IBSP</abbrev> 3379); 1 female, Dr. Hoge col., 5 July 1951, in nest (<abbrev xmlns:xlink="http://www.w3.org/1999/xlink" content-type="institution" xlink:title="Instituto Butantan, São Paulo" id="ABBRID0EGCKM" xlink:type="simple">IBSP</abbrev> 3377); Montsinery [<named-content xmlns:xlink="http://www.w3.org/1999/xlink" content-type="dwc:verbatimCoordinates" xlink:type="simple"><named-content content-type="geo-json" specific-use="{&#34;type&#34;:&#34;Point&#34;,&#34;coordinates&#34;:[-52.500000,4.883333]}" id="NCID0EOCKM" xlink:type="simple">4°53'N, 52°30'W</named-content></named-content>], Emerald Jungle Village, 1 female, 3 males, J. Moonen col., 12 August 1998 (<abbrev xmlns:xlink="http://www.w3.org/1999/xlink" content-type="institution" xlink:title="American Museum of Natural History, New York" id="ABBRID0ETCKM" xlink:type="simple">AMNH</abbrev> RW57, RW56, RW58, RW59, respectively), RW59 and RW58 on lodge roof beam; 1 female, R. C. West col., April 1999 (<abbrev xmlns:xlink="http://www.w3.org/1999/xlink" content-type="institution" xlink:title="American Museum of Natural History, New York" id="ABBRID0EYCKM" xlink:type="simple">AMNH</abbrev> RW55); Saint-Georges-de-l’Oyapock [<named-content xmlns:xlink="http://www.w3.org/1999/xlink" content-type="dwc:verbatimCoordinates" xlink:type="simple"><named-content content-type="geo-json" specific-use="{&#34;type&#34;:&#34;Point&#34;,&#34;coordinates&#34;:[-51.800000,3.883333]}" id="NCID0EADKM" xlink:type="simple">3°53'N, 51°48'W</named-content></named-content>] (Oyapock [<italic>sic</italic>]), 1 male, F. Geay, 1900 (<abbrev xmlns:xlink="http://www.w3.org/1999/xlink" content-type="institution" xlink:title="Muséum National d’histoire Naturelle, Paris" id="ABBRID0EHDKM" xlink:type="simple">MNHN–AR</abbrev> 1293); Sinnamary [<named-content xmlns:xlink="http://www.w3.org/1999/xlink" content-type="dwc:verbatimCoordinates" xlink:type="simple"><named-content content-type="geo-json" specific-use="{&#34;type&#34;:&#34;Point&#34;,&#34;coordinates&#34;:[-52.950000,5.366667]}" id="NCID0EPDKM" xlink:type="simple">5°22'N, 52°57'W</named-content></named-content>] (Linamany [<italic>sic</italic>]), 1 female, 1 male, 1 juvenile female, Expedição Instituto Butantan col. (<abbrev xmlns:xlink="http://www.w3.org/1999/xlink" content-type="institution" xlink:title="Instituto Butantan, São Paulo" id="ABBRID0EWDKM" xlink:type="simple">IBSP</abbrev> 3396, <abbrev xmlns:xlink="http://www.w3.org/1999/xlink" content-type="institution" xlink:title="Instituto Butantan, São Paulo" id="ABBRID0E2DKM" xlink:type="simple">IBSP</abbrev> 3398, <abbrev xmlns:xlink="http://www.w3.org/1999/xlink" content-type="institution" xlink:title="Instituto Butantan, São Paulo" id="ABBRID0EAEKM" xlink:type="simple">IBSP</abbrev> 3397); <italic>Saint Laurent du Maroni</italic>: Saint Laurent du Maroni [<named-content xmlns:xlink="http://www.w3.org/1999/xlink" content-type="dwc:verbatimCoordinates" xlink:type="simple"><named-content content-type="geo-json" specific-use="{&#34;type&#34;:&#34;Point&#34;,&#34;coordinates&#34;:[-54.016667,5.483333]}" id="NCID0EKEKM" xlink:type="simple">5°29'N, 54°01'W</named-content></named-content>] (du Maroni [<italic>sic</italic>], ?), 1 female, Gambey col. (<abbrev xmlns:xlink="http://www.w3.org/1999/xlink" content-type="institution" xlink:title="Muséum National d’histoire Naturelle, Paris" id="ABBRID0EREKM" xlink:type="simple">MNHN–AR</abbrev> 4901); Saint Jean [<named-content xmlns:xlink="http://www.w3.org/1999/xlink" content-type="dwc:verbatimCoordinates" xlink:type="simple"><named-content content-type="geo-json" specific-use="{&#34;type&#34;:&#34;Point&#34;,&#34;coordinates&#34;:[-54.066667,5.400000]}" id="NCID0EZEKM" xlink:type="simple">5°24'N, 54°4'W</named-content></named-content>] (Saint-Jean-du-Maroni [<italic>sic</italic>]), 1 male, 1 spiderling, R. Benoit col., March–April 1914 (<abbrev xmlns:xlink="http://www.w3.org/1999/xlink" content-type="institution" xlink:title="Muséum National d’histoire Naturelle, Paris" id="ABBRID0EAFKM" xlink:type="simple">MNHN–AR</abbrev> 4896); BRAZIL: <italic>Amapá</italic>: no further information, 1 male, F. Baia col., ref. 65469 (<abbrev xmlns:xlink="http://www.w3.org/1999/xlink" content-type="institution" xlink:title="Instituto Butantan, São Paulo" id="ABBRID0EHFKM" xlink:type="simple">IBSP</abbrev> 8846); 2 males, 2 females, Dr. Hoge col., 4 August 1966 (<abbrev xmlns:xlink="http://www.w3.org/1999/xlink" content-type="institution" xlink:title="Instituto Butantan, São Paulo" id="ABBRID0EMFKM" xlink:type="simple">IBSP</abbrev> 3760); Macapá [<named-content xmlns:xlink="http://www.w3.org/1999/xlink" content-type="dwc:verbatimCoordinates" xlink:type="simple"><named-content content-type="geo-json" specific-use="{&#34;type&#34;:&#34;Point&#34;,&#34;coordinates&#34;:[-51.066667,0.033333]}" id="NCID0EUFKM" xlink:type="simple">0°02'N, 51°04'W</named-content></named-content>], Fazendinha, 1 male, 1 immature male, Dr. Hoge col., 4 August 1965 (<abbrev xmlns:xlink="http://www.w3.org/1999/xlink" content-type="institution" xlink:title="Instituto Butantan, São Paulo" id="ABBRID0EZFKM" xlink:type="simple">IBSP</abbrev> 3736); 1 juvenile female, P. Magno col., October 1997 (<abbrev xmlns:xlink="http://www.w3.org/1999/xlink" content-type="institution" xlink:title="Museu Nacional, Rio de Janeiro" id="ABBRID0E5FKM" xlink:type="simple">MNRJ</abbrev> 12923); 1 male (<abbrev xmlns:xlink="http://www.w3.org/1999/xlink" content-type="institution" xlink:title="Museu Nacional, Rio de Janeiro" id="ABBRID0EDGKM" xlink:type="simple">MNRJ</abbrev> 12912); 6 males, C. Costa, P. Magno &amp; C. A. Júlio col., 20 August 1996 (<abbrev xmlns:xlink="http://www.w3.org/1999/xlink" content-type="institution" xlink:title="Museu Nacional, Rio de Janeiro" id="ABBRID0EIGKM" xlink:type="simple">MNRJ</abbrev> 13659); Parque Zoobotânico (IEPA), 2 immatures, P. Magno, C. E. Alvarenga &amp; C. Costa col., October 1995 (<abbrev xmlns:xlink="http://www.w3.org/1999/xlink" content-type="institution" xlink:title="Museu Nacional, Rio de Janeiro" id="ABBRID0ENGKM" xlink:type="simple">MNRJ</abbrev> 13653); Pacoval [<named-content xmlns:xlink="http://www.w3.org/1999/xlink" content-type="dwc:verbatimCoordinates" xlink:type="simple"><named-content content-type="geo-json" specific-use="{&#34;type&#34;:&#34;Point&#34;,&#34;coordinates&#34;:[-51.050000,0.550000]}" id="NCID0EVGKM" xlink:type="simple">0°33'N, 51°03'W</named-content></named-content>], 1 male, Dr. Hoge col., 21 January 1966 (<abbrev xmlns:xlink="http://www.w3.org/1999/xlink" content-type="institution" xlink:title="Instituto Butantan, São Paulo" id="ABBRID0E1GKM" xlink:type="simple">IBSP</abbrev> 3755); 1 female, 2 juvenile females, Dr. Hoge col., 26 September 1966 (<abbrev xmlns:xlink="http://www.w3.org/1999/xlink" content-type="institution" xlink:title="Instituto Butantan, São Paulo" id="ABBRID0E6GKM" xlink:type="simple">IBSP</abbrev> 3795, <abbrev xmlns:xlink="http://www.w3.org/1999/xlink" content-type="institution" xlink:title="Instituto Butantan, São Paulo" id="ABBRID0EEHKM" xlink:type="simple">IBSP</abbrev> 3797); Serra do Navio [<named-content xmlns:xlink="http://www.w3.org/1999/xlink" content-type="dwc:verbatimCoordinates" xlink:type="simple"><named-content content-type="geo-json" specific-use="{&#34;type&#34;:&#34;Point&#34;,&#34;coordinates&#34;:[-52.266667,-1.633333]}" id="NCID0EMHKM" xlink:type="simple">1°38'S, 52°16'W</named-content></named-content>], 1 male (<abbrev xmlns:xlink="http://www.w3.org/1999/xlink" content-type="institution" xlink:title="Instituto Butantan, São Paulo" id="ABBRID0ERHKM" xlink:type="simple">IBSP</abbrev> 3685); 3 males, K. Lenko col., 8 November 1957 (<abbrev xmlns:xlink="http://www.w3.org/1999/xlink" content-type="institution" xlink:title="Instituto Butantan, São Paulo" id="ABBRID0EWHKM" xlink:type="simple">IBSP</abbrev> 3490); Paredão Pacoval, 1 male, Dr. Hoge col., 4 March 1965 (<abbrev xmlns:xlink="http://www.w3.org/1999/xlink" content-type="institution" xlink:title="Instituto Butantan, São Paulo" id="ABBRID0E2HKM" xlink:type="simple">IBSP</abbrev> 3704); 1 female, March 1985 (<abbrev xmlns:xlink="http://www.w3.org/1999/xlink" content-type="institution" xlink:title="Museu Nacional, Rio de Janeiro" id="ABBRID0EAIKM" xlink:type="simple">MNRJ</abbrev> 13526); 1 juvenile female, 7 immatures, 1 spiderling, March 1985 (<abbrev xmlns:xlink="http://www.w3.org/1999/xlink" content-type="institution" xlink:title="Museu Nacional, Rio de Janeiro" id="ABBRID0EFIKM" xlink:type="simple">MNRJ</abbrev> 13597); Laranjal do Jari [<named-content xmlns:xlink="http://www.w3.org/1999/xlink" content-type="dwc:verbatimCoordinates" xlink:type="simple"><named-content content-type="geo-json" specific-use="{&#34;type&#34;:&#34;Point&#34;,&#34;coordinates&#34;:[-53.216667,1.083333]}" id="NCID0ENIKM" xlink:type="simple">1°05'N, 53°13'W</named-content></named-content>], Cachoeira do Santo Antônio, Rio Jari, 2 juvenile females, J. A. P. Barreiros col., 18–24 February 2003 (<abbrev xmlns:xlink="http://www.w3.org/1999/xlink" content-type="institution" xlink:title="Museu Paraense Emílio Goeldi, Belém" id="ABBRID0ESIKM" xlink:type="simple">MPEG</abbrev> 0174); <italic>Amazonas</italic>: Fazenda São Francisco, 300 km subindo o Rio Negro, 1 <!--PageBreak-->male, G. Ilutseh col., 27 May 1982 (<abbrev xmlns:xlink="http://www.w3.org/1999/xlink" content-type="institution" xlink:title="Instituto Butantan, São Paulo" id="ABBRID0E2IKM" xlink:type="simple">IBSP</abbrev> 4814); <italic>Pará</italic>: no further information, 1 female, J. C. Branner col., 1881 (<abbrev xmlns:xlink="http://www.w3.org/1999/xlink" content-type="institution" xlink:title="California Academy of Sciences, San Francisco" id="ABBRID0ECJKM" xlink:type="simple">CAS</abbrev>); Altamira [<named-content xmlns:xlink="http://www.w3.org/1999/xlink" content-type="dwc:verbatimCoordinates" xlink:type="simple"><named-content content-type="geo-json" specific-use="{&#34;type&#34;:&#34;Point&#34;,&#34;coordinates&#34;:[-52.200000,-3.183333]}" id="NCID0EKJKM" xlink:type="simple">3°11'S, 52°12'W</named-content></named-content>], trilha caverna clinas, Ponto 2, 1 female, A. P. L. Giupponi &amp; D. Pedroso col., 10 April 2009 (<abbrev xmlns:xlink="http://www.w3.org/1999/xlink" content-type="institution" xlink:title="Museu Nacional, Rio de Janeiro" id="ABBRID0EPJKM" xlink:type="simple">MNRJ</abbrev> 13993); Ponto 2 , Cararaô, 2 females, A. P. L. Giupponi &amp; D. Pedroso col., 10 April 2009 (<abbrev xmlns:xlink="http://www.w3.org/1999/xlink" content-type="institution" xlink:title="Museu Nacional, Rio de Janeiro" id="ABBRID0EUJKM" xlink:type="simple">MNRJ</abbrev> 13994, <abbrev xmlns:xlink="http://www.w3.org/1999/xlink" content-type="institution" xlink:title="Museu Nacional, Rio de Janeiro" id="ABBRID0EZJKM" xlink:type="simple">MNRJ</abbrev> 1400); Ponto 5, Paratipuã, 1 female, A. P. L. Giupponi &amp; D. Pedroso col., 12 April 2009 (<abbrev xmlns:xlink="http://www.w3.org/1999/xlink" content-type="institution" xlink:title="Museu Nacional, Rio de Janeiro" id="ABBRID0E5JKM" xlink:type="simple">MNRJ</abbrev> 13995); Acampamento do Juruá, 2 females, 2 immatures, A. J. Cardoso, C. F. B. Haddad &amp; M. Gordo col., 03–18 December 1986 (<abbrev xmlns:xlink="http://www.w3.org/1999/xlink" content-type="institution" xlink:title="Museu de Zoologia da Universidade Estadual de Campinas, Campinas" id="ABBRID0EDKKM" xlink:type="simple">ZUEC</abbrev>); Ananindeua [<named-content xmlns:xlink="http://www.w3.org/1999/xlink" content-type="dwc:verbatimCoordinates" xlink:type="simple"><named-content content-type="geo-json" specific-use="{&#34;type&#34;:&#34;Point&#34;,&#34;coordinates&#34;:[-48.366667,-1.350000]}" id="NCID0ELKKM" xlink:type="simple">1°21'S, 48°22'W</named-content></named-content>], 1 female, R. F. da Silva col., 30 January 1975 (<abbrev xmlns:xlink="http://www.w3.org/1999/xlink" content-type="institution" xlink:title="Museu Paraense Emílio Goeldi, Belém" id="ABBRID0EQKKM" xlink:type="simple">MPEG</abbrev> 5399); BR 316, Km 06, R. F. da Silva col., 1 male, 10 November 1996 (<abbrev xmlns:xlink="http://www.w3.org/1999/xlink" content-type="institution" xlink:title="Museu Paraense Emílio Goeldi, Belém" id="ABBRID0EVKKM" xlink:type="simple">MPEG</abbrev> 5127); Socêgo [<italic>sic</italic>], Bacia do Sol, 1 female, 1 immature, March 1956 (<abbrev xmlns:xlink="http://www.w3.org/1999/xlink" content-type="institution" xlink:title="Instituto Butantan, São Paulo" id="ABBRID0E3KKM" xlink:type="simple">IBSP</abbrev> 3781); Barcarena [<named-content xmlns:xlink="http://www.w3.org/1999/xlink" content-type="dwc:verbatimCoordinates" xlink:type="simple"><named-content content-type="geo-json" specific-use="{&#34;type&#34;:&#34;Point&#34;,&#34;coordinates&#34;:[-48.583333,-1.566667]}" id="NCID0EELKM" xlink:type="simple">1°34'S, 48°35'W</named-content></named-content>], Ilha das Onças, Rio Piramanha, 2 males, E. Santos col., 19–20 April 2003 (<abbrev xmlns:xlink="http://www.w3.org/1999/xlink" content-type="institution" xlink:title="Museu Paraense Emílio Goeldi, Belém" id="ABBRID0EJLKM" xlink:type="simple">MPEG</abbrev> 0172); Belém [<named-content xmlns:xlink="http://www.w3.org/1999/xlink" content-type="dwc:verbatimCoordinates" xlink:type="simple"><named-content content-type="geo-json" specific-use="{&#34;type&#34;:&#34;Point&#34;,&#34;coordinates&#34;:[-48.500000,-1.450000]}" id="NCID0ERLKM" xlink:type="simple">1°27'S, 48°30'W</named-content></named-content>], 3 females, 1 juvenile female, P. Cerveira col., refs 63979, 63999 (<abbrev xmlns:xlink="http://www.w3.org/1999/xlink" content-type="institution" xlink:title="Instituto Butantan, São Paulo" id="ABBRID0EWLKM" xlink:type="simple">IBSP</abbrev> 8849, <abbrev xmlns:xlink="http://www.w3.org/1999/xlink" content-type="institution" xlink:title="Instituto Butantan, São Paulo" id="ABBRID0E2LKM" xlink:type="simple">IBSP</abbrev> 8854, <abbrev xmlns:xlink="http://www.w3.org/1999/xlink" content-type="institution" xlink:title="Instituto Butantan, São Paulo" id="ABBRID0EAMKM" xlink:type="simple">IBSP</abbrev> 8853, <abbrev xmlns:xlink="http://www.w3.org/1999/xlink" content-type="institution" xlink:title="Instituto Butantan, São Paulo" id="ABBRID0EFMKM" xlink:type="simple">IBSP</abbrev> 8855, respectively); 1 juvenile female, Eq. Resgate de Fauna col., ref. 55334-3 (<abbrev xmlns:xlink="http://www.w3.org/1999/xlink" content-type="institution" xlink:title="Instituto Butantan, São Paulo" id="ABBRID0EKMKM" xlink:type="simple">IBSP</abbrev> 8571); 1 female, 2 males (<abbrev xmlns:xlink="http://www.w3.org/1999/xlink" content-type="institution" xlink:title="Instituto Butantan, São Paulo" id="ABBRID0EPMKM" xlink:type="simple">IBSP</abbrev> 3578); 1 immature male, 4 females (<abbrev xmlns:xlink="http://www.w3.org/1999/xlink" content-type="institution" xlink:title="Instituto Butantan, São Paulo" id="ABBRID0EUMKM" xlink:type="simple">IBSP</abbrev> 3772); 1 male, 2 females and 1 immature (<abbrev xmlns:xlink="http://www.w3.org/1999/xlink" content-type="institution" xlink:title="Instituto Butantan, São Paulo" id="ABBRID0EZMKM" xlink:type="simple">IBSP</abbrev> 3780); 1 male, 1 female, 15 June 1966 (<abbrev xmlns:xlink="http://www.w3.org/1999/xlink" content-type="institution" xlink:title="Instituto Butantan, São Paulo" id="ABBRID0E5MKM" xlink:type="simple">IBSP</abbrev> 3770); 3 females, 1 immature, 15 June 1966 (<abbrev xmlns:xlink="http://www.w3.org/1999/xlink" content-type="institution" xlink:title="Instituto Butantan, São Paulo" id="ABBRID0EDNKM" xlink:type="simple">IBSP</abbrev> 3771); 2 females, 15 June 1966 (<abbrev xmlns:xlink="http://www.w3.org/1999/xlink" content-type="institution" xlink:title="Instituto Butantan, São Paulo" id="ABBRID0EINKM" xlink:type="simple">IBSP</abbrev> 3779); 1 male, R. Cerqueira col., 1972 (<abbrev xmlns:xlink="http://www.w3.org/1999/xlink" content-type="institution" xlink:title="Museu de Zoologia da Universidade Estadual de Campinas, Campinas" id="ABBRID0ENNKM" xlink:type="simple">ZUEC</abbrev>); 1 male, F. Lima col., 18 April 1989 (<abbrev xmlns:xlink="http://www.w3.org/1999/xlink" content-type="institution" xlink:title="Museu de Ciências e Tecnologia da Pontifícia Universidade Católica do Rio Grande do Sul, Porto Alegre" id="ABBRID0ESNKM" xlink:type="simple">MCP</abbrev> 2702); 1 immature female, W. França col., 30 March 1987 (<abbrev xmlns:xlink="http://www.w3.org/1999/xlink" content-type="institution" xlink:title="Museu de Ciências e Tecnologia da Pontifícia Universidade Católica do Rio Grande do Sul, Porto Alegre" id="ABBRID0EXNKM" xlink:type="simple">MCP</abbrev> 2697); 1 male, 2 January 2003 (<abbrev xmlns:xlink="http://www.w3.org/1999/xlink" content-type="institution" xlink:title="Museu Paraense Emílio Goeldi, Belém" id="ABBRID0E3NKM" xlink:type="simple">MPEG</abbrev> 1108); C. Galeno col., 1 immature, June 1998 (<abbrev xmlns:xlink="http://www.w3.org/1999/xlink" content-type="institution" xlink:title="American Museum of Natural History, New York" id="ABBRID0EBOKM" xlink:type="simple">AMNH</abbrev> RW14); Bairro de Souza, 1 male, L. M. Cunha col., 07 March 2005 (<abbrev xmlns:xlink="http://www.w3.org/1999/xlink" content-type="institution" xlink:title="Museu Paraense Emílio Goeldi, Belém" id="ABBRID0EGOKM" xlink:type="simple">MPEG</abbrev> 5147); Base Aérea, 1 male, 1 female (<abbrev xmlns:xlink="http://www.w3.org/1999/xlink" content-type="institution" xlink:title="Instituto Butantan, São Paulo" id="ABBRID0ELOKM" xlink:type="simple">IBSP</abbrev> 3687); Bragança, 1 immature, 15 June 1966 (<abbrev xmlns:xlink="http://www.w3.org/1999/xlink" content-type="institution" xlink:title="Instituto Butantan, São Paulo" id="ABBRID0EQOKM" xlink:type="simple">IBSP</abbrev> 3777); <italic>campus</italic> de Pesquisa, 1 juvenile, J. Dias col., 30 March 1992 (<abbrev xmlns:xlink="http://www.w3.org/1999/xlink" content-type="institution" xlink:title="Museu de Ciências e Tecnologia da Pontifícia Universidade Católica do Rio Grande do Sul, Porto Alegre" id="ABBRID0EXOKM" xlink:type="simple">MCP</abbrev> 2695); CPATU (em dendê), 2 males, Izaías col., 15 February 1984 (<abbrev xmlns:xlink="http://www.w3.org/1999/xlink" content-type="institution" xlink:title="Museu Paraense Emílio Goeldi, Belém" id="ABBRID0E3OKM" xlink:type="simple">MPEG</abbrev> 135); Empresa Brasileira de Pesquisa Agropecuária (EMBRAPA), 1 female, R. F. da Silva col., 03 November 1977 (<abbrev xmlns:xlink="http://www.w3.org/1999/xlink" content-type="institution" xlink:title="Museu Paraense Emílio Goeldi, Belém" id="ABBRID0EBPKM" xlink:type="simple">MPEG</abbrev> 5089); EMBRAPA in dendê area, 1 female, 3 juveniles, 1 spiderling, October–November 1981, H. N. da Cunha col. (<abbrev xmlns:xlink="http://www.w3.org/1999/xlink" content-type="institution" xlink:title="Museu Nacional, Rio de Janeiro" id="ABBRID0EGPKM" xlink:type="simple">MNRJ</abbrev> 13012); Instituto Agronômico do Norte (IAN), 1 immature male, 1 female, 4 immatures, A. R. Hoge col., 29 October to 5 December 1958 (<abbrev xmlns:xlink="http://www.w3.org/1999/xlink" content-type="institution" xlink:title="Instituto Butantan, São Paulo" id="ABBRID0ELPKM" xlink:type="simple">IBSP</abbrev> 3672); IPEAN, 1 male, J. Bushell col., 23 May 1967, Exline–Peck collection (<abbrev xmlns:xlink="http://www.w3.org/1999/xlink" content-type="institution" xlink:title="California Academy of Sciences, San Francisco" id="ABBRID0EQPKM" xlink:type="simple">CAS</abbrev>); Mocambo, 1 female, R. F. da Silva col., 14 November 1977 (MEPG 3074); Mocambo, Parque Regional de Manutenção, Parque Ambiental de Belém, CPPTU, 1 male, M. A. S. de Azevedo &amp; J. N. Ferreira col., 31 March 2005 (<abbrev xmlns:xlink="http://www.w3.org/1999/xlink" content-type="institution" xlink:title="Museu Paraense Emílio Goeldi, Belém" id="ABBRID0EVPKM" xlink:type="simple">MPEG</abbrev> 5155); Serraria, IPAN, 1 male, P. Waldir col., 06 December 1966 (<abbrev xmlns:xlink="http://www.w3.org/1999/xlink" content-type="institution" xlink:title="Museu Paraense Emílio Goeldi, Belém" id="ABBRID0E1PKM" xlink:type="simple">MPEG</abbrev> 5107); Universidade Federal Rural da Amazônia (UFRA), 1 female, W. C. Carrasco col., 08 July 2004, F18 A43 B3 (<abbrev xmlns:xlink="http://www.w3.org/1999/xlink" content-type="institution" xlink:title="Museu Paraense Emílio Goeldi, Belém" id="ABBRID0E6PKM" xlink:type="simple">MPEG</abbrev> 5295); 1 juvenile female, Mara col., 15 June 2005, F4 A18 B3 (<abbrev xmlns:xlink="http://www.w3.org/1999/xlink" content-type="institution" xlink:title="Museu Paraense Emílio Goeldi, Belém" id="ABBRID0EEQKM" xlink:type="simple">MPEG</abbrev> 14221); 1 female, 14 June 2004 (<abbrev xmlns:xlink="http://www.w3.org/1999/xlink" content-type="institution" xlink:title="Museu Paraense Emílio Goeldi, Belém" id="ABBRID0EJQKM" xlink:type="simple">MPEG</abbrev> 5188); Vila Ajutei, 1 male, Augusto Côrrea col., 14 July 2002 (<abbrev xmlns:xlink="http://www.w3.org/1999/xlink" content-type="institution" xlink:title="Museu Paraense Emílio Goeldi, Belém" id="ABBRID0EOQKM" xlink:type="simple">MPEG</abbrev> 0170); Museu Paraense Emílio Goeldi, <italic>campus</italic> de pesquisa [<named-content xmlns:xlink="http://www.w3.org/1999/xlink" content-type="dwc:verbatimCoordinates" xlink:type="simple"><named-content content-type="geo-json" specific-use="{&#34;type&#34;:&#34;Point&#34;,&#34;coordinates&#34;:[-48.433333,-1.450000]}" id="NCID0EYQKM" xlink:type="simple">01°27'S, 48°26'W</named-content></named-content>], 1 male, W. França col., 04 June 1984 (<abbrev xmlns:xlink="http://www.w3.org/1999/xlink" content-type="institution" xlink:title="Museu Paraense Emílio Goeldi, Belém" id="ABBRID0E4QKM" xlink:type="simple">MPEG</abbrev> 5120); 1 male, Jarilson col., June 2009 (<abbrev xmlns:xlink="http://www.w3.org/1999/xlink" content-type="institution" xlink:title="Museu Paraense Emílio Goeldi, Belém" id="ABBRID0ECRKM" xlink:type="simple">MPEG</abbrev> 5299); 1 male, J. Dias col., 16 June 1986 (<abbrev xmlns:xlink="http://www.w3.org/1999/xlink" content-type="institution" xlink:title="Museu Paraense Emílio Goeldi, Belém" id="ABBRID0EHRKM" xlink:type="simple">MPEG</abbrev> 5126); 1 female, D. F. Candiani col., April 2006 (<abbrev xmlns:xlink="http://www.w3.org/1999/xlink" content-type="institution" xlink:title="Museu Paraense Emílio Goeldi, Belém" id="ABBRID0EMRKM" xlink:type="simple">MPEG</abbrev> 5300); 1 female, M. C. Santos-Costa col., 02 March 2005 (<abbrev xmlns:xlink="http://www.w3.org/1999/xlink" content-type="institution" xlink:title="Museu Paraense Emílio Goeldi, Belém" id="ABBRID0ERRKM" xlink:type="simple">MPEG</abbrev> 5221); 1 male, L. S. Carvalho col., 18 Abril 2006 (<abbrev xmlns:xlink="http://www.w3.org/1999/xlink" content-type="institution" xlink:title="Museu Paraense Emílio Goeldi, Belém" id="ABBRID0EWRKM" xlink:type="simple">MPEG</abbrev> 5098); 1 male, A. B. Bonaldo col., 24 July 2002 (<abbrev xmlns:xlink="http://www.w3.org/1999/xlink" content-type="institution" xlink:title="Museu Paraense Emílio Goeldi, Belém" id="ABBRID0E2RKM" xlink:type="simple">MPEG</abbrev> 227); 1 <!--PageBreak-->male, D. F. Candiani col., 22 Abril 2004 (<abbrev xmlns:xlink="http://www.w3.org/1999/xlink" content-type="institution" xlink:title="Museu Paraense Emílio Goeldi, Belém" id="ABBRID0ECSKM" xlink:type="simple">MPEG</abbrev> 5094); 1 male, 08 April 2002 (MEPG 5117); 1 male, 31 March 2009 (<abbrev xmlns:xlink="http://www.w3.org/1999/xlink" content-type="institution" xlink:title="Museu Paraense Emílio Goeldi, Belém" id="ABBRID0EHSKM" xlink:type="simple">MPEG</abbrev> 5632); 1 male, 11 April 2005 (<abbrev xmlns:xlink="http://www.w3.org/1999/xlink" content-type="institution" xlink:title="Museu Paraense Emílio Goeldi, Belém" id="ABBRID0EMSKM" xlink:type="simple">MPEG</abbrev> 5141); 2 males, D. F. Candiani col., 12 July 2004 (<abbrev xmlns:xlink="http://www.w3.org/1999/xlink" content-type="institution" xlink:title="Museu Paraense Emílio Goeldi, Belém" id="ABBRID0ERSKM" xlink:type="simple">MPEG</abbrev> 5281); 1 male, A. B. Bonaldo col., 12 July 2002 (<abbrev xmlns:xlink="http://www.w3.org/1999/xlink" content-type="institution" xlink:title="Museu Paraense Emílio Goeldi, Belém" id="ABBRID0EWSKM" xlink:type="simple">MPEG</abbrev> 160); 2 immatures, 25 May 1912, Bluntschli-Peyer coll. (<abbrev xmlns:xlink="http://www.w3.org/1999/xlink" content-type="institution" xlink:title="American Museum of Natural History, New York" id="ABBRID0E2SKM" xlink:type="simple">AMNH</abbrev> 1.27, <abbrev xmlns:xlink="http://www.w3.org/1999/xlink" content-type="institution" xlink:title="American Museum of Natural History, New York" id="ABBRID0EATKM" xlink:type="simple">AMNH</abbrev> 1.3); 1 immature, Bluntschli-Peyer col., 25 June 1912, (<abbrev xmlns:xlink="http://www.w3.org/1999/xlink" content-type="institution" xlink:title="American Museum of Natural History, New York" id="ABBRID0EFTKM" xlink:type="simple">AMNH</abbrev> 1.18); Icoaraci [<named-content xmlns:xlink="http://www.w3.org/1999/xlink" content-type="dwc:verbatimCoordinates" xlink:type="simple"><named-content content-type="geo-json" specific-use="{&#34;type&#34;:&#34;Point&#34;,&#34;coordinates&#34;:[-48.466667,-1.300000]}" id="NCID0ENTKM" xlink:type="simple">1°18'S, 48°28'W</named-content></named-content>], 1 male, R. F. da Silva col., 10 March 1977 (MEPG 3082); 1 juvenile female, R. F. da Silva col., 05 July 1984, (<abbrev xmlns:xlink="http://www.w3.org/1999/xlink" content-type="institution" xlink:title="Museu Paraense Emílio Goeldi, Belém" id="ABBRID0ESTKM" xlink:type="simple">MPEG</abbrev> 5131); 1 male, R. F. da Silva col., 8 July 1977 (<abbrev xmlns:xlink="http://www.w3.org/1999/xlink" content-type="institution" xlink:title="American Museum of Natural History, New York" id="ABBRID0EXTKM" xlink:type="simple">AMNH</abbrev> RW15); 1 male, R. F. da Silva col., 18 May 1977 (<abbrev xmlns:xlink="http://www.w3.org/1999/xlink" content-type="institution" xlink:title="American Museum of Natural History, New York" id="ABBRID0E3TKM" xlink:type="simple">AMNH</abbrev> RW18); 1 female, R. F. da Silva, 8 April 1977 (<abbrev xmlns:xlink="http://www.w3.org/1999/xlink" content-type="institution" xlink:title="American Museum of Natural History, New York" id="ABBRID0EBUKM" xlink:type="simple">AMNH</abbrev> RW16); 1 male, R. F. da Silva col., 8 July 1977 (<abbrev xmlns:xlink="http://www.w3.org/1999/xlink" content-type="institution" xlink:title="American Museum of Natural History, New York" id="ABBRID0EGUKM" xlink:type="simple">AMNH</abbrev> RW17); Outeiro [<named-content xmlns:xlink="http://www.w3.org/1999/xlink" content-type="dwc:verbatimCoordinates" xlink:type="simple"><named-content content-type="geo-json" specific-use="{&#34;type&#34;:&#34;Point&#34;,&#34;coordinates&#34;:[-48.466667,-1.266667]}" id="NCID0EOUKM" xlink:type="simple">1°16'S, 48°28'W</named-content></named-content>], 1 juvenile female, R. F. da Silva col., 13 July 1978 (MEPG 5096); Universidade Federal do Pará (<named-content xmlns:xlink="http://www.w3.org/1999/xlink" content-type="dwc:verbatimCoordinates" xlink:type="simple"><named-content content-type="geo-json" specific-use="{&#34;type&#34;:&#34;Point&#34;,&#34;coordinates&#34;:[-48.450000,-1.466667]}" id="NCID0EWUKM" xlink:type="simple">01°28'S, 48°27'W</named-content></named-content>), 1 female, C. Castro col., 24 June 2005 (<abbrev xmlns:xlink="http://www.w3.org/1999/xlink" content-type="institution" xlink:title="Museu Paraense Emílio Goeldi, Belém" id="ABBRID0E2UKM" xlink:type="simple">MPEG</abbrev> 4820); 1 male, L. T. Miglio col., 15 September 2002 (<abbrev xmlns:xlink="http://www.w3.org/1999/xlink" content-type="institution" xlink:title="Museu Paraense Emílio Goeldi, Belém" id="ABBRID0EAVKM" xlink:type="simple">MPEG</abbrev> 1109); Utinga [<named-content xmlns:xlink="http://www.w3.org/1999/xlink" content-type="dwc:verbatimCoordinates" xlink:type="simple"><named-content content-type="geo-json" specific-use="{&#34;type&#34;:&#34;Point&#34;,&#34;coordinates&#34;:[-48.400000,-1.416667]}" id="NCID0EIVKM" xlink:type="simple">1°25'S, 48°24'W</named-content></named-content>], 1 immature, Oliveira &amp; Wygodzinsky col., 10–21 November 1963 (<abbrev xmlns:xlink="http://www.w3.org/1999/xlink" content-type="institution" xlink:title="American Museum of Natural History, New York" id="ABBRID0ENVKM" xlink:type="simple">AMNH</abbrev> 1.2); Belém, Ilha de Cotijuba (<named-content xmlns:xlink="http://www.w3.org/1999/xlink" content-type="dwc:verbatimCoordinates" xlink:type="simple"><named-content content-type="geo-json" specific-use="{&#34;type&#34;:&#34;Point&#34;,&#34;coordinates&#34;:[-48.583333,-1.233333]}" id="NCID0EVVKM" xlink:type="simple">01°14'S, 48°35'W</named-content></named-content>), 1 female, 27 August 2003 (<abbrev xmlns:xlink="http://www.w3.org/1999/xlink" content-type="institution" xlink:title="Museu Paraense Emílio Goeldi, Belém" id="ABBRID0E1VKM" xlink:type="simple">MPEG</abbrev> 4701); 1 female, Cotijuba 0011 (<abbrev xmlns:xlink="http://www.w3.org/1999/xlink" content-type="institution" xlink:title="Museu Paraense Emílio Goeldi, Belém" id="ABBRID0E6VKM" xlink:type="simple">MPEG</abbrev> 5291); 1 female, R. F. da Silva col., 17 March 1977 (<abbrev xmlns:xlink="http://www.w3.org/1999/xlink" content-type="institution" xlink:title="Museu Paraense Emílio Goeldi, Belém" id="ABBRID0EEWKM" xlink:type="simple">MPEG</abbrev> 3073); 1 female, R. F. da Silva col., 26 December 1977 (MEPG 3030); 1 male, R. F. da Silva col., 11 September 1977 (<abbrev xmlns:xlink="http://www.w3.org/1999/xlink" content-type="institution" xlink:title="Museu Paraense Emílio Goeldi, Belém" id="ABBRID0EJWKM" xlink:type="simple">MPEG</abbrev> 3056); 1 male, R. F. da Silva col., 11 September 1977 (<abbrev xmlns:xlink="http://www.w3.org/1999/xlink" content-type="institution" xlink:title="Museu Paraense Emílio Goeldi, Belém" id="ABBRID0EOWKM" xlink:type="simple">MPEG</abbrev> 3057); Icoaraci,1 female, 01 July 2002 (<abbrev xmlns:xlink="http://www.w3.org/1999/xlink" content-type="institution" xlink:title="Museu Paraense Emílio Goeldi, Belém" id="ABBRID0ETWKM" xlink:type="simple">MPEG</abbrev> 1111); Belém, Ilha de Jutuba [<named-content xmlns:xlink="http://www.w3.org/1999/xlink" content-type="dwc:verbatimCoordinates" xlink:type="simple"><named-content content-type="geo-json" specific-use="{&#34;type&#34;:&#34;Point&#34;,&#34;coordinates&#34;:[-48.516667,-1.233333]}" id="NCID0E2WKM" xlink:type="simple">1°14'S, 48°31'W</named-content></named-content>], 2 males, 3 females, R. F. da Silva col., 30 June 1977 (<abbrev xmlns:xlink="http://www.w3.org/1999/xlink" content-type="institution" xlink:title="Museu Paraense Emílio Goeldi, Belém" id="ABBRID0EAXKM" xlink:type="simple">MPEG</abbrev> 3047, <abbrev xmlns:xlink="http://www.w3.org/1999/xlink" content-type="institution" xlink:title="Museu Paraense Emílio Goeldi, Belém" id="ABBRID0EFXKM" xlink:type="simple">MPEG</abbrev> 3046, <abbrev xmlns:xlink="http://www.w3.org/1999/xlink" content-type="institution" xlink:title="Museu Paraense Emílio Goeldi, Belém" id="ABBRID0EKXKM" xlink:type="simple">MPEG</abbrev> 3045, <abbrev xmlns:xlink="http://www.w3.org/1999/xlink" content-type="institution" xlink:title="Museu Paraense Emílio Goeldi, Belém" id="ABBRID0EPXKM" xlink:type="simple">MPEG</abbrev> 3034, <abbrev xmlns:xlink="http://www.w3.org/1999/xlink" content-type="institution" xlink:title="Museu Paraense Emílio Goeldi, Belém" id="ABBRID0EUXKM" xlink:type="simple">MPEG</abbrev> 3033, respectively); Belém, Ilha do Mosqueiro [<named-content xmlns:xlink="http://www.w3.org/1999/xlink" content-type="dwc:verbatimCoordinates" xlink:type="simple"><named-content content-type="geo-json" specific-use="{&#34;type&#34;:&#34;Point&#34;,&#34;coordinates&#34;:[-48.383333,-1.100000]}" id="NCID0E3XKM" xlink:type="simple">1°06'S, 48°23'W</named-content></named-content>], 1 female, 1 immature male, P. Cerveira col., December 1990, ref. 63979 (<abbrev xmlns:xlink="http://www.w3.org/1999/xlink" content-type="institution" xlink:title="Instituto Butantan, São Paulo" id="ABBRID0EBYKM" xlink:type="simple">IBSP</abbrev> 7884, <abbrev xmlns:xlink="http://www.w3.org/1999/xlink" content-type="institution" xlink:title="Instituto Butantan, São Paulo" id="ABBRID0EGYKM" xlink:type="simple">IBSP</abbrev> 7883); 1 male, M. L. Mocambira col., 15 December 1989 (<abbrev xmlns:xlink="http://www.w3.org/1999/xlink" content-type="institution" xlink:title="Museu de Ciências e Tecnologia da Pontifícia Universidade Católica do Rio Grande do Sul, Porto Alegre" id="ABBRID0ELYKM" xlink:type="simple">MCP</abbrev> 2699); 2 juvenile females, B. Mascarenhas &amp; team col., 19–25 April 1998 (<abbrev xmlns:xlink="http://www.w3.org/1999/xlink" content-type="institution" xlink:title="Museu Paraense Emílio Goeldi, Belém" id="ABBRID0EQYKM" xlink:type="simple">MPEG</abbrev> 5392, <abbrev xmlns:xlink="http://www.w3.org/1999/xlink" content-type="institution" xlink:title="Museu Paraense Emílio Goeldi, Belém" id="ABBRID0EVYKM" xlink:type="simple">MPEG</abbrev> 5395); Belém, Ilha Nova [<named-content xmlns:xlink="http://www.w3.org/1999/xlink" content-type="dwc:verbatimCoordinates" xlink:type="simple"><named-content content-type="geo-json" specific-use="{&#34;type&#34;:&#34;Point&#34;,&#34;coordinates&#34;:[-49.450000,-2.200000]}" id="NCID0E4YKM" xlink:type="simple">2°12'S, 49°27'W</named-content></named-content>], 2 males, 2 females, R. F. da Silva col., 20 June 1977 (<abbrev xmlns:xlink="http://www.w3.org/1999/xlink" content-type="institution" xlink:title="Museu Paraense Emílio Goeldi, Belém" id="ABBRID0ECZKM" xlink:type="simple">MPEG</abbrev> 3040, <abbrev xmlns:xlink="http://www.w3.org/1999/xlink" content-type="institution" xlink:title="Museu Paraense Emílio Goeldi, Belém" id="ABBRID0EHZKM" xlink:type="simple">MPEG</abbrev> 3043, <abbrev xmlns:xlink="http://www.w3.org/1999/xlink" content-type="institution" xlink:title="Museu Paraense Emílio Goeldi, Belém" id="ABBRID0EMZKM" xlink:type="simple">MPEG</abbrev> 3071, <abbrev xmlns:xlink="http://www.w3.org/1999/xlink" content-type="institution" xlink:title="Museu Paraense Emílio Goeldi, Belém" id="ABBRID0ERZKM" xlink:type="simple">MPEG</abbrev> 5090); 1 male, R. F. da Silva col., 24 June 1977 (<abbrev xmlns:xlink="http://www.w3.org/1999/xlink" content-type="institution" xlink:title="Museu Paraense Emílio Goeldi, Belém" id="ABBRID0EWZKM" xlink:type="simple">MPEG</abbrev> 3041); Belém, Ilha de Paquetá [<named-content xmlns:xlink="http://www.w3.org/1999/xlink" content-type="dwc:verbatimCoordinates" xlink:type="simple"><named-content content-type="geo-json" specific-use="{&#34;type&#34;:&#34;Point&#34;,&#34;coordinates&#34;:[-48.533333,-1.266667]}" id="NCID0E5ZKM" xlink:type="simple">1°16'S, 48°32'W</named-content></named-content>], 2 females, R. F. da Silva col., 15 November 1977 (<abbrev xmlns:xlink="http://www.w3.org/1999/xlink" content-type="institution" xlink:title="Museu Paraense Emílio Goeldi, Belém" id="ABBRID0ED1KM" xlink:type="simple">MPEG</abbrev> 3025, <abbrev xmlns:xlink="http://www.w3.org/1999/xlink" content-type="institution" xlink:title="Museu Paraense Emílio Goeldi, Belém" id="ABBRID0EI1KM" xlink:type="simple">MPEG</abbrev> 3023); 1 juvenile female, R. F. da Silva col., 28 May 1977 (<abbrev xmlns:xlink="http://www.w3.org/1999/xlink" content-type="institution" xlink:title="Museu Paraense Emílio Goeldi, Belém" id="ABBRID0EN1KM" xlink:type="simple">MPEG</abbrev> 5088); 1 male, R. F. da Silva col., 15 September 1977 (<abbrev xmlns:xlink="http://www.w3.org/1999/xlink" content-type="institution" xlink:title="Museu Paraense Emílio Goeldi, Belém" id="ABBRID0ES1KM" xlink:type="simple">MPEG</abbrev> 3052); 1 male, 1 female, R. F. da Silva col., 19 June 1977 (<abbrev xmlns:xlink="http://www.w3.org/1999/xlink" content-type="institution" xlink:title="Museu Paraense Emílio Goeldi, Belém" id="ABBRID0EX1KM" xlink:type="simple">MPEG</abbrev> 3078, <abbrev xmlns:xlink="http://www.w3.org/1999/xlink" content-type="institution" xlink:title="Museu Paraense Emílio Goeldi, Belém" id="ABBRID0E31KM" xlink:type="simple">MPEG</abbrev> 3062); 1 male, R. F. da Silva col., 15 May 1977 (<abbrev xmlns:xlink="http://www.w3.org/1999/xlink" content-type="institution" xlink:title="American Museum of Natural History, New York" id="ABBRID0EB2KM" xlink:type="simple">AMNH</abbrev> RW21); 1 male, R. F. da Silva col., 20 May 1977 (<abbrev xmlns:xlink="http://www.w3.org/1999/xlink" content-type="institution" xlink:title="American Museum of Natural History, New York" id="ABBRID0EG2KM" xlink:type="simple">AMNH</abbrev> RW22); 1 immature male, R. F. da Silva col., 15 November 1977 (<abbrev xmlns:xlink="http://www.w3.org/1999/xlink" content-type="institution" xlink:title="American Museum of Natural History, New York" id="ABBRID0EL2KM" xlink:type="simple">AMNH</abbrev> RW20); 1 juvenile female, R. F. da Silva col., 26 November 1977 (<abbrev xmlns:xlink="http://www.w3.org/1999/xlink" content-type="institution" xlink:title="American Museum of Natural History, New York" id="ABBRID0EQ2KM" xlink:type="simple">AMNH</abbrev> RW19); Belém, Ilha de Tatuoca [<named-content xmlns:xlink="http://www.w3.org/1999/xlink" content-type="dwc:verbatimCoordinates" xlink:type="simple"><named-content content-type="geo-json" specific-use="{&#34;type&#34;:&#34;Point&#34;,&#34;coordinates&#34;:[-48.500000,-1.200000]}" id="NCID0EY2KM" xlink:type="simple">1°12'S, 48°30'W</named-content></named-content>], 1 female, 23 March 1978 (<abbrev xmlns:xlink="http://www.w3.org/1999/xlink" content-type="institution" xlink:title="Museu Paraense Emílio Goeldi, Belém" id="ABBRID0E42KM" xlink:type="simple">MPEG</abbrev> 5105); 2 males, EPA col., August 1969 (<abbrev xmlns:xlink="http://www.w3.org/1999/xlink" content-type="institution" xlink:title="Museu de Zoologia da Universidade de São Paulo, São Paulo" id="ABBRID0EC3KM" xlink:type="simple">MZUSP</abbrev> 10849); Belém, Ilha de Urubuoca [<named-content xmlns:xlink="http://www.w3.org/1999/xlink" content-type="dwc:verbatimCoordinates" xlink:type="simple"><named-content content-type="geo-json" specific-use="{&#34;type&#34;:&#34;Point&#34;,&#34;coordinates&#34;:[-48.450000,-1.316667]}" id="NCID0EK3KM" xlink:type="simple">1°19'S, 48°27'W</named-content></named-content>], 1 female, 1 male, R. F. da Silva col., 28 July 1977 (MEPG 3036, <abbrev xmlns:xlink="http://www.w3.org/1999/xlink" content-type="institution" xlink:title="Museu Paraense Emílio Goeldi, Belém" id="ABBRID0EP3KM" xlink:type="simple">MPEG</abbrev> 3313, respectively); Belterra [<named-content xmlns:xlink="http://www.w3.org/1999/xlink" content-type="dwc:verbatimCoordinates" xlink:type="simple"><named-content content-type="geo-json" specific-use="{&#34;type&#34;:&#34;Point&#34;,&#34;coordinates&#34;:[-55.050000,-3.133333]}" id="NCID0EX3KM" xlink:type="simple">3°08'S, 55°03'W</named-content></named-content>], 1 male, 18 December 2003 (<abbrev xmlns:xlink="http://www.w3.org/1999/xlink" content-type="institution" xlink:title="Museu Paraense Emílio Goeldi, Belém" id="ABBRID0E33KM" xlink:type="simple">MPEG</abbrev> 4703); Rio Assuá [?, unreadable], 1 female, H. Sioli col., May 1952 (<abbrev xmlns:xlink="http://www.w3.org/1999/xlink" content-type="institution" xlink:title="Instituto Butantan, São Paulo" id="ABBRID0EB4KM" xlink:type="simple">IBSP</abbrev> 3130); Benevides [<named-content xmlns:xlink="http://www.w3.org/1999/xlink" content-type="dwc:verbatimCoordinates" xlink:type="simple"><named-content content-type="geo-json" specific-use="{&#34;type&#34;:&#34;Point&#34;,&#34;coordinates&#34;:[-48.233333,-1.350000]}" id="NCID0EJ4KM" xlink:type="simple">1°21'S, 48°14'W</named-content></named-content>], Pratinha, Estrada do Açucareiro, 1 female, O. Cunha col., 19 February 1975 (<abbrev xmlns:xlink="http://www.w3.org/1999/xlink" content-type="institution" xlink:title="Museu Paraense Emílio Goeldi, Belém" id="ABBRID0EO4KM" xlink:type="simple">MPEG</abbrev> 141); Breves [<named-content xmlns:xlink="http://www.w3.org/1999/xlink" content-type="dwc:verbatimCoordinates" xlink:type="simple"><named-content content-type="geo-json" specific-use="{&#34;type&#34;:&#34;Point&#34;,&#34;coordinates&#34;:[-50.466667,-1.666667]}" id="NCID0EW4KM" xlink:type="simple">1°40'S, 50°28'W</named-content></named-content>], Corcovado, 1 male, Expedição CDZ col., 18–19 October 1965 (<abbrev xmlns:xlink="http://www.w3.org/1999/xlink" content-type="institution" xlink:title="Instituto Butantan, São Paulo" id="ABBRID0E24KM" xlink:type="simple">IBSP</abbrev> 5688); Castanhal [<named-content xmlns:xlink="http://www.w3.org/1999/xlink" content-type="dwc:verbatimCoordinates" xlink:type="simple"><named-content content-type="geo-json" specific-use="{&#34;type&#34;:&#34;Point&#34;,&#34;coordinates&#34;:[-47.916667,-1.283333]}" id="NCID0ED5KM" xlink:type="simple">1°17'S, 47°55'W</named-content></named-content>], 1 <!--PageBreak-->female, O. Feassi col., Ref. 52599 (<abbrev xmlns:xlink="http://www.w3.org/1999/xlink" content-type="institution" xlink:title="Instituto Butantan, São Paulo" id="ABBRID0EK5KM" xlink:type="simple">IBSP</abbrev> 8863); Ilha de Marajó [<named-content xmlns:xlink="http://www.w3.org/1999/xlink" content-type="dwc:verbatimCoordinates" xlink:type="simple"><named-content content-type="geo-json" specific-use="{&#34;type&#34;:&#34;Point&#34;,&#34;coordinates&#34;:[-49.583333,-0.966667]}" id="NCID0ES5KM" xlink:type="simple">0°58'S, 49°35'W</named-content></named-content>], 1 male, 1 female, 16 immatures, Instituto Agronômico col., 15 June 1966 (<abbrev xmlns:xlink="http://www.w3.org/1999/xlink" content-type="institution" xlink:title="Instituto Butantan, São Paulo" id="ABBRID0EX5KM" xlink:type="simple">IBSP</abbrev> 3787, <abbrev xmlns:xlink="http://www.w3.org/1999/xlink" content-type="institution" xlink:title="Instituto Butantan, São Paulo" id="ABBRID0E35KM" xlink:type="simple">IBSP</abbrev> 3786, respectively); Santo André, 1 male, June–September 1912, Bluntschli-Peyer (<abbrev xmlns:xlink="http://www.w3.org/1999/xlink" content-type="institution" xlink:title="American Museum of Natural History, New York" id="ABBRID0EB6KM" xlink:type="simple">AMNH</abbrev> 1.23); Cachoeira do Arari [<named-content xmlns:xlink="http://www.w3.org/1999/xlink" content-type="dwc:verbatimCoordinates" xlink:type="simple"><named-content content-type="geo-json" specific-use="{&#34;type&#34;:&#34;Point&#34;,&#34;coordinates&#34;:[-48.950000,-1.000000]}" id="NCID0EJ6KM" xlink:type="simple">1°0'S, 48°57'W</named-content></named-content>], Jabuti, 1 female, L. Macambira col., 12 December 1990 (<abbrev xmlns:xlink="http://www.w3.org/1999/xlink" content-type="institution" xlink:title="Museu Paraense Emílio Goeldi, Belém" id="ABBRID0EO6KM" xlink:type="simple">MPEG</abbrev> 0138); Itaituba [<named-content xmlns:xlink="http://www.w3.org/1999/xlink" content-type="dwc:verbatimCoordinates" xlink:type="simple"><named-content content-type="geo-json" specific-use="{&#34;type&#34;:&#34;Point&#34;,&#34;coordinates&#34;:[-55.983333,-4.266667]}" id="NCID0EW6KM" xlink:type="simple">04°16'S, 55°59'W</named-content></named-content>], 1 female (<abbrev xmlns:xlink="http://www.w3.org/1999/xlink" content-type="institution" xlink:title="Museu de Zoologia da Universidade de São Paulo, São Paulo" id="ABBRID0E26KM" xlink:type="simple">MZUSP</abbrev> 27659); Itupiranga [<named-content xmlns:xlink="http://www.w3.org/1999/xlink" content-type="dwc:verbatimCoordinates" xlink:type="simple"><named-content content-type="geo-json" specific-use="{&#34;type&#34;:&#34;Point&#34;,&#34;coordinates&#34;:[-49.316667,-5.133333]}" id="NCID0EDALM" xlink:type="simple">5°08'S, 49°19'W</named-content></named-content>], campus avançado da UFPA, 3 females, 2 immatures, A. R. Hoge &amp; P. Villela col., December 1971 (<abbrev xmlns:xlink="http://www.w3.org/1999/xlink" content-type="institution" xlink:title="Instituto Butantan, São Paulo" id="ABBRID0EIALM" xlink:type="simple">IBSP</abbrev> 4097); Jacareacanga [<named-content xmlns:xlink="http://www.w3.org/1999/xlink" content-type="dwc:verbatimCoordinates" xlink:type="simple"><named-content content-type="geo-json" specific-use="{&#34;type&#34;:&#34;Point&#34;,&#34;coordinates&#34;:[-57.433333,-7.250000]}" id="NCID0EQALM" xlink:type="simple">07°15'S, 57°26'W</named-content></named-content>], 1 immature male (<abbrev xmlns:xlink="http://www.w3.org/1999/xlink" content-type="institution" xlink:title="Instituto Butantan, São Paulo" id="ABBRID0EVALM" xlink:type="simple">IBSP</abbrev> 3538); (Jacare-acanga [<italic>sic</italic>]), 1 spiderling, M. Alvarenga col., December 1968 (<abbrev xmlns:xlink="http://www.w3.org/1999/xlink" content-type="institution" xlink:title="American Museum of Natural History, New York" id="ABBRID0E3ALM" xlink:type="simple">AMNH</abbrev> 1.20); Aproeste, km 350 da Transamazônica, 1 female, B. V. Rodrigues &amp; N. Abrahim col., 27 October 2009 (<abbrev xmlns:xlink="http://www.w3.org/1999/xlink" content-type="institution" xlink:title="Museu Paraense Emílio Goeldi, Belém" id="ABBRID0EBBLM" xlink:type="simple">MPEG</abbrev> 15640); Jatobal [<named-content xmlns:xlink="http://www.w3.org/1999/xlink" content-type="dwc:verbatimCoordinates" xlink:type="simple"><named-content content-type="geo-json" specific-use="{&#34;type&#34;:&#34;Point&#34;,&#34;coordinates&#34;:[-56.850000,-5.133333]}" id="NCID0EJBLM" xlink:type="simple">5°08'S, 56°51'W</named-content></named-content>], 3 males, January 1975 (<abbrev xmlns:xlink="http://www.w3.org/1999/xlink" content-type="institution" xlink:title="Instituto Butantan, São Paulo" id="ABBRID0EOBLM" xlink:type="simple">IBSP</abbrev> 7896); Juruti [<named-content xmlns:xlink="http://www.w3.org/1999/xlink" content-type="dwc:verbatimCoordinates" xlink:type="simple"><named-content content-type="geo-json" specific-use="{&#34;type&#34;:&#34;Point&#34;,&#34;coordinates&#34;:[-56.083333,-2.150000]}" id="NCID0EWBLM" xlink:type="simple">2°09'S, 56°05'W</named-content></named-content>], Ferrovia Km 07, 1 immature female, A. C. Lima &amp; F. E. Pimenta col., 17 Maio 2007, JURU 006 0286 (<abbrev xmlns:xlink="http://www.w3.org/1999/xlink" content-type="institution" xlink:title="Museu Paraense Emílio Goeldi, Belém" id="ABBRID0E2BLM" xlink:type="simple">MPEG</abbrev> 15635); Ferrovia km 36, 1 female, A. Lima &amp; F. Pimenta col., 24 May 2007, JURU 0060268 (<abbrev xmlns:xlink="http://www.w3.org/1999/xlink" content-type="institution" xlink:title="Museu Paraense Emílio Goeldi, Belém" id="ABBRID0EACLM" xlink:type="simple">MPEG</abbrev> 15636); Platô Capiranga, Linha 168E (<named-content xmlns:xlink="http://www.w3.org/1999/xlink" content-type="dwc:verbatimCoordinates" xlink:type="simple"><named-content content-type="geo-json" specific-use="{&#34;type&#34;:&#34;Point&#34;,&#34;coordinates&#34;:[-56.208167,-2.472806]}" id="NCID0EICLM" xlink:type="simple">02°28'22.1"S, 56°12'29.4"W</named-content></named-content>), 1 male (<abbrev xmlns:xlink="http://www.w3.org/1999/xlink" content-type="institution" xlink:title="Museu Paraense Emílio Goeldi, Belém" id="ABBRID0ENCLM" xlink:type="simple">MPEG</abbrev> 15639); Juruti, Acampamento Barroso (<named-content xmlns:xlink="http://www.w3.org/1999/xlink" content-type="dwc:verbatimCoordinates" xlink:type="simple"><named-content content-type="geo-json" specific-use="{&#34;type&#34;:&#34;Point&#34;,&#34;coordinates&#34;:[-56.000972,-2.469583]}" id="NCID0EVCLM" xlink:type="simple">02°28'10.5"S, 56°00'3.5"W</named-content></named-content>), 1 male, D. F. Candiani col., 07 August 2004, ref. JURU002 0044 (<abbrev xmlns:xlink="http://www.w3.org/1999/xlink" content-type="institution" xlink:title="Museu Paraense Emílio Goeldi, Belém" id="ABBRID0E1CLM" xlink:type="simple">MPEG</abbrev> 2000); 2 males, 1 female, D. R. Santos-Souza col., 12 July 2002, ref. JURU 002 0084 (<abbrev xmlns:xlink="http://www.w3.org/1999/xlink" content-type="institution" xlink:title="Museu Paraense Emílio Goeldi, Belém" id="ABBRID0E6CLM" xlink:type="simple">MPEG</abbrev> 2003, <abbrev xmlns:xlink="http://www.w3.org/1999/xlink" content-type="institution" xlink:title="Museu Paraense Emílio Goeldi, Belém" id="ABBRID0EEDLM" xlink:type="simple">MPEG</abbrev> 2006, respectively); 1 female, D. F. Candiani col., 12 July 2002, ref. JURU 002 0083 (<abbrev xmlns:xlink="http://www.w3.org/1999/xlink" content-type="institution" xlink:title="Museu Paraense Emílio Goeldi, Belém" id="ABBRID0EJDLM" xlink:type="simple">MPEG</abbrev> 2009); Juruti, Acampamento Mutum (<named-content xmlns:xlink="http://www.w3.org/1999/xlink" content-type="dwc:verbatimCoordinates" xlink:type="simple"><named-content content-type="geo-json" specific-use="{&#34;type&#34;:&#34;Point&#34;,&#34;coordinates&#34;:[-56.194222,-1.612436]}" id="NCID0ERDLM" xlink:type="simple">01°36'44.77"S, 56°11'39.2"W</named-content></named-content>), 1 juvenile female, 1 immature male, D. F. Candiani and D. R. Santos-Souza col., 03 August 2004, ref. Juruti 2004 (<abbrev xmlns:xlink="http://www.w3.org/1999/xlink" content-type="institution" xlink:title="Museu Paraense Emílio Goeldi, Belém" id="ABBRID0EWDLM" xlink:type="simple">MPEG</abbrev> 15634); Marabá [<named-content xmlns:xlink="http://www.w3.org/1999/xlink" content-type="dwc:verbatimCoordinates" xlink:type="simple"><named-content content-type="geo-json" specific-use="{&#34;type&#34;:&#34;Point&#34;,&#34;coordinates&#34;:[-49.116667,-5.366667]}" id="NCID0E5DLM" xlink:type="simple">5°22'S, 49°07'W</named-content></named-content>], Transamazônica, 3 males, J. Navas col., 15 March 1975 (<abbrev xmlns:xlink="http://www.w3.org/1999/xlink" content-type="institution" xlink:title="Instituto Butantan, São Paulo" id="ABBRID0EDELM" xlink:type="simple">IBSP</abbrev> 4190); 1 female, M. F. Torres col., 14 September 1985 (<abbrev xmlns:xlink="http://www.w3.org/1999/xlink" content-type="institution" xlink:title="Museu Paraense Emílio Goeldi, Belém" id="ABBRID0EIELM" xlink:type="simple">MPEG</abbrev> 4231); 1 male, P. Tumma col., 8 October 1973 (<abbrev xmlns:xlink="http://www.w3.org/1999/xlink" content-type="institution" xlink:title="Instituto Butantan, São Paulo" id="ABBRID0ENELM" xlink:type="simple">IBSP</abbrev> 2495); Melgaço, Estação Científica Ferreira Penna, FLONA Caxiuanã [<named-content xmlns:xlink="http://www.w3.org/1999/xlink" content-type="dwc:verbatimCoordinates" xlink:type="simple"><named-content content-type="geo-json" specific-use="{&#34;type&#34;:&#34;Point&#34;,&#34;coordinates&#34;:[-51.650000,-2.016667]}" id="NCID0EVELM" xlink:type="simple">2°01'S, 51°39'W</named-content></named-content>], 1 female, A. B. Bonaldo col., 21–30 November 2000 (<abbrev xmlns:xlink="http://www.w3.org/1999/xlink" content-type="institution" xlink:title="Museu Paraense Emílio Goeldi, Belém" id="ABBRID0E1ELM" xlink:type="simple">MPEG</abbrev> 1923); Mocajuba [<named-content xmlns:xlink="http://www.w3.org/1999/xlink" content-type="dwc:verbatimCoordinates" xlink:type="simple"><named-content content-type="geo-json" specific-use="{&#34;type&#34;:&#34;Point&#34;,&#34;coordinates&#34;:[-49.500000,-2.566667]}" id="NCID0ECFLM" xlink:type="simple">2°34'S, 49°30'W</named-content></named-content>], Praia do Imbaubal, 1 male, 17 June 1984 (<abbrev xmlns:xlink="http://www.w3.org/1999/xlink" content-type="institution" xlink:title="Museu Paraense Emílio Goeldi, Belém" id="ABBRID0EHFLM" xlink:type="simple">MPEG</abbrev> 5104); Monte Alegre [<named-content xmlns:xlink="http://www.w3.org/1999/xlink" content-type="dwc:verbatimCoordinates" xlink:type="simple"><named-content content-type="geo-json" specific-use="{&#34;type&#34;:&#34;Point&#34;,&#34;coordinates&#34;:[-54.066667,-1.983333]}" id="NCID0EPFLM" xlink:type="simple">1°59'S, 54°04'W</named-content></named-content>], Lagoa Grande, 1 immature, P. de Biasi col., 10 March 1979, ref. 24.434 (<abbrev xmlns:xlink="http://www.w3.org/1999/xlink" content-type="institution" xlink:title="Instituto Butantan, São Paulo" id="ABBRID0EUFLM" xlink:type="simple">IBSP</abbrev> 4408); Óbidos [<named-content xmlns:xlink="http://www.w3.org/1999/xlink" content-type="dwc:verbatimCoordinates" xlink:type="simple"><named-content content-type="geo-json" specific-use="{&#34;type&#34;:&#34;Point&#34;,&#34;coordinates&#34;:[-55.516667,-1.900000]}" id="NCID0E3FLM" xlink:type="simple">1°54'S, 55°31'W</named-content></named-content>], 1 female, E. Garbe col., 1920 (<abbrev xmlns:xlink="http://www.w3.org/1999/xlink" content-type="institution" xlink:title="Museu de Zoologia da Universidade de São Paulo, São Paulo" id="ABBRID0EBGLM" xlink:type="simple">MZUSP</abbrev> 10856, old collection number 556); Oriximiná [<named-content xmlns:xlink="http://www.w3.org/1999/xlink" content-type="dwc:verbatimCoordinates" xlink:type="simple"><named-content content-type="geo-json" specific-use="{&#34;type&#34;:&#34;Point&#34;,&#34;coordinates&#34;:[-55.850000,-1.750000]}" id="NCID0EJGLM" xlink:type="simple">1°45'S, 55°51'W</named-content></named-content>], 1 immature male, 1 March 1968, EPA col. (<abbrev xmlns:xlink="http://www.w3.org/1999/xlink" content-type="institution" xlink:title="Museu de Zoologia da Universidade de São Paulo, São Paulo" id="ABBRID0EOGLM" xlink:type="simple">MZUSP</abbrev> 10850); 1 immature, in pineapple, EPA col., 13 January 1968 (<abbrev xmlns:xlink="http://www.w3.org/1999/xlink" content-type="institution" xlink:title="Museu de Zoologia da Universidade de São Paulo, São Paulo" id="ABBRID0ETGLM" xlink:type="simple">MZUSP</abbrev> 10854); Porto Trombetas [<named-content xmlns:xlink="http://www.w3.org/1999/xlink" content-type="dwc:verbatimCoordinates" xlink:type="simple"><named-content content-type="geo-json" specific-use="{&#34;type&#34;:&#34;Point&#34;,&#34;coordinates&#34;:[-56.366667,-1.466667]}" id="NCID0E2GLM" xlink:type="simple">1°28'S, 56°22'W</named-content></named-content>], 1 male (<abbrev xmlns:xlink="http://www.w3.org/1999/xlink" content-type="institution" xlink:title="Instituto Butantan, São Paulo" id="ABBRID0EAHLM" xlink:type="simple">IBSP</abbrev> 8847); Ourém [<named-content xmlns:xlink="http://www.w3.org/1999/xlink" content-type="dwc:verbatimCoordinates" xlink:type="simple"><named-content content-type="geo-json" specific-use="{&#34;type&#34;:&#34;Point&#34;,&#34;coordinates&#34;:[-47.166667,-1.483333]}" id="NCID0EIHLM" xlink:type="simple">1°29'S, 47°10'W</named-content></named-content>], Patauateua, 1 juvenile female, D. D. Guimarães col., 06 December 2002 (<abbrev xmlns:xlink="http://www.w3.org/1999/xlink" content-type="institution" xlink:title="Museu Paraense Emílio Goeldi, Belém" id="ABBRID0ENHLM" xlink:type="simple">MPEG</abbrev> 213); Paragominas [<named-content xmlns:xlink="http://www.w3.org/1999/xlink" content-type="dwc:verbatimCoordinates" xlink:type="simple"><named-content content-type="geo-json" specific-use="{&#34;type&#34;:&#34;Point&#34;,&#34;coordinates&#34;:[-47.350000,-3.000000]}" id="NCID0EVHLM" xlink:type="simple">3°00'S, 47°21'W</named-content></named-content>], Fazenda Brejeiro, 1 male, C. Junqueira Netto col., 5 October 1970, ref. 5741 (<abbrev xmlns:xlink="http://www.w3.org/1999/xlink" content-type="institution" xlink:title="Instituto Butantan, São Paulo" id="ABBRID0E1HLM" xlink:type="simple">IBSP</abbrev> 84); Canindé [<named-content xmlns:xlink="http://www.w3.org/1999/xlink" content-type="dwc:verbatimCoordinates" xlink:type="simple"><named-content content-type="geo-json" specific-use="{&#34;type&#34;:&#34;Point&#34;,&#34;coordinates&#34;:[-46.500000,-2.550000]}" id="NCID0ECILM" xlink:type="simple">2°33'S, 46°30'W</named-content></named-content>] (Canindé, Maranhão [<italic>sic</italic>]), 1 immature female, May to August 1965, J. Carvalho col. (<abbrev xmlns:xlink="http://www.w3.org/1999/xlink" content-type="institution" xlink:title="American Museum of Natural History, New York" id="ABBRID0EJILM" xlink:type="simple">AMNH</abbrev> 1.16); Rio Cuminá Mirim [<named-content xmlns:xlink="http://www.w3.org/1999/xlink" content-type="dwc:verbatimCoordinates" xlink:type="simple"><named-content content-type="geo-json" specific-use="{&#34;type&#34;:&#34;Point&#34;,&#34;coordinates&#34;:[-55.866667,1.233333]}" id="NCID0ERILM" xlink:type="simple">1°14'N, 55°52'W</named-content></named-content>], As Pedras, 1 female, 1 immature, EPA col., 29 September to 4 October 1969 (<abbrev xmlns:xlink="http://www.w3.org/1999/xlink" content-type="institution" xlink:title="Museu de Zoologia da Universidade de São Paulo, São Paulo" id="ABBRID0EWILM" xlink:type="simple">MZUSP</abbrev> 1085); Rio Tocantins [<named-content xmlns:xlink="http://www.w3.org/1999/xlink" content-type="dwc:verbatimCoordinates" xlink:type="simple"><named-content content-type="geo-json" specific-use="{&#34;type&#34;:&#34;Point&#34;,&#34;coordinates&#34;:[-49.300000,-2.066667]}" id="NCID0E5ILM" xlink:type="simple">02°04'S, 49°18'W</named-content></named-content>], Ilhas das Cobras, Castanheira, 1 female, A. J. da Silva col. (<abbrev xmlns:xlink="http://www.w3.org/1999/xlink" content-type="institution" xlink:title="Museu Paraense Emílio Goeldi, Belém" id="ABBRID0EDJLM" xlink:type="simple">MPEG</abbrev> 5100); Rio Trombetas [<named-content xmlns:xlink="http://www.w3.org/1999/xlink" content-type="dwc:verbatimCoordinates" xlink:type="simple"><named-content content-type="geo-json" specific-use="{&#34;type&#34;:&#34;Point&#34;,&#34;coordinates&#34;:[-56.366667,-1.466667]}" id="NCID0ELJLM" xlink:type="simple">1°28'S, 56°22'W</named-content></named-content>], 3 males, 2 females, 1 immature male, F. Palinger col., (<abbrev xmlns:xlink="http://www.w3.org/1999/xlink" content-type="institution" xlink:title="Instituto Butantan, São Paulo" id="ABBRID0EQJLM" xlink:type="simple">IBSP</abbrev> 8762, <abbrev xmlns:xlink="http://www.w3.org/1999/xlink" content-type="institution" xlink:title="Instituto Butantan, São Paulo" id="ABBRID0EVJLM" xlink:type="simple">IBSP</abbrev> 8761, <abbrev xmlns:xlink="http://www.w3.org/1999/xlink" content-type="institution" xlink:title="Instituto Butantan, São Paulo" id="ABBRID0E1JLM" xlink:type="simple">IBSP</abbrev> 8759, respectively); Jacaré, 3 males, female, Expedição CDZ col., 20 September to 13 October 1965 (<abbrev xmlns:xlink="http://www.w3.org/1999/xlink" content-type="institution" xlink:title="Instituto Butantan, São Paulo" id="ABBRID0E6JLM" xlink:type="simple">IBSP</abbrev> 5687); Santarém [<named-content xmlns:xlink="http://www.w3.org/1999/xlink" content-type="dwc:verbatimCoordinates" xlink:type="simple"><named-content content-type="geo-json" specific-use="{&#34;type&#34;:&#34;Point&#34;,&#34;coordinates&#34;:[-54.683333,-2.433333]}" id="NCID0EHKLM" xlink:type="simple">2°26'S, 54°41'W</named-content></named-content>], 1 female, <!--PageBreak-->E. Garbe col. (<abbrev xmlns:xlink="http://www.w3.org/1999/xlink" content-type="institution" xlink:title="Museu de Zoologia da Universidade de São Paulo, São Paulo" id="ABBRID0EOKLM" xlink:type="simple">MZUSP</abbrev> 10864, old collection number 557); 1 male, G. Puorto col., December 1996 (<abbrev xmlns:xlink="http://www.w3.org/1999/xlink" content-type="institution" xlink:title="Instituto Butantan, São Paulo" id="ABBRID0ETKLM" xlink:type="simple">IBSP</abbrev> 8578); Fazenda Taperinha, 1 female, EPA col., 1–11 February 1968 (<abbrev xmlns:xlink="http://www.w3.org/1999/xlink" content-type="institution" xlink:title="Museu de Zoologia da Universidade de São Paulo, São Paulo" id="ABBRID0EYKLM" xlink:type="simple">MZUSP</abbrev> 10859); 1 female, 1–11 February 1968, E.P.A. col. [handwritten label], or Manaus, Lenko col., 12 September 1962, forest [museum label] (<abbrev xmlns:xlink="http://www.w3.org/1999/xlink" content-type="institution" xlink:title="Museu de Zoologia da Universidade de São Paulo, São Paulo" id="ABBRID0E4KLM" xlink:type="simple">MZUSP</abbrev> 10858); Santo Antônio do Tauá [<named-content xmlns:xlink="http://www.w3.org/1999/xlink" content-type="dwc:verbatimCoordinates" xlink:type="simple"><named-content content-type="geo-json" specific-use="{&#34;type&#34;:&#34;Point&#34;,&#34;coordinates&#34;:[-48.116667,-1.150000]}" id="NCID0EFLLM" xlink:type="simple">1°09'S, 48°07'W</named-content></named-content>], Uxitena, 1 male, R. F. da Silva col., 07 April 1977 (<abbrev xmlns:xlink="http://www.w3.org/1999/xlink" content-type="institution" xlink:title="Museu Paraense Emílio Goeldi, Belém" id="ABBRID0EKLLM" xlink:type="simple">MPEG</abbrev> 3076); Tomé-Açu [<named-content xmlns:xlink="http://www.w3.org/1999/xlink" content-type="dwc:verbatimCoordinates" xlink:type="simple"><named-content content-type="geo-json" specific-use="{&#34;type&#34;:&#34;Point&#34;,&#34;coordinates&#34;:[-48.150000,-2.416667]}" id="NCID0ESLLM" xlink:type="simple">2°25'S, 48°09'W</named-content></named-content>], Roda D’Água (capoeira), 1 female, J. Dias col., 19 June 1994 (MEPG 143); UHE Tucuruí [<named-content xmlns:xlink="http://www.w3.org/1999/xlink" content-type="dwc:verbatimCoordinates" xlink:type="simple"><named-content content-type="geo-json" specific-use="{&#34;type&#34;:&#34;Point&#34;,&#34;coordinates&#34;:[-49.666667,-3.766667]}" id="NCID0E1LLM" xlink:type="simple">3°46'S, 49°40'W</named-content></named-content>], Equipe de Resgate de Fauna col.: 2 males, 1 female, ERF col., 1984, IBA 243 (<abbrev xmlns:xlink="http://www.w3.org/1999/xlink" content-type="institution" xlink:title="Instituto Butantan, São Paulo" id="ABBRID0E6LLM" xlink:type="simple">IBSP</abbrev> 7898); 1 female, ERF col., ref. 48286 (<abbrev xmlns:xlink="http://www.w3.org/1999/xlink" content-type="institution" xlink:title="Instituto Butantan, São Paulo" id="ABBRID0EEMLM" xlink:type="simple">IBSP</abbrev> 8845); 1 female, ERF col., 1984, ref. IBA 383 (<abbrev xmlns:xlink="http://www.w3.org/1999/xlink" content-type="institution" xlink:title="Instituto Butantan, São Paulo" id="ABBRID0EJMLM" xlink:type="simple">IBSP</abbrev> 7880); 1 male, ERF col.,1984, ref. IBA 1002 (<abbrev xmlns:xlink="http://www.w3.org/1999/xlink" content-type="institution" xlink:title="Instituto Butantan, São Paulo" id="ABBRID0EOMLM" xlink:type="simple">IBSP</abbrev> 7879); 1 female, ERF col., 1984, ref. 47607 (<abbrev xmlns:xlink="http://www.w3.org/1999/xlink" content-type="institution" xlink:title="Instituto Butantan, São Paulo" id="ABBRID0ETMLM" xlink:type="simple">IBSP</abbrev> 7882); 2 females, ERF col., 1984, ref. IBA 283 (<abbrev xmlns:xlink="http://www.w3.org/1999/xlink" content-type="institution" xlink:title="Instituto Butantan, São Paulo" id="ABBRID0EYMLM" xlink:type="simple">IBSP</abbrev> 7887); 1 female, ERF col., ref. IBA 600 (<abbrev xmlns:xlink="http://www.w3.org/1999/xlink" content-type="institution" xlink:title="Instituto Butantan, São Paulo" id="ABBRID0E4MLM" xlink:type="simple">IBSP</abbrev> 8851); 1 female, ERF col., ref. CB-1 (<abbrev xmlns:xlink="http://www.w3.org/1999/xlink" content-type="institution" xlink:title="Instituto Butantan, São Paulo" id="ABBRID0ECNLM" xlink:type="simple">IBSP</abbrev> 8568); 1 female, ERF col., (<abbrev xmlns:xlink="http://www.w3.org/1999/xlink" content-type="institution" xlink:title="Instituto Butantan, São Paulo" id="ABBRID0EHNLM" xlink:type="simple">IBSP</abbrev> IBA 380); 1 female, born in capitivity, died in 06 July 1993 (<abbrev xmlns:xlink="http://www.w3.org/1999/xlink" content-type="institution" xlink:title="Instituto Butantan, São Paulo" id="ABBRID0EMNLM" xlink:type="simple">IBSP</abbrev> IBA 083-43); 1 female, ERF col., IBA 599 (<abbrev xmlns:xlink="http://www.w3.org/1999/xlink" content-type="institution" xlink:title="Instituto Butantan, São Paulo" id="ABBRID0ERNLM" xlink:type="simple">IBSP</abbrev> 8850); 1 female, ERF col., 12 December 1984 (<abbrev xmlns:xlink="http://www.w3.org/1999/xlink" content-type="institution" xlink:title="Instituto Butantan, São Paulo" id="ABBRID0EWNLM" xlink:type="simple">IBSP</abbrev> 4832); 1 female, ERF col., ref. 34C XXXV (<abbrev xmlns:xlink="http://www.w3.org/1999/xlink" content-type="institution" xlink:title="Instituto Butantan, São Paulo" id="ABBRID0E2NLM" xlink:type="simple">IBSP</abbrev> 8857); 1 male, ERF col., ref. 48286 (<abbrev xmlns:xlink="http://www.w3.org/1999/xlink" content-type="institution" xlink:title="Instituto Butantan, São Paulo" id="ABBRID0EAOLM" xlink:type="simple">IBSP</abbrev> 8848); 1 male, ERF col., ref. 47607 (<abbrev xmlns:xlink="http://www.w3.org/1999/xlink" content-type="institution" xlink:title="Instituto Butantan, São Paulo" id="ABBRID0EFOLM" xlink:type="simple">IBSP</abbrev> 8573); 1 male, ERF col., 18 November 1986, IBA 860 (<abbrev xmlns:xlink="http://www.w3.org/1999/xlink" content-type="institution" xlink:title="Instituto Butantan, São Paulo" id="ABBRID0EKOLM" xlink:type="simple">IBSP</abbrev> 4925-B); 2 males, ERF col., ref. CB-1 (<abbrev xmlns:xlink="http://www.w3.org/1999/xlink" content-type="institution" xlink:title="Instituto Butantan, São Paulo" id="ABBRID0EPOLM" xlink:type="simple">IBSP</abbrev> 8579); 1 male, ERF col.(<abbrev xmlns:xlink="http://www.w3.org/1999/xlink" content-type="institution" xlink:title="Instituto Butantan, São Paulo" id="ABBRID0EUOLM" xlink:type="simple">IBSP</abbrev> 8575); 2 females, ERF col. (<abbrev xmlns:xlink="http://www.w3.org/1999/xlink" content-type="institution" xlink:title="Instituto Butantan, São Paulo" id="ABBRID0EZOLM" xlink:type="simple">IBSP</abbrev> 8843); 1 male, ERF col., ref. B5677 (<abbrev xmlns:xlink="http://www.w3.org/1999/xlink" content-type="institution" xlink:title="Instituto Butantan, São Paulo" id="ABBRID0E5OLM" xlink:type="simple">IBSP</abbrev> 8580); 1 male, ERF col., 4 June 1987, IBA 277 (<abbrev xmlns:xlink="http://www.w3.org/1999/xlink" content-type="institution" xlink:title="Instituto Butantan, São Paulo" id="ABBRID0EDPLM" xlink:type="simple">IBSP</abbrev> 8566); 1 female, ERF col., 1984, ref. IBA 283 (<abbrev xmlns:xlink="http://www.w3.org/1999/xlink" content-type="institution" xlink:title="Instituto Butantan, São Paulo" id="ABBRID0EIPLM" xlink:type="simple">IBSP</abbrev> 7888); 1 female, ERF col., August 1984, ref. IBA 734 (<abbrev xmlns:xlink="http://www.w3.org/1999/xlink" content-type="institution" xlink:title="Instituto Butantan, São Paulo" id="ABBRID0ENPLM" xlink:type="simple">IBSP</abbrev> 7877); 1 female, ERF col., ref. IBA 283 (<abbrev xmlns:xlink="http://www.w3.org/1999/xlink" content-type="institution" xlink:title="Instituto Butantan, São Paulo" id="ABBRID0ESPLM" xlink:type="simple">IBSP</abbrev> 8862); 1 male, in bromeliad in a tree (21 m from the soil), C. Pantoja col., 28 June 1984 (<abbrev xmlns:xlink="http://www.w3.org/1999/xlink" content-type="institution" xlink:title="Instituto Butantan, São Paulo" id="ABBRID0EXPLM" xlink:type="simple">IBSP</abbrev> 7916); 1 male, Equipe de Resgate de Fauna col., 1984, IBA 292 (<abbrev xmlns:xlink="http://www.w3.org/1999/xlink" content-type="institution" xlink:title="Instituto Butantan, São Paulo" id="ABBRID0E3PLM" xlink:type="simple">IBSP</abbrev> 7885); 1 male, Equipe de Resgate de Fauna col., 1984, ref. 47607 (<abbrev xmlns:xlink="http://www.w3.org/1999/xlink" content-type="institution" xlink:title="Instituto Butantan, São Paulo" id="ABBRID0EBQLM" xlink:type="simple">IBSP</abbrev> 7881); picada do Inajá, A3, lote 8, 1 female, B. Mascarenhas col., 20 June 1980 (<abbrev xmlns:xlink="http://www.w3.org/1999/xlink" content-type="institution" xlink:title="Museu de Zoologia da Universidade de São Paulo, São Paulo" id="ABBRID0EGQLM" xlink:type="simple">MZUSP</abbrev> 9480); Base 4, Bravo, 1 female, Operação Resgate Faunístico col., 12 December 1984 (<abbrev xmlns:xlink="http://www.w3.org/1999/xlink" content-type="institution" xlink:title="Instituto Butantan, São Paulo" id="ABBRID0ELQLM" xlink:type="simple">IBSP</abbrev> 4832); Vila Bravo, 1 female, Equipe de Resgate de Fauna col., ref. XXXVII-87 base 4 (<abbrev xmlns:xlink="http://www.w3.org/1999/xlink" content-type="institution" xlink:title="Instituto Butantan, São Paulo" id="ABBRID0EQQLM" xlink:type="simple">IBSP</abbrev> 8844); Vila Cisipé, 1 male, Equipe Resgate de Fauna col., ref. 47607 (<abbrev xmlns:xlink="http://www.w3.org/1999/xlink" content-type="institution" xlink:title="Instituto Butantan, São Paulo" id="ABBRID0EVQLM" xlink:type="simple">IBSP</abbrev> 8572); Ilha de Tocantins, Equipe de Resgate de Fauna col.: 1 female, ref. IBA 389 (<abbrev xmlns:xlink="http://www.w3.org/1999/xlink" content-type="institution" xlink:title="Instituto Butantan, São Paulo" id="ABBRID0E1QLM" xlink:type="simple">IBSP</abbrev> 8861); 1 female, ERF col., ref. IBA 599 (<abbrev xmlns:xlink="http://www.w3.org/1999/xlink" content-type="institution" xlink:title="Instituto Butantan, São Paulo" id="ABBRID0E6QLM" xlink:type="simple">IBSP</abbrev> 8569); 1 female, 2 June 1986, ERF col., ref. IBA 1013 (<abbrev xmlns:xlink="http://www.w3.org/1999/xlink" content-type="institution" xlink:title="Instituto Butantan, São Paulo" id="ABBRID0EERLM" xlink:type="simple">IBSP</abbrev> 8852); 1 female (<abbrev xmlns:xlink="http://www.w3.org/1999/xlink" content-type="institution" xlink:title="Instituto Butantan, São Paulo" id="ABBRID0EJRLM" xlink:type="simple">IBSP</abbrev> ref. IBA 283); Breu Branco [<named-content xmlns:xlink="http://www.w3.org/1999/xlink" content-type="dwc:verbatimCoordinates" xlink:type="simple"><named-content content-type="geo-json" specific-use="{&#34;type&#34;:&#34;Point&#34;,&#34;coordinates&#34;:[-49.550000,-3.750000]}" id="NCID0ERRLM" xlink:type="simple">3°45'S, 49°33'W</named-content></named-content>], 1 male, died 20 February 1986 (<abbrev xmlns:xlink="http://www.w3.org/1999/xlink" content-type="institution" xlink:title="Instituto Butantan, São Paulo" id="ABBRID0EWRLM" xlink:type="simple">IBSP</abbrev> CB1 - XV); 1 male, Equipe de Resgate de Fauna col., ref CBI V (<abbrev xmlns:xlink="http://www.w3.org/1999/xlink" content-type="institution" xlink:title="Instituto Butantan, São Paulo" id="ABBRID0E2RLM" xlink:type="simple">IBSP</abbrev> 8565); Vigia [<named-content xmlns:xlink="http://www.w3.org/1999/xlink" content-type="dwc:verbatimCoordinates" xlink:type="simple"><named-content content-type="geo-json" specific-use="{&#34;type&#34;:&#34;Point&#34;,&#34;coordinates&#34;:[-48.133333,-0.850000]}" id="NCID0EDSLM" xlink:type="simple">0°51'S, 48°08'W</named-content></named-content>] (Vigia de Nazaré [<italic>sic</italic>]), Hospital UBSO IV, 1 male, 03 July 2005 (<abbrev xmlns:xlink="http://www.w3.org/1999/xlink" content-type="institution" xlink:title="Museu Paraense Emílio Goeldi, Belém" id="ABBRID0EKSLM" xlink:type="simple">MPEG</abbrev> 5189); UBS V, 1 male, J. F. Maia col., 30 August 2005 (<abbrev xmlns:xlink="http://www.w3.org/1999/xlink" content-type="institution" xlink:title="Museu Paraense Emílio Goeldi, Belém" id="ABBRID0EPSLM" xlink:type="simple">MPEG</abbrev> 5144); <italic>Maranhão</italic>: São Luís [<named-content xmlns:xlink="http://www.w3.org/1999/xlink" content-type="dwc:verbatimCoordinates" xlink:type="simple"><named-content content-type="geo-json" specific-use="{&#34;type&#34;:&#34;Point&#34;,&#34;coordinates&#34;:[-44.300000,-2.516667]}" id="NCID0EZSLM" xlink:type="simple">2°31'S, 44°18'W</named-content></named-content>], 1 female, G. R. Ristan Filho col., 29 February 1996, ref. 78226 (<abbrev xmlns:xlink="http://www.w3.org/1999/xlink" content-type="institution" xlink:title="Instituto Butantan, São Paulo" id="ABBRID0E5SLM" xlink:type="simple">IBSP</abbrev> 8244); 1 female, ref. 78226 (<abbrev xmlns:xlink="http://www.w3.org/1999/xlink" content-type="institution" xlink:title="Instituto Butantan, São Paulo" id="ABBRID0EDTLM" xlink:type="simple">IBSP</abbrev> unnumbered); Bacabal [<named-content xmlns:xlink="http://www.w3.org/1999/xlink" content-type="dwc:verbatimCoordinates" xlink:type="simple"><named-content content-type="geo-json" specific-use="{&#34;type&#34;:&#34;Point&#34;,&#34;coordinates&#34;:[-44.783333,-4.216667]}" id="NCID0ELTLM" xlink:type="simple">4°13'S, 44°47'W</named-content></named-content>], Lago Verde, 1 female, R. Neto col., 03 February 1983 (<abbrev xmlns:xlink="http://www.w3.org/1999/xlink" content-type="institution" xlink:title="Museu Paraense Emílio Goeldi, Belém" id="ABBRID0EQTLM" xlink:type="simple">MPEG</abbrev> 5106); Palmeirândia [<named-content xmlns:xlink="http://www.w3.org/1999/xlink" content-type="dwc:verbatimCoordinates" xlink:type="simple"><named-content content-type="geo-json" specific-use="{&#34;type&#34;:&#34;Point&#34;,&#34;coordinates&#34;:[-44.900000,-2.666667]}" id="NCID0EYTLM" xlink:type="simple">2°40'S, 44°54'W</named-content></named-content>], 1 female, Dr. Hoge, Pedro and Joaquim col., 7–30 May 1962 (<abbrev xmlns:xlink="http://www.w3.org/1999/xlink" content-type="institution" xlink:title="Instituto Butantan, São Paulo" id="ABBRID0E4TLM" xlink:type="simple">IBSP</abbrev> 3622); Fazenda São Luís, 1 female, 1 immature male, Dr. Hoge, Pedro &amp; Joaquim col., 7–30 May 1962 (<abbrev xmlns:xlink="http://www.w3.org/1999/xlink" content-type="institution" xlink:title="Instituto Butantan, São Paulo" id="ABBRID0ECULM" xlink:type="simple">IBSP</abbrev> 3621); São Bento [<named-content xmlns:xlink="http://www.w3.org/1999/xlink" content-type="dwc:verbatimCoordinates" xlink:type="simple"><named-content content-type="geo-json" specific-use="{&#34;type&#34;:&#34;Point&#34;,&#34;coordinates&#34;:[-44.816667,-2.683333]}" id="NCID0EKULM" xlink:type="simple">2°41'S, 44°49'W</named-content></named-content>], 1 immature male, 1 female, Dr. Hoge, Pedro &amp; Joaquim col., 7–30 May 1962 (<abbrev xmlns:xlink="http://www.w3.org/1999/xlink" content-type="institution" xlink:title="Instituto Butantan, São Paulo" id="ABBRID0EPULM" xlink:type="simple">IBSP</abbrev> 3623, IBPS 3618); <italic>Mato Grosso</italic>: Alta Floresta [<named-content xmlns:xlink="http://www.w3.org/1999/xlink" content-type="dwc:verbatimCoordinates" xlink:type="simple"><named-content content-type="geo-json" specific-use="{&#34;type&#34;:&#34;Point&#34;,&#34;coordinates&#34;:[-56.083333,-9.866667]}" id="NCID0EZULM" xlink:type="simple">9°52'S, 56°05'W</named-content></named-content>], 1 male, <!--PageBreak-->F. Palinger col. (<abbrev xmlns:xlink="http://www.w3.org/1999/xlink" content-type="institution" xlink:title="Instituto Butantan, São Paulo" id="ABBRID0EAVLM" xlink:type="simple">IBSP</abbrev> 8768); PERU: <italic>Madre de Dios</italic>: Cuenca Rio Los Amigos [<named-content xmlns:xlink="http://www.w3.org/1999/xlink" content-type="dwc:verbatimCoordinates" xlink:type="simple"><named-content content-type="geo-json" specific-use="{&#34;type&#34;:&#34;Point&#34;,&#34;coordinates&#34;:[-70.100000,-12.566667]}" id="NCID0EKVLM" xlink:type="simple">12°34'S, 70°06'W</named-content></named-content>], 1 male (<abbrev xmlns:xlink="http://www.w3.org/1999/xlink" content-type="institution" xlink:title="Museo de Entomologia Klaus Raven Büller, Universidad Nacional Agraria La Molina, Lima" id="ABBRID0EPVLM" xlink:type="simple">UA</abbrev> 003/2005); 1 female (<abbrev xmlns:xlink="http://www.w3.org/1999/xlink" content-type="institution" xlink:title="Museo de Entomologia Klaus Raven Büller, Universidad Nacional Agraria La Molina, Lima" id="ABBRID0EUVLM" xlink:type="simple">UA</abbrev> 042/2006); 1 female (<abbrev xmlns:xlink="http://www.w3.org/1999/xlink" content-type="institution" xlink:title="Museo de Entomologia Klaus Raven Büller, Universidad Nacional Agraria La Molina, Lima" id="ABBRID0EZVLM" xlink:type="simple">UA</abbrev> 007/2005); Aguajal [<named-content xmlns:xlink="http://www.w3.org/1999/xlink" content-type="dwc:verbatimCoordinates" xlink:type="simple"><named-content content-type="geo-json" specific-use="{&#34;type&#34;:&#34;Point&#34;,&#34;coordinates&#34;:[69.266667,-12.250000]}" id="NCID0EBWLM" xlink:type="simple">12°15'S, 69°16'S</named-content></named-content>], CICRA, 1 female, 21 March 2006 (<abbrev xmlns:xlink="http://www.w3.org/1999/xlink" content-type="institution" xlink:title="Museo de Entomologia Klaus Raven Büller, Universidad Nacional Agraria La Molina, Lima" id="ABBRID0EGWLM" xlink:type="simple">UA</abbrev> 041/2006); 1 male (<abbrev xmlns:xlink="http://www.w3.org/1999/xlink" content-type="institution" xlink:title="Museo de Entomologia Klaus Raven Büller, Universidad Nacional Agraria La Molina, Lima" id="ABBRID0ELWLM" xlink:type="simple">UA</abbrev> 005/2005); 1 male (<abbrev xmlns:xlink="http://www.w3.org/1999/xlink" content-type="institution" xlink:title="Museo de Entomologia Klaus Raven Büller, Universidad Nacional Agraria La Molina, Lima" id="ABBRID0EQWLM" xlink:type="simple">UA</abbrev> 002/2005); Puerto Maldonado [<named-content xmlns:xlink="http://www.w3.org/1999/xlink" content-type="dwc:verbatimCoordinates" xlink:type="simple"><named-content content-type="geo-json" specific-use="{&#34;type&#34;:&#34;Point&#34;,&#34;coordinates&#34;:[-69.683333,-12.600000]}" id="NCID0EYWLM" xlink:type="simple">12°36'S, 69°41'W</named-content></named-content>], 15 km East, Rio Madre de Dios, Albergue Lodge Cuzco Amazônico, 200 m, 1 female, G. C. Hunter col, 8 June 1983 (CAS10); La Cachuela (<named-content xmlns:xlink="http://www.w3.org/1999/xlink" content-type="dwc:verbatimCoordinates" xlink:type="simple"><named-content content-type="geo-json" specific-use="{&#34;type&#34;:&#34;Point&#34;,&#34;coordinates&#34;:[-69.183333,-12.550000]}" id="NCID0EAXLM" xlink:type="simple">12°33'S, 69°11'W</named-content></named-content>), 1 male and 2 females, H.–W. Auer col., September–October 2013 (<abbrev xmlns:xlink="http://www.w3.org/1999/xlink" content-type="institution" xlink:title="Universidad Nacional Mayor de San Marcos, Lima" id="ABBRID0EFXLM" xlink:type="simple">MUSM–ENT</abbrev> 0506819); Tambopata [<named-content xmlns:xlink="http://www.w3.org/1999/xlink" content-type="dwc:verbatimCoordinates" xlink:type="simple"><named-content content-type="geo-json" specific-use="{&#34;type&#34;:&#34;Point&#34;,&#34;coordinates&#34;:[-69.183333,-12.566667]}" id="NCID0ENXLM" xlink:type="simple">12°34'S, 69°11'W</named-content></named-content>], 1 female, R. Bennett col., August 1994, in silk retreat on palm trees (<abbrev xmlns:xlink="http://www.w3.org/1999/xlink" content-type="institution" xlink:title="American Museum of Natural History, New York" id="ABBRID0ESXLM" xlink:type="simple">AMNH</abbrev> RW47); Reserva Tambopata–Candamo [<named-content xmlns:xlink="http://www.w3.org/1999/xlink" content-type="dwc:verbatimCoordinates" xlink:type="simple"><named-content content-type="geo-json" specific-use="{&#34;type&#34;:&#34;Point&#34;,&#34;coordinates&#34;:[-69.600000,-12.983333]}" id="NCID0E1XLM" xlink:type="simple">12°59'S, 69°36'W</named-content></named-content>], Albergue Explorer’s Inn, 1 male and 1 female, K. J. N. Villa leg., 2005 (<abbrev xmlns:xlink="http://www.w3.org/1999/xlink" content-type="institution" xlink:title="Museu de Zoologia da Universidade de São Paulo, São Paulo" id="ABBRID0E6XLM" xlink:type="simple">MZUSP</abbrev> 70948); BOLIVIA: <italic>Beni</italic>: Yucumo [<named-content xmlns:xlink="http://www.w3.org/1999/xlink" content-type="dwc:verbatimCoordinates" xlink:type="simple"><named-content content-type="geo-json" specific-use="{&#34;type&#34;:&#34;Point&#34;,&#34;coordinates&#34;:[-67.033333,-15.133333]}" id="NCID0EJYLM" xlink:type="simple">15°08'S, 67°02'W</named-content></named-content>], Aserradero Chaparina, 7 km from Yucumo, path to San Borja, prov. J. Ballivian, 1 male, J. Peñaranda col., 9 July 1991 (<abbrev xmlns:xlink="http://www.w3.org/1999/xlink" content-type="institution" xlink:title="Museu Nacional, Rio de Janeiro" id="ABBRID0EOYLM" xlink:type="simple">MNRJ</abbrev> 06918); 1 female, same data (<abbrev xmlns:xlink="http://www.w3.org/1999/xlink" content-type="institution" xlink:title="Museu Nacional, Rio de Janeiro" id="ABBRID0ETYLM" xlink:type="simple">MNRJ</abbrev> 06919); <italic>Pando</italic>: Manuripi, Camalho 15 km northwest Puesto Castañero, Chivé [<named-content xmlns:xlink="http://www.w3.org/1999/xlink" content-type="dwc:verbatimCoordinates" xlink:type="simple"><named-content content-type="geo-json" specific-use="{&#34;type&#34;:&#34;Point&#34;,&#34;coordinates&#34;:[-68.566667,-12.383333]}" id="NCID0E4YLM" xlink:type="simple">12°23'S, 68°34'W</named-content></named-content>], bosque alto, 1 female, F. Guerra col., 30 September 1991 (<abbrev xmlns:xlink="http://www.w3.org/1999/xlink" content-type="institution" xlink:title="Museu Nacional, Rio de Janeiro" id="ABBRID0ECZLM" xlink:type="simple">MNRJ</abbrev> 06916); <italic>La Paz</italic>: Iturralde [<named-content xmlns:xlink="http://www.w3.org/1999/xlink" content-type="dwc:verbatimCoordinates" xlink:type="simple"><named-content content-type="geo-json" specific-use="{&#34;type&#34;:&#34;Point&#34;,&#34;coordinates&#34;:[-67.750000,-12.900000]}" id="NCID0EMZLM" xlink:type="simple">12°54'S, 67°45'W</named-content></named-content>], Estância El Dorado, UMSA, Instituto de Ecologia, 1 immature male, S. Beck col., 28 February 1984 (<abbrev xmlns:xlink="http://www.w3.org/1999/xlink" content-type="institution" xlink:title="Museu Nacional, Rio de Janeiro" id="ABBRID0ERZLM" xlink:type="simple">MNRJ</abbrev> 06917); <italic>Santa Cruz</italic>: San Antonio del Parapeti [<named-content xmlns:xlink="http://www.w3.org/1999/xlink" content-type="dwc:verbatimCoordinates" xlink:type="simple"><named-content content-type="geo-json" specific-use="{&#34;type&#34;:&#34;Point&#34;,&#34;coordinates&#34;:[-63.216667,-20.016667]}" id="NCID0E2ZLM" xlink:type="simple">20°01'S, 63°13'W</named-content></named-content>], 1 male, B. Malkin col., 24–25 May 1985 (<abbrev xmlns:xlink="http://www.w3.org/1999/xlink" content-type="institution" xlink:title="American Museum of Natural History, New York" id="ABBRID0EA1LM" xlink:type="simple">AMNH</abbrev> Bo01).</p></tp:treatment-sec><tp:treatment-sec sec-type="Female" id="SECID0EF1LM"><title>Female.</title><p>
              <bold>Redescription.</bold> <abbrev xmlns:xlink="http://www.w3.org/1999/xlink" content-type="institution" xlink:title="Museu Nacional, Rio de Janeiro" id="ABBRID0EN1LM" xlink:type="simple">MNRJ</abbrev> 13995. Carapace: 19.39 long, 17.68 wide, 5.5 high. Chelicera: 8.40 long. Legs (femur, patella, tibia, metatarsus, tarsus, total): I: 14.66, 8.55, 11.65, 10.56, 8.25, 53.67. II: 14.04, 8.15, 10.56, 10.22, 3.55, 46.55. III: 13.55, 8.20, 10.55, 10.66, 3.11, 46.01. IV: 17.56, 8.65, 14.65, 13.66, 8.12, 62.64. Palp: 10.42, 8.65, 8.76, -, 8.62, 36.45. Midwidth: femora I–IV= 3.45, 3.21, 4.05, 3.50, palp= 2.56; patellae I–IV= 3.66, 3.55, 3.15, 3.50, palp= 3.05; tibiae I–IV= 3.37, 2.56, 3.26, 3.17, palp= 2.62; metatarsi I–IV= 2.45, 2.35, 2.40, 2.35; tarsi I–IV= 2.61, 2.65, 2.53, 2.30, palp= 2.55. Abdomen: 26.37 long, 17.56 wide. Spinnerets: <abbrev xmlns:xlink="http://www.w3.org/1999/xlink" xlink:title="posterior median spinneret" id="ABBRID0ES1LM" xlink:type="simple">PMS</abbrev>, 2.99 long, 1.62 wide, 0.1 apart; <abbrev xmlns:xlink="http://www.w3.org/1999/xlink" xlink:title="posterior lateral spinneret" id="ABBRID0EW1LM" xlink:type="simple">PLS</abbrev>, 2.04 basal, 1.71 middle, 4.07 distal; width 2.73, 2.3, 1.72, respectively.</p><p>Carapace: 1.10 times longer than wide; cephalic region slightly raised, thoracic striae inconspicuous.</p><p>Fovea: deep, straight, 2.27 wide.</p><p>Eyes: eye tubercle 1.30 high, 2.62 long, 3.52 wide. Clipeus: 0.53. Anterior eye row procurve, posterior slightly recurve. Eye size and interdistances: <abbrev xmlns:xlink="http://www.w3.org/1999/xlink" xlink:title="anterior median eye" id="ABBRID0E51LM" xlink:type="simple">AME</abbrev> 0.73, <abbrev xmlns:xlink="http://www.w3.org/1999/xlink" xlink:title="anterior lateral eye" id="ABBRID0EC2LM" xlink:type="simple">ALE</abbrev> 0.85, <abbrev xmlns:xlink="http://www.w3.org/1999/xlink" xlink:title="posterior median eye" id="ABBRID0EG2LM" xlink:type="simple">PME</abbrev> 0.26, <abbrev xmlns:xlink="http://www.w3.org/1999/xlink" xlink:title="posterior lateral eye" id="ABBRID0EK2LM" xlink:type="simple">PLE</abbrev> 0.74, <abbrev xmlns:xlink="http://www.w3.org/1999/xlink" xlink:title="anterior median eye" id="ABBRID0EO2LM" xlink:type="simple">AME</abbrev>–<abbrev xmlns:xlink="http://www.w3.org/1999/xlink" xlink:title="anterior median eye" id="ABBRID0ES2LM" xlink:type="simple">AME</abbrev> 0.57, <abbrev xmlns:xlink="http://www.w3.org/1999/xlink" xlink:title="anterior median eye" id="ABBRID0EW2LM" xlink:type="simple">AME</abbrev>–<abbrev xmlns:xlink="http://www.w3.org/1999/xlink" xlink:title="anterior lateral eye" id="ABBRID0E12LM" xlink:type="simple">ALE</abbrev> 0.48, <abbrev xmlns:xlink="http://www.w3.org/1999/xlink" xlink:title="anterior median eye" id="ABBRID0E52LM" xlink:type="simple">AME</abbrev>–<abbrev xmlns:xlink="http://www.w3.org/1999/xlink" xlink:title="posterior median eye" id="ABBRID0EC3LM" xlink:type="simple">PME</abbrev> 0.27, <abbrev xmlns:xlink="http://www.w3.org/1999/xlink" xlink:title="anterior lateral eye" id="ABBRID0EG3LM" xlink:type="simple">ALE</abbrev>–<abbrev xmlns:xlink="http://www.w3.org/1999/xlink" xlink:title="anterior lateral eye" id="ABBRID0EK3LM" xlink:type="simple">ALE</abbrev> 2.35, <abbrev xmlns:xlink="http://www.w3.org/1999/xlink" xlink:title="anterior lateral eye" id="ABBRID0EO3LM" xlink:type="simple">ALE</abbrev>–<abbrev xmlns:xlink="http://www.w3.org/1999/xlink" xlink:title="posterior median eye" id="ABBRID0ES3LM" xlink:type="simple">PME</abbrev> 0.58, <abbrev xmlns:xlink="http://www.w3.org/1999/xlink" xlink:title="posterior median eye" id="ABBRID0EW3LM" xlink:type="simple">PME</abbrev>–<abbrev xmlns:xlink="http://www.w3.org/1999/xlink" xlink:title="posterior median eye" id="ABBRID0E13LM" xlink:type="simple">PME</abbrev> 2.15, <abbrev xmlns:xlink="http://www.w3.org/1999/xlink" xlink:title="posterior median eye" id="ABBRID0E53LM" xlink:type="simple">PME</abbrev>–<abbrev xmlns:xlink="http://www.w3.org/1999/xlink" xlink:title="posterior lateral eye" id="ABBRID0EC4LM" xlink:type="simple">PLE</abbrev> 0.14, <abbrev xmlns:xlink="http://www.w3.org/1999/xlink" xlink:title="posterior lateral eye" id="ABBRID0EG4LM" xlink:type="simple">PLE</abbrev>–<abbrev xmlns:xlink="http://www.w3.org/1999/xlink" xlink:title="posterior lateral eye" id="ABBRID0EK4LM" xlink:type="simple">PLE</abbrev> 2.86, <abbrev xmlns:xlink="http://www.w3.org/1999/xlink" xlink:title="anterior lateral eye" id="ABBRID0EO4LM" xlink:type="simple">ALE</abbrev>–<abbrev xmlns:xlink="http://www.w3.org/1999/xlink" xlink:title="posterior lateral eye" id="ABBRID0ES4LM" xlink:type="simple">PLE</abbrev> 0.38; <abbrev xmlns:xlink="http://www.w3.org/1999/xlink" xlink:title="anterior median eye" id="ABBRID0EW4LM" xlink:type="simple">AME</abbrev>–<abbrev xmlns:xlink="http://www.w3.org/1999/xlink" xlink:title="posterior lateral eye" id="ABBRID0E14LM" xlink:type="simple">PLE</abbrev> 0.60.</p><p>Maxilla: length to width 1.86. Cuspules: 164 spread over ventral inner heel. Labium: 2.07 long, 3.46 wide, with 82 cuspules spaced by one diameter from each other on anterior third. Labio-sternal groove swallow, flat, with two slightly separate, large sigilla.</p><p>Chelicera: basal segment with 11 teeth in row and some small teeth on promargin. Sternum: 9.07 long, 8.08 wide. Sigilla: three pairs, posterior and middle rounded, anterior small, all less than one diameter from margin.</p><!--PageBreak--><p>Legs: Formula: IV I II III. Length leg IV to leg I: 1.16. Clavate trichobothria: 2/3 distal tarsi I–IV. Scopulae: Tarsi I–IV fully scopulate; IV with a few sparse setae. Metatarsi I–II fully scopulate; III 2/3 distal; IV 1/3 distal. IV divided by rows of setae.</p><p>Type II urticating hairs: 0.62–0.69 long, 0.017–0.019 wide.</p><p>Spermathecae (Fig. <xref ref-type="fig" rid="F7">21</xref>): two completely separated, not-twisted and long spermathecae, with walls lacking projections or lobes and accentuated outwards curvature medially. Midwidth as wide as its base width and weakly-sclerotized area shorter than half the length of well-sclerotized area.</p><p>Color pattern (Fig. <xref ref-type="fig" rid="F9">36</xref>): carapace brown with brown short body setae with green sheen. Carapace border with long reddish brown setae with pink sheen. Coxae, labium, sternum and maxillae brown, slightly darker than ventral femora. Legs and palps with brown short body setae with green sheen and reddish brown guard-setae with homogeneous dark coloration on anterior legs and guard-setae with darker base and contrasting whitish apex on posterior legs. Leg rings on distal femora, tibiae and metatarsi whitish. Abdomen dorsum with long reddish brown guard-setae with pink sheen grouped on lateral dorsal anterior areas and dark short body setae. Ventral abdomen brown.</p><fig id="F7" position="float" orientation="portrait"><label>Figures 21–27.</label><caption><p>
                  <italic><tp:taxon-name><tp:taxon-name-part taxon-name-part-type="genus">Avicularia</tp:taxon-name-part> <tp:taxon-name-part taxon-name-part-type="species">avicularia</tp:taxon-name-part></tp:taxon-name></italic> (Linnaeus, 1758), spermathecae variation. <bold>21</bold> morphotype 1, Altamira, state of Pará, Brazil (<abbrev xmlns:xlink="http://www.w3.org/1999/xlink" content-type="institution" xlink:title="Museu Nacional, Rio de Janeiro" id="ABBRID0EC6LM" xlink:type="simple">MNRJ</abbrev> 13995) <bold>22</bold> morphotype 2, UHE Tucuruí, state of Pará, Brazil (<abbrev xmlns:xlink="http://www.w3.org/1999/xlink" content-type="institution" xlink:title="Instituto Butantan, São Paulo" id="ABBRID0EJ6LM" xlink:type="simple">IBSP</abbrev> 4885) <bold>23</bold> morphotype 3, Puerto Cabello, state of Carabobo, Venezuela (<abbrev xmlns:xlink="http://www.w3.org/1999/xlink" content-type="institution" xlink:title="Muséum National d’histoire Naturelle, Paris" id="ABBRID0EQ6LM" xlink:type="simple">MNHN–AR</abbrev> 4883) <bold>24</bold> morphotype 4, Cuenca Rio Los Amigos, department of Madre de Dios, Peru (<abbrev xmlns:xlink="http://www.w3.org/1999/xlink" content-type="institution" xlink:title="Museo de Entomologia Klaus Raven Büller, Universidad Nacional Agraria La Molina, Lima" id="ABBRID0EX6LM" xlink:type="simple">UA</abbrev> 0042/2006) <bold>25</bold> morphotype 5, Yucumo, department of Beni, Bolivia (<abbrev xmlns:xlink="http://www.w3.org/1999/xlink" content-type="institution" xlink:title="Museu Nacional, Rio de Janeiro" id="ABBRID0E56LM" xlink:type="simple">MNRJ</abbrev> 06919) <bold>26</bold> morphotype 6, Paramaribo, district of Paramaribo, Suriname (<abbrev xmlns:xlink="http://www.w3.org/1999/xlink" content-type="institution" xlink:title="American Museum of Natural History, New York" id="ABBRID0EFAMM" xlink:type="simple">AMNH</abbrev> Su59) <bold>27</bold> morphotype 7, Juruti, state of Pará, Brazil (<abbrev xmlns:xlink="http://www.w3.org/1999/xlink" content-type="institution" xlink:title="Museu Paraense Emílio Goeldi, Belém" id="ABBRID0EMAMM" xlink:type="simple">MPEG</abbrev> 15640). Scale bars = 1 mm.</p></caption><graphic xmlns:xlink="http://www.w3.org/1999/xlink" xlink:href="zookeys-659-001-g007.jpg" id="oo_124671.jpg" position="float" orientation="portrait" xlink:type="simple"/></fig></tp:treatment-sec><tp:treatment-sec sec-type="Male" id="SECID0ETAMM"><title>Male.</title><p>
              <bold>Redescription</bold>. <abbrev xmlns:xlink="http://www.w3.org/1999/xlink" content-type="institution" xlink:title="Museu Nacional, Rio de Janeiro" id="ABBRID0E2AMM" xlink:type="simple">MNRJ</abbrev> 13659A. Carapace: 17.23 long, 16.81 wide, 4.9 high. Chelicera: 7.2 long. Legs (femur, patella, tibia, metatarsus, tarsus, total): I: 15.4, 8.6, 11.8, 11.7, 6.9, 54.4. II: 14.8, 7.7, 11.7, 11.5, 6.7, 52.4. III: 13.2, 6.7, 10.2, 11.5, 6.6, 48.2. IV: 16.2, 7.9, 14.7, 15.6, 6.9, 61.3. Palp: 9.4, 5.3, 7.0, –, 2.9, 24.6. Midwidths: femora I–IV= 3.0, 2.8, 3.4, 3.1, palp= 2.2; patellae I–IV= 3.1, 3.1, 2.8, 3.2, palp= 2.3; tibiae I–IV= 2.3, 2.2, 2.2, 2.6, palp= 2.2; metatarsi I–IV=1.7, 1.6, 1.5, 1.8; tarsi I–IV= 2.0, 1.9, 1.8, 1.6, palp= 2.2. Abdomen: 19.83 long, 13.39 wide. Spinnerets: <abbrev xmlns:xlink="http://www.w3.org/1999/xlink" xlink:title="posterior median spinneret" id="ABBRID0EABMM" xlink:type="simple">PMS</abbrev>, 1.75 long, 0.80 wide, 0.1 apart; <abbrev xmlns:xlink="http://www.w3.org/1999/xlink" xlink:title="posterior lateral spinneret" id="ABBRID0EEBMM" xlink:type="simple">PLS</abbrev>, 2.82 basal, 2.04 middle, 3.56 distal; width: 1.88, 1.55, 1.15, respectively.</p><p>As in female, except:</p><p>Carapace: 1.03 times longer than wide; cephalic region slightly raised, thoracic striae inconspicuous.</p><p>Fovea: deep, straight, 1.70 wide.</p><p>Eyes: eye tubercle 1.60 high, 2.23 long, 3.33 wide. Clypeus 0.22 wide. Eyes size and interdistances: <abbrev xmlns:xlink="http://www.w3.org/1999/xlink" xlink:title="anterior median eye" id="ABBRID0ENBMM" xlink:type="simple">AME</abbrev> 0.71, <abbrev xmlns:xlink="http://www.w3.org/1999/xlink" xlink:title="anterior lateral eye" id="ABBRID0ERBMM" xlink:type="simple">ALE</abbrev> 0.77, <abbrev xmlns:xlink="http://www.w3.org/1999/xlink" xlink:title="posterior median eye" id="ABBRID0EVBMM" xlink:type="simple">PME</abbrev> 0.27, <abbrev xmlns:xlink="http://www.w3.org/1999/xlink" xlink:title="posterior lateral eye" id="ABBRID0EZBMM" xlink:type="simple">PLE</abbrev> 0.700, <abbrev xmlns:xlink="http://www.w3.org/1999/xlink" xlink:title="anterior median eye" id="ABBRID0E4BMM" xlink:type="simple">AME</abbrev>–<abbrev xmlns:xlink="http://www.w3.org/1999/xlink" xlink:title="anterior median eye" id="ABBRID0EBCMM" xlink:type="simple">AME</abbrev> 0.62, <abbrev xmlns:xlink="http://www.w3.org/1999/xlink" xlink:title="anterior median eye" id="ABBRID0EFCMM" xlink:type="simple">AME</abbrev>–<abbrev xmlns:xlink="http://www.w3.org/1999/xlink" xlink:title="anterior lateral eye" id="ABBRID0EJCMM" xlink:type="simple">ALE</abbrev> 0.48, <abbrev xmlns:xlink="http://www.w3.org/1999/xlink" xlink:title="anterior median eye" id="ABBRID0ENCMM" xlink:type="simple">AME</abbrev>–<abbrev xmlns:xlink="http://www.w3.org/1999/xlink" xlink:title="posterior median eye" id="ABBRID0ERCMM" xlink:type="simple">PME</abbrev> 0.22, <abbrev xmlns:xlink="http://www.w3.org/1999/xlink" xlink:title="anterior lateral eye" id="ABBRID0EVCMM" xlink:type="simple">ALE</abbrev>–<abbrev xmlns:xlink="http://www.w3.org/1999/xlink" xlink:title="anterior lateral eye" id="ABBRID0EZCMM" xlink:type="simple">ALE</abbrev> 2.24, <abbrev xmlns:xlink="http://www.w3.org/1999/xlink" xlink:title="anterior lateral eye" id="ABBRID0E4CMM" xlink:type="simple">ALE</abbrev>–<abbrev xmlns:xlink="http://www.w3.org/1999/xlink" xlink:title="posterior median eye" id="ABBRID0EBDMM" xlink:type="simple">PME</abbrev> 0.78, <abbrev xmlns:xlink="http://www.w3.org/1999/xlink" xlink:title="posterior median eye" id="ABBRID0EFDMM" xlink:type="simple">PME</abbrev>–<abbrev xmlns:xlink="http://www.w3.org/1999/xlink" xlink:title="posterior median eye" id="ABBRID0EJDMM" xlink:type="simple">PME</abbrev> 1.99, <abbrev xmlns:xlink="http://www.w3.org/1999/xlink" xlink:title="posterior median eye" id="ABBRID0ENDMM" xlink:type="simple">PME</abbrev>–<abbrev xmlns:xlink="http://www.w3.org/1999/xlink" xlink:title="posterior lateral eye" id="ABBRID0ERDMM" xlink:type="simple">PLE</abbrev> 0.12, <abbrev xmlns:xlink="http://www.w3.org/1999/xlink" xlink:title="posterior lateral eye" id="ABBRID0EVDMM" xlink:type="simple">PLE</abbrev>–<abbrev xmlns:xlink="http://www.w3.org/1999/xlink" xlink:title="posterior lateral eye" id="ABBRID0EZDMM" xlink:type="simple">PLE</abbrev> 2.58, <abbrev xmlns:xlink="http://www.w3.org/1999/xlink" xlink:title="anterior lateral eye" id="ABBRID0E4DMM" xlink:type="simple">ALE</abbrev>–<abbrev xmlns:xlink="http://www.w3.org/1999/xlink" xlink:title="posterior lateral eye" id="ABBRID0EBEMM" xlink:type="simple">PLE</abbrev> 0.46, <abbrev xmlns:xlink="http://www.w3.org/1999/xlink" xlink:title="anterior median eye" id="ABBRID0EFEMM" xlink:type="simple">AME</abbrev>–<abbrev xmlns:xlink="http://www.w3.org/1999/xlink" xlink:title="posterior lateral eye" id="ABBRID0EJEMM" xlink:type="simple">PLE</abbrev> 0.51.</p><p>Maxilla: length to width: 2.13. Cuspules: 157 spread over ventral inner heel. Labium: 1.73 long, 2.40 wide, with 94 cuspules.</p><p>Chelicerae: basal segment with 10 teeth in row and some small teeth on promargin. Sternum: 8.58 long, 7.35 wide. Sigilla: three pairs, all rounded and large, less than one diameter from margin.</p><p>Legs: Length leg IV to leg I: 1.13. Metatarsi I–II fully scopulate, III scopulate in distal 2/3; IV, in distal 1/3. IV divided by wide row of setae.</p><p>Type II urticating hairs: 0.94–1.09 long, 0.020–0.025 wide.</p><p>Palp (Figs <xref ref-type="fig" rid="F8">28–31</xref>): globous bulb with small subtegulum and developed prominence on tegulum. Embolus: not flattened, lacking keels, 4.99 long in retrolateral view, about 3.0 times tegulum’s length. Medial portion and tegulum’s margin form an <!--PageBreak-->acute angle in retrolateral view (Fig. <xref ref-type="fig" rid="F74">323</xref>). Proximal part very curved in frontal view; thin distal width, abruptly narrowing distally; basal, middle, and distal width 0.49, 0.21, 0.07, respectively. Tegulum: 2.66 long, 1.72 high in retrolateral view. Cymbium subtriangular with subequal lobes, with well-developed rounded process on retrolateral lobe, bearing thick setae (Fig. <xref ref-type="fig" rid="F8">32</xref>).</p><p>Tibial apophysis (Figs <xref ref-type="fig" rid="F8">33–35</xref>): single branch on prolateral leg I, with well-developed base and grouped spiniform setae distally. Male metatarsus I touches retrolaterally tibial apophysis’ setae when folded.</p><p>Color pattern: carapace brown with brown short body setae with green and golden sheen. Carapace border with long setae the same color as dorsal carapace short body setae. Coxae, labium, sternum and maxillae brown, slightly darker than ventral femora. Legs and palps with brown short body setae with green sheen and reddish brown guard-setae with homogeneous dark coloration on anterior legs and guard-setae with darker base and contrasting whitish apex on posterior legs. Leg rings on distal femora, tibiae and metatarsi whitish. Abdomen dorsum with long reddish brown guard-setae with pink sheen and dark short body setae. Ventral abdomen brown.</p><fig id="F8" position="float" orientation="portrait"><label>Figures 28–35.</label><caption><p>
                  <italic><tp:taxon-name><tp:taxon-name-part taxon-name-part-type="genus">Avicularia</tp:taxon-name-part> <tp:taxon-name-part taxon-name-part-type="species">avicularia</tp:taxon-name-part></tp:taxon-name></italic> (Linnaeus, 1758), male (<abbrev xmlns:xlink="http://www.w3.org/1999/xlink" content-type="institution" xlink:title="Museu Nacional, Rio de Janeiro" id="ABBRID0EZFMM" xlink:type="simple">MNRJ</abbrev> 13659A). <bold>28–31</bold> right palpal bulb (mirrored) <bold>28</bold> prolateral <bold>29</bold> retrolateral <bold>30</bold> frontal <bold>31</bold> dorsal <bold>32</bold> right cymbium, dorsal view (mirrored) <bold>33–35</bold> right tibial apophysis of leg I (mirrored) <bold>33</bold> prolateral <bold>34</bold> ventral <bold>35</bold> retrolateral. Scale bars = 1 mm.</p></caption><graphic xmlns:xlink="http://www.w3.org/1999/xlink" xlink:href="zookeys-659-001-g008.jpg" id="oo_124672.jpg" position="float" orientation="portrait" xlink:type="simple"/></fig><fig id="F9" position="float" orientation="portrait"><label>Figures 36–43.</label><caption><p>
                  <italic><tp:taxon-name><tp:taxon-name-part taxon-name-part-type="genus">Avicularia</tp:taxon-name-part> <tp:taxon-name-part taxon-name-part-type="species">avicularia</tp:taxon-name-part></tp:taxon-name></italic> (Linnaeus, 1758) morphotypes. <bold>36–37</bold> morphotype 1 <bold>36</bold> female from Castanhal, state of Pará, Brazil <bold>37</bold> immature from Santarém, state of Pará, Brazil <bold>38</bold> morphotype 2, female from Tucuruí, state of Pará, Brazil <bold>39</bold> morphotype 3, female from Caracas, Distrito Capital, Venezuela <bold>40</bold> morphotype 4, female from Tambopata, department of Madre de Dios, Peru <bold>41</bold> morphotype 5, preserved female from Manuripi, department of Pando, Bolivia <bold>42–43</bold> morphotype 6 <bold>42</bold> female from Montsinery, department of Cayenne, French Guiana <bold>43</bold> male from Georgetown, department of Demerara-Mahaica, Guyana. Photos: <bold>36</bold> R. Bertani; <bold>37</bold> M. Gamache, <bold>38</bold> W. Bokermann; <bold>39–40, 42–43</bold> R. C. West; <bold>41</bold> C. S. Fukushima.</p></caption><graphic xmlns:xlink="http://www.w3.org/1999/xlink" xlink:href="zookeys-659-001-g009.jpg" id="oo_124673.jpg" position="float" orientation="portrait" xlink:type="simple"/></fig></tp:treatment-sec><tp:treatment-sec sec-type="Color pattern ontogeny" id="SECID0EFIMM"><title>Color pattern ontogeny.</title><p>Brownish juveniles lacking metallic sheen, black tarsi contrasting with other lighter articles and abdomen dorsum reddish, with dorsal central longitudinal black stripe disconnected from transversal black stripes (Figs <xref ref-type="fig" rid="F9">37</xref>, <xref ref-type="fig" rid="F10">44</xref>, <xref ref-type="fig" rid="F10">47</xref>). When mature, both males and females lose this pattern.</p></tp:treatment-sec><tp:treatment-sec sec-type="distribution" id="SECID0EXIMM"><title>Distribution.</title><p>Venezuela, Trinidad and Tobago, Guyana, Suriname, French Guiana, Brazil (states of Amapá, Pará, Maranhão, Amazonas, Mato Grosso), and populations in Peru and Bolivia (Fig. <xref ref-type="fig" rid="F11">50</xref>). Possibly, on an opposite pattern to <italic><tp:taxon-name><tp:taxon-name-part taxon-name-part-type="genus">Avicularia</tp:taxon-name-part> <tp:taxon-name-part taxon-name-part-type="species">rufa</tp:taxon-name-part></tp:taxon-name></italic>, <italic><tp:taxon-name><tp:taxon-name-part taxon-name-part-type="genus">Avicularia</tp:taxon-name-part> <tp:taxon-name-part taxon-name-part-type="species">avicularia</tp:taxon-name-part></tp:taxon-name></italic> is rarer in western Brazil, the area connected to the region where occur <italic><tp:taxon-name><tp:taxon-name-part taxon-name-part-type="genus">Avicularia</tp:taxon-name-part> <tp:taxon-name-part taxon-name-part-type="species">avicularia</tp:taxon-name-part></tp:taxon-name></italic> in Peru and Bolivia. This disjunct distribution pattern of <italic><tp:taxon-name><tp:taxon-name-part taxon-name-part-type="genus">Avicularia</tp:taxon-name-part> <tp:taxon-name-part taxon-name-part-type="species">avicularia</tp:taxon-name-part></tp:taxon-name></italic> can be better understand only after sampling or having access to material from poorly sampled areas such as western Amazon (near Brazil-Peru-Colombia border), and Bolivia and Peru as a whole.</p><fig id="F10" position="float" orientation="portrait"><label>Figures 44–49.</label><caption><p>
                  <italic><tp:taxon-name><tp:taxon-name-part taxon-name-part-type="genus">Avicularia</tp:taxon-name-part> <tp:taxon-name-part taxon-name-part-type="species">avicularia</tp:taxon-name-part></tp:taxon-name></italic> (Linnaeus, 1758) morphotypes. <bold>44–46</bold> morphotype 6, from Trinidad and Tobago <bold>44</bold> immature <bold>45</bold> female <bold>46</bold> male <bold>47–49</bold> morphotype 7, from Juruti, state of Pará, Brazil <bold>47</bold> immature <bold>48</bold> female <bold>49</bold> male. Photos: <bold>44–46</bold> R. C. West; <bold>47–49</bold> F. E. Pimenta.</p></caption><graphic xmlns:xlink="http://www.w3.org/1999/xlink" xlink:href="zookeys-659-001-g010.jpg" id="oo_124674.jpg" position="float" orientation="portrait" xlink:type="simple"/></fig><fig id="F11" position="float" orientation="portrait"><label>Figure 50.</label><caption><p>Map showing records of <italic><tp:taxon-name><tp:taxon-name-part taxon-name-part-type="genus">Avicularia</tp:taxon-name-part> <tp:taxon-name-part taxon-name-part-type="species">avicularia</tp:taxon-name-part></tp:taxon-name></italic> (Linnaeus, 1758) and <italic><tp:taxon-name><tp:taxon-name-part taxon-name-part-type="genus">Avicularia</tp:taxon-name-part> <tp:taxon-name-part taxon-name-part-type="species">rufa</tp:taxon-name-part></tp:taxon-name></italic> Schiapelli &amp; Gerschman, 1945.</p></caption><graphic xmlns:xlink="http://www.w3.org/1999/xlink" xlink:href="zookeys-659-001-g011.jpg" id="oo_124675.jpg" position="float" orientation="portrait" xlink:type="simple"/></fig></tp:treatment-sec><tp:treatment-sec sec-type="natural history" id="SECID0ESMMM"><title>Natural history.</title><p>
              <xref ref-type="bibr" rid="B149">Stradling (1994)</xref> studied distribution and behavioral ecology of a population of <italic><tp:taxon-name><tp:taxon-name-part taxon-name-part-type="genus">Avicularia</tp:taxon-name-part> <tp:taxon-name-part taxon-name-part-type="species">avicularia</tp:taxon-name-part></tp:taxon-name></italic> in Trinidad. The author reported that retreats were found in different situations on vegetation and in human constructions. He found first eight instars specimens predominantly between leaves of low-growing plants (especially in <italic><tp:taxon-name><tp:taxon-name-part taxon-name-part-type="genus">Heliconia</tp:taxon-name-part></tp:taxon-name></italic> Linnaeus), holding edges of leaves together with silk to create retreat. After this life stage, <xref ref-type="bibr" rid="B149">Stradling (1994)</xref> noted spiders tended to build their retreats in more elevated structures, not incorporating leaves in retreat. <xref ref-type="bibr" rid="B149">Stradling (1994)</xref> recorded capture of katydids, cockroaches, scarabs and lizards by <italic><tp:taxon-name><tp:taxon-name-part taxon-name-part-type="genus">Avicularia</tp:taxon-name-part> <tp:taxon-name-part taxon-name-part-type="species">avicularia</tp:taxon-name-part></tp:taxon-name></italic> and also observed courtship behavior with males maturing in beginning of rainy season, in May and June. Females lay the eggsac in May, and after an incubation period ranging from 29 to 62 days, about 125 spiderlings hatch (<xref ref-type="bibr" rid="B149">Stradling 1994</xref>).</p><p>
              <xref ref-type="bibr" rid="B4">Bates (1863)</xref> observed a scene similar to the one depicted by <xref ref-type="bibr" rid="B94">Merian (1705)</xref> in Cametá, state of Pará, Brazil. He observed <italic><tp:taxon-name><tp:taxon-name-part taxon-name-part-type="genus">Avicularia</tp:taxon-name-part> <tp:taxon-name-part taxon-name-part-type="species">avicularia</tp:taxon-name-part></tp:taxon-name></italic> specimen actively feeding on a small bird inside its webbed retreat on a tree, and also the existence of another small bird inside the spider’s retreat.</p><!--PageBreak--><p>F. O. <xref ref-type="bibr" rid="B108">Pickard-Cambridge (1896)</xref> observed that adults constructed their retreat in “almost any locality which offered a more or less vacant cylindrical space”, including hollow stumps of Açai palm, folded leaves of bananas, in the hollow center of a pineapple plant and among the palm-leaf thatch of native houses.</p><p>
              <xref ref-type="bibr" rid="B170">Villa (2004)</xref> observed in areas at Tambopata district in Peru retreats of <italic><tp:taxon-name><tp:taxon-name-part taxon-name-part-type="genus">Avicularia</tp:taxon-name-part> <tp:taxon-name-part taxon-name-part-type="species">avicularia</tp:taxon-name-part></tp:taxon-name></italic> built on trunks and in axils of palm tree <italic><tp:taxon-name><tp:taxon-name-part taxon-name-part-type="genus">Attalea</tp:taxon-name-part> <tp:taxon-name-part taxon-name-part-type="species">butyracea</tp:taxon-name-part></tp:taxon-name></italic> (Mutis ex L.f.) Wess. Boer and also in <italic><tp:taxon-name><tp:taxon-name-part taxon-name-part-type="genus">Heliconia</tp:taxon-name-part> <tp:taxon-name-part taxon-name-part-type="species">psittacorum</tp:taxon-name-part></tp:taxon-name></italic> L. plant. The reproduction period in that area is in September and October (<xref ref-type="bibr" rid="B170">Villa 2004</xref>).</p><fig id="F12" position="float" orientation="portrait"><label>Figure 51.</label><caption><p>Map showing records of <italic><tp:taxon-name><tp:taxon-name-part taxon-name-part-type="genus">Avicularia</tp:taxon-name-part> <tp:taxon-name-part taxon-name-part-type="species">avicularia</tp:taxon-name-part></tp:taxon-name></italic> (Linnaeus, 1758) morphotypes.</p></caption><graphic xmlns:xlink="http://www.w3.org/1999/xlink" xlink:href="zookeys-659-001-g012.jpg" id="oo_124676.jpg" position="float" orientation="portrait" xlink:type="simple"/></fig></tp:treatment-sec><tp:treatment-sec sec-type="variation" id="SECID0E6QMM"><title>Variation.</title><p>Specimens of <italic><tp:taxon-name><tp:taxon-name-part taxon-name-part-type="genus">Avicularia</tp:taxon-name-part> <tp:taxon-name-part taxon-name-part-type="species">avicularia</tp:taxon-name-part></tp:taxon-name></italic> show different patterns of coloration which seems to be correlated with their geographical distribution. However, genitalic and somatic characters are very homogeneous along the distribution of the species. Variations among different populations concerning color patterns are, herein, discussed. We do not consider the detected differences sufficient to elevate each morphotype to species status. Nonetheless, we do not discard the possibility of they corresponding to criptic species. In order to establish more accurate limits in <italic><tp:taxon-name><tp:taxon-name-part taxon-name-part-type="genus">Avicularia</tp:taxon-name-part> <tp:taxon-name-part taxon-name-part-type="species">avicularia</tp:taxon-name-part></tp:taxon-name></italic>, it is necessary to employ multiple approaches, considering molecular, ecological, behavioral and geographic data.</p><p>Besides body coloration, there is urticating setae variation. Females of morphotype 5 have urticating setae with developed barbs along almost all lengths (Fig. <xref ref-type="fig" rid="F4">17</xref>), different from the other morphotypes (Fig. <xref ref-type="fig" rid="F4">16</xref>). However, as we had only access to three specimens it is not possible to make more considerations about it.</p><table-wrap id="T2" position="float" orientation="portrait"><label>Table 2.</label><caption><p>
                  <italic><tp:taxon-name><tp:taxon-name-part taxon-name-part-type="genus">Avicularia</tp:taxon-name-part> <tp:taxon-name-part taxon-name-part-type="species">avicularia</tp:taxon-name-part></tp:taxon-name></italic> morphotypes: characteristics and geographical distribution.</p></caption><table id="TID0EDGEM" rules="all"><tbody><tr><th rowspan="1" colspan="1"/><th rowspan="1" colspan="1">Morpho<break/> 1 (Fig. <xref ref-type="fig" rid="F9">36</xref>)</th><th rowspan="1" colspan="1">Morpho<break/> 2 (Fig. <xref ref-type="fig" rid="F9">38</xref>)</th><th rowspan="1" colspan="1">Morpho<break/> 3 (Fig. <xref ref-type="fig" rid="F9">39</xref>)</th><th rowspan="1" colspan="1">Morpho<break/> 4 (Fig. <xref ref-type="fig" rid="F9">40</xref>)</th><th rowspan="1" colspan="1">Morpho<break/> 5 (Fig. <xref ref-type="fig" rid="F9">41</xref>)</th><th rowspan="1" colspan="1">Morpho<break/> 6 (Figs <xref ref-type="fig" rid="F9">42</xref>–<xref ref-type="fig" rid="F10">46</xref>)</th><th rowspan="1" colspan="1">Morpho<break/> 7 (Figs <xref ref-type="fig" rid="F10">47–49</xref>)</th></tr><tr><td rowspan="1" colspan="1">Occurrence area<break/> (Fig. <xref ref-type="fig" rid="F12">51</xref>)</td><td rowspan="1" colspan="1">Brazil, Guyana, French Guiana, Venezuela and Trinidad and Tobago</td><td rowspan="1" colspan="1">Brazil: states of Pará, Maranhão and Mato Grosso</td><td rowspan="1" colspan="1">Venezuela</td><td rowspan="1" colspan="1">Peru: department of Madre de Dios.</td><td rowspan="1" colspan="1">Bolivia: departments of Santa Cruz, La Paz and Beni.</td><td rowspan="1" colspan="1">Brazil, Guyana, French Guiana, Suriname, Venezuela and Trinidad and Tobago</td><td rowspan="1" colspan="1">Brazil: states of Pará and Amapá.</td></tr><tr><td rowspan="1" colspan="1">Overall aspect</td><td rowspan="1" colspan="1">brownish</td><td rowspan="1" colspan="1">brownish</td><td rowspan="1" colspan="1">brownish</td><td rowspan="1" colspan="1">brown reddish</td><td rowspan="1" colspan="1">greyish</td><td rowspan="1" colspan="1">greyish</td><td rowspan="1" colspan="1">light brownish</td></tr><tr><td rowspan="1" colspan="1">Legs and palps guard-setae</td><td rowspan="1" colspan="1">discrete grizzled or not grizzled</td><td rowspan="1" colspan="1">discrete grizzled or not grizzled</td><td rowspan="1" colspan="1">discrete grizzled or not grizzled</td><td rowspan="1" colspan="1">not grizzled</td><td rowspan="1" colspan="1">discrete grizzled or not grizzled</td><td rowspan="1" colspan="1">very grizzled</td><td rowspan="1" colspan="1">very grizzled</td></tr><tr><td rowspan="1" colspan="1">Legs and palps short body setae</td><td rowspan="1" colspan="1">brown with very intense green sheen</td><td rowspan="1" colspan="1">brown with discrete golden sheen</td><td rowspan="1" colspan="1">brown with golden sheen</td><td rowspan="1" colspan="1">brown with green and pink sheen</td><td rowspan="1" colspan="1">brown with very intense green sheen</td><td rowspan="1" colspan="1">brown with very intense green sheen</td><td rowspan="1" colspan="1">brown with discrete golden sheen</td></tr><tr><td rowspan="1" colspan="1">Leg rings</td><td rowspan="1" colspan="1">whitish</td><td rowspan="1" colspan="1">whitish</td><td rowspan="1" colspan="1">whitish</td><td rowspan="1" colspan="1">whitish</td><td rowspan="1" colspan="1">pale yellowish</td><td rowspan="1" colspan="1">whitish</td><td rowspan="1" colspan="1">whitish</td></tr><tr><td rowspan="1" colspan="1">Females: abdomen, guard-setae, color</td><td rowspan="1" colspan="1">reddish with pink sheen</td><td rowspan="1" colspan="1">reddish brown</td><td rowspan="1" colspan="1">reddish brown</td><td rowspan="1" colspan="1">reddish brown</td><td rowspan="1" colspan="1">reddish</td><td rowspan="1" colspan="1">brown, gradually lightening from base to tip</td><td rowspan="1" colspan="1">orange brownish, with whitish tip</td></tr><tr><td rowspan="1" colspan="1">Females: posterior legs, guard-setae color</td><td rowspan="1" colspan="1">vivid red</td><td rowspan="1" colspan="1">vivid red</td><td rowspan="1" colspan="1">reddish</td><td rowspan="1" colspan="1">vivid red</td><td rowspan="1" colspan="1">greyish</td><td rowspan="1" colspan="1">greyish</td><td rowspan="1" colspan="1">vivid orange</td></tr><tr><td rowspan="1" colspan="1">Males: abdomen, guard-setae, color</td><td rowspan="1" colspan="1">dark brownish</td><td rowspan="1" colspan="1">dark brownish</td><td rowspan="1" colspan="1">dark brownish</td><td rowspan="1" colspan="1">dark brownish</td><td rowspan="1" colspan="1">dark brownish</td><td rowspan="1" colspan="1">dark brownish, some with whitish tip</td><td rowspan="1" colspan="1">dark brownish, some with whitish tip</td></tr></tbody></table></table-wrap></tp:treatment-sec><tp:treatment-sec sec-type="remarks" id="SECID0E12MM"><title>Remark.</title><p>
              <xref ref-type="bibr" rid="B169">Valerio (1979)</xref> reported the presence of <italic><tp:taxon-name><tp:taxon-name-part taxon-name-part-type="genus">Avicularia</tp:taxon-name-part> <tp:taxon-name-part taxon-name-part-type="species">avicularia</tp:taxon-name-part></tp:taxon-name></italic> in Costa Rica (Fig. <xref ref-type="fig" rid="F5">19</xref>). In fact, the male palpal bulb and spermathecae illustrated by the author are compatible with <italic><tp:taxon-name><tp:taxon-name-part taxon-name-part-type="genus">Avicularia</tp:taxon-name-part></tp:taxon-name></italic> species. However, the specimens from Costa Rica reported <!--PageBreak-->by <xref ref-type="bibr" rid="B169">Valerio (1979)</xref> were examined and are more similar to <italic><tp:taxon-name><tp:taxon-name-part taxon-name-part-type="genus">Avicularia</tp:taxon-name-part> <tp:taxon-name-part taxon-name-part-type="species">purpurea</tp:taxon-name-part></tp:taxon-name></italic> than to the larger species of <italic><tp:taxon-name><tp:taxon-name-part taxon-name-part-type="genus">Avicularia</tp:taxon-name-part></tp:taxon-name></italic>. See discussion in <italic><tp:taxon-name><tp:taxon-name-part taxon-name-part-type="genus">Avicularia</tp:taxon-name-part> <tp:taxon-name-part taxon-name-part-type="species">glauca</tp:taxon-name-part></tp:taxon-name></italic> taxonomy.</p></tp:treatment-sec><tp:treatment-sec><!--Section generated to contain objects referenced in tp:taxon-treatment.--><fig id="F1" position="float" orientation="portrait"><label>Figures 1–2.</label><caption><p>Historical aviculariine drawings. <bold>1</bold> Maria Sybilla Merian’s plate from <italic>Metamorphosis insectorum Surinamensium</italic> (1705) depicting an <italic><tp:taxon-name><tp:taxon-name-part taxon-name-part-type="genus">Avicularia</tp:taxon-name-part> <tp:taxon-name-part taxon-name-part-type="species">avicularia</tp:taxon-name-part></tp:taxon-name></italic> eating a bird <bold>2</bold> <xref ref-type="bibr" rid="B25">Clusius’ (1611)</xref> drawing of a possible <italic><tp:taxon-name><tp:taxon-name-part taxon-name-part-type="genus">Pachistopelma</tp:taxon-name-part></tp:taxon-name></italic> sp., the oldest known illustration of a tarantula (<tp:taxon-name><tp:taxon-name-part taxon-name-part-type="family">Theraphosidae</tp:taxon-name-part></tp:taxon-name>, <tp:taxon-name><tp:taxon-name-part taxon-name-part-type="subfamily">Aviculariinae</tp:taxon-name-part></tp:taxon-name>) in the New World.</p></caption><graphic xmlns:xlink="http://www.w3.org/1999/xlink" xlink:href="zookeys-659-001-g001.jpg" position="float" orientation="portrait" xlink:type="simple" id="oo_124665.jpg"/></fig><fig id="F3" position="float" orientation="portrait"><label>Figures 4–14.</label><caption><p>
                  <tp:taxon-name><tp:taxon-name-part taxon-name-part-type="subfamily">Aviculariinae</tp:taxon-name-part></tp:taxon-name> characters. <bold>4</bold> <italic><tp:taxon-name><tp:taxon-name-part taxon-name-part-type="genus">Ephebopus</tp:taxon-name-part> <tp:taxon-name-part taxon-name-part-type="species">murinus</tp:taxon-name-part></tp:taxon-name></italic>, palp with paddle of urticating setae type V (arrow) on prolateral side <bold>5–6</bold> <italic><tp:taxon-name><tp:taxon-name-part taxon-name-part-type="genus">Heteroscodra</tp:taxon-name-part></tp:taxon-name></italic> sp. <bold>5</bold> black marks (arrow) on dorsal tibiae, metatarsi and tarsi <bold>6</bold> tibia IV incrassate <bold>7</bold> <italic><tp:taxon-name><tp:taxon-name-part taxon-name-part-type="genus">Typhochlaena</tp:taxon-name-part> <tp:taxon-name-part taxon-name-part-type="species">curumim</tp:taxon-name-part></tp:taxon-name></italic>, sternum as long as wide <bold>8</bold> <italic><tp:taxon-name><tp:taxon-name-part taxon-name-part-type="genus">Typhoclaena</tp:taxon-name-part> <tp:taxon-name-part taxon-name-part-type="species">seladonia</tp:taxon-name-part></tp:taxon-name></italic>, posterior lateral spinnerets with domed article (arrow) <bold>9–10</bold> <italic><tp:taxon-name><tp:taxon-name-part taxon-name-part-type="genus">Avicularia</tp:taxon-name-part> <tp:taxon-name-part taxon-name-part-type="species">merianae</tp:taxon-name-part></tp:taxon-name></italic> sp. n. <bold>9</bold> sternum longer than wide <bold>10</bold> posterior lateral spinnerets with digitiform distal article (arrow) <bold>11</bold> <italic><tp:taxon-name><tp:taxon-name-part taxon-name-part-type="genus">Psalmopoeus</tp:taxon-name-part></tp:taxon-name></italic> sp., stridulatory setae forming a lyra (arrow) on prolateral maxilla <bold>12</bold> <italic><tp:taxon-name><tp:taxon-name-part taxon-name-part-type="genus">Tapinauchenius</tp:taxon-name-part></tp:taxon-name></italic> sp., straight anterior row of eyes <bold>13</bold> <italic><tp:taxon-name><tp:taxon-name-part taxon-name-part-type="genus">Avicularia</tp:taxon-name-part> <tp:taxon-name-part taxon-name-part-type="species">avicularia</tp:taxon-name-part></tp:taxon-name></italic>, anterior row of eyes strongly procurve <bold>14</bold> <italic><tp:taxon-name><tp:taxon-name-part taxon-name-part-type="genus">Iridopelma</tp:taxon-name-part> <tp:taxon-name-part taxon-name-part-type="species">hirsutum</tp:taxon-name-part></tp:taxon-name></italic>, spermathecae.</p></caption><graphic xmlns:xlink="http://www.w3.org/1999/xlink" xlink:href="zookeys-659-001-g003.jpg" id="oo_124737.jpg" position="float" orientation="portrait" xlink:type="simple"/></fig><fig id="F4" position="float" orientation="portrait"><label>Figures 15–18.</label><caption><p>Urticating setae type II in <tp:taxon-name><tp:taxon-name-part taxon-name-part-type="subfamily">Aviculariinae</tp:taxon-name-part></tp:taxon-name>. <bold>15</bold> <italic><tp:taxon-name><tp:taxon-name-part taxon-name-part-type="genus">Avicularia</tp:taxon-name-part> <tp:taxon-name-part taxon-name-part-type="species">juruensis</tp:taxon-name-part></tp:taxon-name></italic> male (<abbrev xmlns:xlink="http://www.w3.org/1999/xlink" content-type="institution" xlink:title="California Academy of Sciences, San Francisco" id="ABBRID0EYMGM" xlink:type="simple">CAS</abbrev> 4), showing well-developed barbs along all its length <bold>16</bold> <italic><tp:taxon-name><tp:taxon-name-part taxon-name-part-type="genus">Avicularia</tp:taxon-name-part> <tp:taxon-name-part taxon-name-part-type="species">variegata</tp:taxon-name-part></tp:taxon-name></italic> stat. n. female (<abbrev xmlns:xlink="http://www.w3.org/1999/xlink" content-type="institution" xlink:title="Instituto Butantan, São Paulo" id="ABBRID0EKNGM" xlink:type="simple">IBSP</abbrev> 7900), showing weakly-developed barbs only near the stalk <bold>17</bold> <italic><tp:taxon-name><tp:taxon-name-part taxon-name-part-type="genus">Avicularia</tp:taxon-name-part> <tp:taxon-name-part taxon-name-part-type="species">avicularia</tp:taxon-name-part></tp:taxon-name></italic> female morphotype 5 (<abbrev xmlns:xlink="http://www.w3.org/1999/xlink" content-type="institution" xlink:title="Museu Nacional, Rio de Janeiro" id="ABBRID0E3NGM" xlink:type="simple">MNRJ</abbrev> 06916) from Pando, showing developed barbs along almost entire length <bold>18</bold> <italic><tp:taxon-name><tp:taxon-name-part taxon-name-part-type="genus">Caribena</tp:taxon-name-part> <tp:taxon-name-part taxon-name-part-type="species">versicolor</tp:taxon-name-part></tp:taxon-name></italic> comb. n. male (MNHN−AR 4904), very slender setae with barbs along all length. Scale bars = 0.1 mm.</p></caption><graphic xmlns:xlink="http://www.w3.org/1999/xlink" xlink:href="zookeys-659-001-g004.jpg" id="oo_124668.jpg" position="float" orientation="portrait" xlink:type="simple"/></fig><fig id="F5" position="float" orientation="portrait"><label>Figure 19.</label><caption><p>Map showing records of <italic><tp:taxon-name><tp:taxon-name-part taxon-name-part-type="genus">Avicularia</tp:taxon-name-part></tp:taxon-name></italic> Lamarck, 1818 species in Central and South America.</p></caption><graphic xmlns:xlink="http://www.w3.org/1999/xlink" xlink:href="zookeys-659-001-g005.jpg" id="oo_124669.jpg" position="float" orientation="portrait" xlink:type="simple"/></fig><fig id="F70" position="float" orientation="portrait"><label>Figures 299–304.</label><caption><p>Legs and abdominal characters. <bold>299–300</bold> leg rings coloration on metatarsi and tibiae, and guard-setae coloration on legs <bold>299</bold> <italic><tp:taxon-name><tp:taxon-name-part taxon-name-part-type="genus">Avicularia</tp:taxon-name-part> <tp:taxon-name-part taxon-name-part-type="species">avicularia</tp:taxon-name-part></tp:taxon-name></italic>, female, whitish leg rings and homogeneous coloration along guard-setae on legs <bold>300</bold> <italic><tp:taxon-name><tp:taxon-name-part taxon-name-part-type="genus">Avicularia</tp:taxon-name-part> <tp:taxon-name-part taxon-name-part-type="species">rufa</tp:taxon-name-part></tp:taxon-name></italic>, female, yellow leg rings and guard-setae with darker base and contrasting whitish apex on legs <bold>301</bold> <italic><tp:taxon-name><tp:taxon-name-part taxon-name-part-type="genus">Psalmopoeus</tp:taxon-name-part> <tp:taxon-name-part taxon-name-part-type="species">irminia</tp:taxon-name-part></tp:taxon-name></italic>, male, longer setae laterally projected on legs <bold>302</bold> <italic><tp:taxon-name><tp:taxon-name-part taxon-name-part-type="genus">Avicularia</tp:taxon-name-part> <tp:taxon-name-part taxon-name-part-type="species">rufa</tp:taxon-name-part></tp:taxon-name></italic>, female, abdominal setae covering heterogeneously <bold>303</bold> <italic><tp:taxon-name><tp:taxon-name-part taxon-name-part-type="genus">Avicularia</tp:taxon-name-part> <tp:taxon-name-part taxon-name-part-type="species">avicularia</tp:taxon-name-part></tp:taxon-name></italic>, female, abdominal setae covering heterogeneously <bold>304</bold> <italic><tp:taxon-name><tp:taxon-name-part taxon-name-part-type="genus">Avicularia</tp:taxon-name-part> <tp:taxon-name-part taxon-name-part-type="species">purpurea</tp:taxon-name-part></tp:taxon-name></italic>, female, abdominal setae covering homogeneously. Photos: <bold>299–301</bold> R. Bertani; <bold>302–303</bold> C. S. Fukushima, <bold>304</bold> R. C. West.</p></caption><graphic xmlns:xlink="http://www.w3.org/1999/xlink" xlink:href="zookeys-659-001-g070.jpg" id="oo_124736.jpg" position="float" orientation="portrait" xlink:type="simple"/></fig><fig id="F71" position="float" orientation="portrait"><label>Figures 305–311.</label><caption><p>Aviculariine characters. <bold>305–307</bold> cymbium process, dorsal <bold>305</bold> <italic><tp:taxon-name><tp:taxon-name-part taxon-name-part-type="genus">Ybyrapora</tp:taxon-name-part> <tp:taxon-name-part taxon-name-part-type="species">gamba</tp:taxon-name-part></tp:taxon-name></italic> comb. n., holotype (<abbrev xmlns:xlink="http://www.w3.org/1999/xlink" content-type="institution" xlink:title="Museu de Zoologia da Universidade de São Paulo, São Paulo" id="ABBRID0EMCQO" xlink:type="simple">MZUSP</abbrev> 31115), absent <bold>306–307</bold> well-developed process <bold>306</bold> <italic><tp:taxon-name><tp:taxon-name-part taxon-name-part-type="genus">Caribena</tp:taxon-name-part> <tp:taxon-name-part taxon-name-part-type="species">versicolor</tp:taxon-name-part></tp:taxon-name></italic> comb. n. (<abbrev xmlns:xlink="http://www.w3.org/1999/xlink" content-type="institution" xlink:title="Muséum National d’histoire Naturelle, Paris" id="ABBRID0EADQO" xlink:type="simple">MNHN–AR</abbrev> 4904), sharp and bearing thin setae <bold>307</bold> <italic><tp:taxon-name><tp:taxon-name-part taxon-name-part-type="genus">Avicularia</tp:taxon-name-part> <tp:taxon-name-part taxon-name-part-type="species">juruensis</tp:taxon-name-part></tp:taxon-name></italic> (<abbrev xmlns:xlink="http://www.w3.org/1999/xlink" content-type="institution" xlink:title="California Academy of Sciences, San Francisco" id="ABBRID0ESDQO" xlink:type="simple">CAS</abbrev> 6), rounded and bearing thick setae <bold>308–311</bold> tibia I, retrolateral <bold>308</bold> <italic><tp:taxon-name><tp:taxon-name-part taxon-name-part-type="genus">Ybyrapora</tp:taxon-name-part> <tp:taxon-name-part taxon-name-part-type="species">sooretama</tp:taxon-name-part></tp:taxon-name></italic> comb. n., holotype (<abbrev xmlns:xlink="http://www.w3.org/1999/xlink" content-type="institution" xlink:title="Museu Nacional, Rio de Janeiro" id="ABBRID0EGEQO" xlink:type="simple">MNRJ</abbrev> 18435), lacking modifications <bold>309</bold> <italic><tp:taxon-name><tp:taxon-name-part taxon-name-part-type="genus">Avicularia</tp:taxon-name-part> <tp:taxon-name-part taxon-name-part-type="species">hirschii</tp:taxon-name-part></tp:taxon-name></italic>, paratype (<abbrev xmlns:xlink="http://www.w3.org/1999/xlink" content-type="institution" xlink:title="Forschungsinstitut und Naturmuseum Senckenberg, Frankfurt" id="ABBRID0EYEQO" xlink:type="simple">SMF</abbrev> 57125), thicker setae on a discrete elevation <bold>310</bold> <italic><tp:taxon-name><tp:taxon-name-part taxon-name-part-type="genus">Caribena</tp:taxon-name-part> <tp:taxon-name-part taxon-name-part-type="species">laeta</tp:taxon-name-part></tp:taxon-name></italic> comb. n. (<abbrev xmlns:xlink="http://www.w3.org/1999/xlink" content-type="institution" xlink:title="American Museum of Natural History, New York" id="ABBRID0EKFQO" xlink:type="simple">AMNH</abbrev> PR), developed branch <bold>311</bold> <italic><tp:taxon-name><tp:taxon-name-part taxon-name-part-type="genus">Avicularia</tp:taxon-name-part> <tp:taxon-name-part taxon-name-part-type="species">avicularia</tp:taxon-name-part></tp:taxon-name></italic> (<abbrev xmlns:xlink="http://www.w3.org/1999/xlink" content-type="institution" xlink:title="Muséum National d’histoire Naturelle, Paris" id="ABBRID0E3FQO" xlink:type="simple">MNHN–AR</abbrev> 4894), well-developed branch. Scale bars = 1 mm. Arrow indicates discrete elevation.</p></caption><graphic xmlns:xlink="http://www.w3.org/1999/xlink" xlink:href="zookeys-659-001-g071.jpg" id="oo_124827.jpg" position="float" orientation="portrait" xlink:type="simple"/></fig><fig id="F72" position="float" orientation="portrait"><label>Figures 312–315.</label><caption><p>Male palpal bulb prominence in <italic><tp:taxon-name><tp:taxon-name-part taxon-name-part-type="genus">Avicularia</tp:taxon-name-part></tp:taxon-name></italic>, frontal. <bold>312</bold> <italic><tp:taxon-name><tp:taxon-name-part taxon-name-part-type="genus">Avicularia</tp:taxon-name-part> <tp:taxon-name-part taxon-name-part-type="species">minatrix</tp:taxon-name-part></tp:taxon-name></italic> (<abbrev xmlns:xlink="http://www.w3.org/1999/xlink" content-type="institution" xlink:title="Museu de Zoologia da Universidade de São Paulo, São Paulo" id="ABBRID0ERLQO" xlink:type="simple">MZUSP</abbrev> 70949), absent <bold>313</bold> <italic><tp:taxon-name><tp:taxon-name-part taxon-name-part-type="genus">Avicularia</tp:taxon-name-part> <tp:taxon-name-part taxon-name-part-type="species">caei</tp:taxon-name-part></tp:taxon-name></italic> sp. n. holotype (<abbrev xmlns:xlink="http://www.w3.org/1999/xlink" content-type="institution" xlink:title="Museu Paraense Emílio Goeldi, Belém" id="ABBRID0EDMQO" xlink:type="simple">MPEG</abbrev> 015637), weakly-developed <bold>314</bold> <italic><tp:taxon-name><tp:taxon-name-part taxon-name-part-type="genus">Avicularia</tp:taxon-name-part> <tp:taxon-name-part taxon-name-part-type="species">avicularia</tp:taxon-name-part></tp:taxon-name></italic> (<abbrev xmlns:xlink="http://www.w3.org/1999/xlink" content-type="institution" xlink:title="Museu Paraense Emílio Goeldi, Belém" id="ABBRID0EVMQO" xlink:type="simple">MPEG</abbrev> 2534), developed <bold>315</bold> <italic><tp:taxon-name><tp:taxon-name-part taxon-name-part-type="genus">Avicularia</tp:taxon-name-part> <tp:taxon-name-part taxon-name-part-type="species">variegata</tp:taxon-name-part></tp:taxon-name></italic> stat. n. (<abbrev xmlns:xlink="http://www.w3.org/1999/xlink" content-type="institution" xlink:title="Museu do Instituto Nacional de Pesquisas da Amazônia, Manaus" id="ABBRID0EHNQO" xlink:type="simple">INPA</abbrev> 4897), well-developed. Scale bars = 1 mm. Arrows indicate groove that forms bulb prominence.</p></caption><graphic xmlns:xlink="http://www.w3.org/1999/xlink" xlink:href="zookeys-659-001-g072.jpg" id="oo_124828.jpg" position="float" orientation="portrait" xlink:type="simple"/></fig><fig id="F73" position="float" orientation="portrait"><label>Figures 316–319.</label><caption><p>Embolus tip of male palpal bulb. <bold>316–317</bold> tip narrowing abruptly <bold>316</bold> <italic><tp:taxon-name><tp:taxon-name-part taxon-name-part-type="genus">Avicularia</tp:taxon-name-part> <tp:taxon-name-part taxon-name-part-type="species">avicularia</tp:taxon-name-part></tp:taxon-name></italic> (<abbrev xmlns:xlink="http://www.w3.org/1999/xlink" content-type="institution" xlink:title="Museu Nacional, Rio de Janeiro" id="ABBRID0EDOQO" xlink:type="simple">MNRJ</abbrev> 13659A), frontal view <bold>317</bold> <italic><tp:taxon-name><tp:taxon-name-part taxon-name-part-type="genus">Avicularia</tp:taxon-name-part> <tp:taxon-name-part taxon-name-part-type="species">variegata</tp:taxon-name-part></tp:taxon-name></italic> stat. n. (<abbrev xmlns:xlink="http://www.w3.org/1999/xlink" content-type="institution" xlink:title="Museu do Instituto Nacional de Pesquisas da Amazônia, Manaus" id="ABBRID0EVOQO" xlink:type="simple">INPA</abbrev> 4897), dorsal view <bold>318–319</bold> tip tapering <bold>318</bold> <italic><tp:taxon-name><tp:taxon-name-part taxon-name-part-type="genus">Caribena</tp:taxon-name-part> <tp:taxon-name-part taxon-name-part-type="species">versicolor</tp:taxon-name-part></tp:taxon-name></italic> comb. n. (<abbrev xmlns:xlink="http://www.w3.org/1999/xlink" content-type="institution" xlink:title="Muséum National d’histoire Naturelle, Paris" id="ABBRID0EJPQO" xlink:type="simple">MNHN–AR</abbrev> 4904), frontal view <bold>319</bold> <italic><tp:taxon-name><tp:taxon-name-part taxon-name-part-type="genus">Ybyrapora</tp:taxon-name-part> <tp:taxon-name-part taxon-name-part-type="species">diversipes</tp:taxon-name-part></tp:taxon-name></italic> comb. n. (<abbrev xmlns:xlink="http://www.w3.org/1999/xlink" content-type="institution" xlink:title="Instituto Butantan, São Paulo" id="ABBRID0E2PQO" xlink:type="simple">IBSP</abbrev> 119271), dorsal view. Scale bar = 1mm. Arrow indicates point of abrupt narrowing.</p></caption><graphic xmlns:xlink="http://www.w3.org/1999/xlink" xlink:href="zookeys-659-001-g073.jpg" id="oo_124829.jpg" position="float" orientation="portrait" xlink:type="simple"/></fig><fig id="F74" position="float" orientation="portrait"><label>Figure 320–323.</label><caption><p>Male palpal bulb characters. <bold>320</bold> <italic><tp:taxon-name><tp:taxon-name-part taxon-name-part-type="genus">Lasiodora</tp:taxon-name-part></tp:taxon-name></italic> sp., retrolateral, left palp <bold>321–323</bold> angle between medial portion of embolus and tegulum’s margin in retrolateral view <bold>321</bold> <italic><tp:taxon-name><tp:taxon-name-part taxon-name-part-type="genus">Pachistopelma</tp:taxon-name-part> <tp:taxon-name-part taxon-name-part-type="species">bromelicola</tp:taxon-name-part></tp:taxon-name></italic>, right palp, very acute angle <bold>322</bold> <italic><tp:taxon-name><tp:taxon-name-part taxon-name-part-type="genus">Iridopelma</tp:taxon-name-part> <tp:taxon-name-part taxon-name-part-type="species">hirsutum</tp:taxon-name-part></tp:taxon-name></italic> (<abbrev xmlns:xlink="http://www.w3.org/1999/xlink" content-type="institution" xlink:title="Instituto Butantan, São Paulo" id="ABBRID0E2RQO" xlink:type="simple">IBSP</abbrev> 8077), right palp, obtuse angle <bold>323</bold> <italic><tp:taxon-name><tp:taxon-name-part taxon-name-part-type="genus">Avicularia</tp:taxon-name-part> <tp:taxon-name-part taxon-name-part-type="species">avicularia</tp:taxon-name-part></tp:taxon-name></italic>, right palp, acute angle (<abbrev xmlns:xlink="http://www.w3.org/1999/xlink" content-type="institution" xlink:title="Museu Nacional, Rio de Janeiro" id="ABBRID0ENSQO" xlink:type="simple">MNRJ</abbrev> 13659A). Scale bars = 1 mm. Red bars show angle between tegulum’s margin and embolus medial portion.</p></caption><graphic xmlns:xlink="http://www.w3.org/1999/xlink" xlink:href="zookeys-659-001-g074.jpg" id="oo_124830.jpg" position="float" orientation="portrait" xlink:type="simple"/></fig></tp:treatment-sec><ref-list><ref id="B25"><mixed-citation xmlns:xlink="http://www.w3.org/1999/xlink" xlink:type="simple">
          <person-group><name name-style="western"><surname>Clusius</surname><given-names>C</given-names></name></person-group> (<year>1611</year>) <source>Curae posteriores, seu Plurimarum non antè cognitarum, aut descriptarum stirpium, peregrinorumque aliquot animalium n.</source> <publisher-name>ae descriptiones: Quibus &amp; omnia ipsius Opera</publisher-name>, <publisher-loc>aliaque ab eo versa augentur, aut illustrantur. Leinden</publisher-loc>, <size units="page">39 pp</size>. <ext-link xlink:type="simple" ext-link-type="uri" xlink:href="http://bibdigital.rjb.csic.es/ing/Libro.php?Libro=4663">http://bibdigital.rjb.csic.es/ing/Libro.php?Libro=4663</ext-link></mixed-citation></ref><ref id="B32"><mixed-citation xmlns:xlink="http://www.w3.org/1999/xlink" xlink:type="simple">
          <person-group><name name-style="western"><surname>Fabricius</surname><given-names>JC</given-names></name></person-group> (<year>1775</year>) <source>Systema entomologiae, sistens insectorum classes, ordines, genera, species, adiectis, synonymis, locis descriptionibus observationibus</source>. <publisher-name>Flensburg and Lipsiae</publisher-name>, <size units="page">832 pp</size>. <ext-link xlink:type="simple" ext-link-type="uri" xlink:href="http://www.museunacional.ufrj.br/mndi/Aracnologia/pdfliteratura/Fabricius%201775%20Systema%20Ent.pdf">http://www.museunacional.ufrj.br/mndi/Aracnologia/pdfliteratura/Fabricius%201775%20Systema%20Ent.pdf</ext-link></mixed-citation></ref><ref id="B33"><mixed-citation xmlns:xlink="http://www.w3.org/1999/xlink" xlink:type="simple">
          <person-group><name name-style="western"><surname>Fabricius</surname><given-names>JC</given-names></name></person-group> (<year>1787</year>) <source>Mantissa insectorum sistens eorum species nuper detectas adiectis characteribus genericis, differentiis specificis, emendationibus, observationibus.</source> <publisher-name>Volume 1</publisher-name>, <publisher-loc>Hafniae</publisher-loc>, <size units="page">348 pp</size>. [<tp:taxon-name><tp:taxon-name-part taxon-name-part-type="order">Araneae</tp:taxon-name-part></tp:taxon-name>, pp. 342–346] <ext-link xlink:type="simple" ext-link-type="doi" xlink:href="10.5962/bhl.title.36471">https://doi.org/10.5962/bhl.title.36471</ext-link></mixed-citation></ref><ref id="B34"><mixed-citation xmlns:xlink="http://www.w3.org/1999/xlink" xlink:type="simple">
          <person-group><name name-style="western"><surname>Fabricius</surname><given-names>JC</given-names></name></person-group> (<year>1793</year>) <source>Entomologia systematica emendata et aucta, secundum classes, ordines, genera, species, adjectis, synonimis, locis, observationibus, descriptionibus.</source> <publisher-name>Volume 2</publisher-name>, <publisher-loc>Hafniae</publisher-loc>, <size units="page">519 pp</size>. <ext-link xlink:type="simple" ext-link-type="uri" xlink:href="http://www.museunacional.ufrj.br/mndi/Aracnologia/pdfliteratura/Fabricius%20(1793)%20Entomologia%20systematica.pdf">http://www.museunacional.ufrj.br/mndi/Aracnologia/pdfliteratura/Fabricius%20(1793)%20Entomologia%20systematica.pdf</ext-link></mixed-citation></ref><ref id="B28"><mixed-citation xmlns:xlink="http://www.w3.org/1999/xlink" xlink:type="simple">
          <person-group><name name-style="western"><surname>De Geer</surname><given-names>C</given-names></name></person-group> (<year>1778</year>) <source>Mémoires pour servir à l’histoire des insectes</source>. <volume>Tome 7</volume>, <publisher-loc>Stockholm</publisher-loc>, <fpage>176</fpage>–<lpage>324</lpage>. <ext-link xlink:type="simple" ext-link-type="doi" xlink:href="10.5962/bhl.title.14802">https://doi.org/10.5962/bhl.title.14802</ext-link></mixed-citation></ref><ref id="B75"><mixed-citation xmlns:xlink="http://www.w3.org/1999/xlink" xlink:type="simple">
          <person-group><name name-style="western"><surname>Latreille</surname><given-names>PA</given-names></name></person-group> (<year>1802</year>) <source>Histoire naturelle générale et particulière des crustacés et des insectes, ouvrage faisant suite aux oeuvres de Leclerc de Buffon, et partie du cours complet d’histoire naturelle rédigé par C. S. Sonnini/ par P. A. Latreille.</source> <publisher-name>Paris</publisher-name>, <publisher-loc>tome 3</publisher-loc>, <size units="page">467 pp</size>. <ext-link xlink:type="simple" ext-link-type="doi" xlink:href="10.5962/bhl.title.15764">https://doi.org/10.5962/bhl.title.15764</ext-link></mixed-citation></ref><ref id="B58"><mixed-citation xmlns:xlink="http://www.w3.org/1999/xlink" xlink:type="simple">
          <institution xlink:type="simple">ICZN</institution> (<year>1957</year>) <source>International Commission on Zoological Nomenclature – Direction 67: Addition to the Official List of Specific Names in Zoology (a) of the specific names of twenty species belonging to the Classes <tp:taxon-name><tp:taxon-name-part taxon-name-part-type="class">Trilobita</tp:taxon-name-part></tp:taxon-name>, <tp:taxon-name><tp:taxon-name-part taxon-name-part-type="family">Crustaceae</tp:taxon-name-part></tp:taxon-name> (other than species of the order <tp:taxon-name><tp:taxon-name-part taxon-name-part-type="order">Decapoda</tp:taxon-name-part></tp:taxon-name>), <tp:taxon-name><tp:taxon-name-part taxon-name-part-type="class">Diplopoda</tp:taxon-name-part></tp:taxon-name> and <tp:taxon-name><tp:taxon-name-part taxon-name-part-type="class">Arachnida</tp:taxon-name-part></tp:taxon-name>, each of which is the type species of a genus, the name of which was placed on the Official List of Generic Names in Zoology up to the end of 1936, and (b) of the specific name of species belonging to the Class <tp:taxon-name><tp:taxon-name-part taxon-name-part-type="class">Arachnida</tp:taxon-name-part></tp:taxon-name> which is currently treated as a senior synonym of the name of such a species</source>. <publisher-loc>London</publisher-loc>: <publisher-name>The International Trust for Zoological Nomenclature</publisher-name>, <volume>volume 1</volume>, section E, <fpage>111</fpage>–<lpage>128</lpage>. <ext-link xlink:type="simple" ext-link-type="uri" xlink:href="http://www.biodiversitylibrary.org/page/34611344#page/133/mode/1up">http://www.biodiversitylibrary.org/page/34611344#page/133/mode/1up</ext-link>.</mixed-citation></ref><ref id="B76"><mixed-citation xmlns:xlink="http://www.w3.org/1999/xlink" xlink:type="simple">
          <person-group><name name-style="western"><surname>Latreille</surname><given-names>PA</given-names></name></person-group> (<year>1804</year>) <source>Histoire naturelle générale et particulière des crustacés et des insectes, ouvrage faisant suite aux oeuvres de Leclerc de Buffon, et partie du cours complet d’histoire naturelle rédigé par C. S. Sonnini/ par P. A. Latreille.</source> <publisher-name>Paris</publisher-name>, <publisher-loc>tome 7</publisher-loc>, <size units="page">413 pp</size>. <ext-link xlink:type="simple" ext-link-type="doi" xlink:href="10.5962/bhl.title.15764">https://doi.org/10.5962/bhl.title.15764</ext-link></mixed-citation></ref><ref id="B173"><mixed-citation xmlns:xlink="http://www.w3.org/1999/xlink" xlink:type="simple">
          <person-group><name name-style="western"><surname>Walckenaer</surname><given-names>CA</given-names></name></person-group> (<year>1805</year>) <source>Tableau des aranéides ou caractères essentiels des tribus, genres, familles et races que renferme le genre <italic><tp:taxon-name><tp:taxon-name-part taxon-name-part-type="genus">Aranea</tp:taxon-name-part></tp:taxon-name></italic> de Linné, avec la désignation des espèces comprises dans chacune de ces divisions</source>. <publisher-loc>Paris</publisher-loc>, <size units="page">88 pp</size>. <ext-link xlink:type="simple" ext-link-type="doi" xlink:href="10.5962/bhl.title.66043">https://doi.org/10.5962/bhl.title.66043</ext-link></mixed-citation></ref><ref id="B47"><mixed-citation xmlns:xlink="http://www.w3.org/1999/xlink" xlink:type="simple">
          <person-group><name name-style="western"><surname>Hahn</surname><given-names>CW</given-names></name></person-group> (<year>1820</year>) <source>Monographie der Spinnen</source>. <publisher-loc>Nürnberg</publisher-loc>, <article-title>Heft 1</article-title>, <fpage>1</fpage>–<lpage>16</lpage>, 4 pls. <ext-link xlink:type="simple" ext-link-type="uri" xlink:href="http://digi.ub.uni-heidelberg.de/diglit/hahn1820/0001">http://digi.ub.uni-heidelberg.de/diglit/hahn1820/0001</ext-link></mixed-citation></ref><ref id="B69"><mixed-citation xmlns:xlink="http://www.w3.org/1999/xlink" xlink:type="simple">
          <person-group><name name-style="western"><surname>Koch</surname><given-names>CL</given-names></name></person-group> (<year>1841</year>) <source>Die Arachniden</source>. <publisher-loc>Nürnberg</publisher-loc>, <fpage>41</fpage>–<lpage>131</lpage> [8], <fpage>1</fpage>–<lpage>56</lpage> [9]. <ext-link xlink:type="simple" ext-link-type="doi" xlink:href="10.5962/bhl.title.43744">https://doi.org/10.5962/bhl.title.43744</ext-link></mixed-citation></ref><ref id="B108"><mixed-citation xmlns:xlink="http://www.w3.org/1999/xlink" xlink:type="simple">
          <person-group><name name-style="western"><surname>Pickard-Cambridge</surname><given-names>FO</given-names></name></person-group> (<year>1896</year>) <article-title>On the <tp:taxon-name><tp:taxon-name-part taxon-name-part-type="family">Theraphosidae</tp:taxon-name-part></tp:taxon-name> of the lower Amazons: being an account of the new genera and species of this group of spiders discovered during the expedition of the steamship “Faraday” up the river Amazons.</article-title> <source>Proceedings of the Zoological Society of London</source> <volume>1896</volume>: <fpage>716</fpage>–<lpage>766</lpage>. <ext-link xlink:type="simple" ext-link-type="uri" xlink:href="http://www.biodiversitylibrary.org/page/31200747#page/810/mode/1up">http://www.biodiversitylibrary.org/page/31200747#page/810/mode/1up</ext-link></mixed-citation></ref><ref id="B71"><mixed-citation xmlns:xlink="http://www.w3.org/1999/xlink" xlink:type="simple">
          <person-group><name name-style="western"><surname>Koch</surname><given-names>CL</given-names></name></person-group> (<year>1850</year>) <source>Übersicht des Arachnidensystems</source>. <publisher-loc>Nürnberg</publisher-loc>, <volume>Heft 5</volume>, <fpage>1</fpage>–<lpage>77</lpage>. <ext-link xlink:type="simple" ext-link-type="doi" xlink:href="10.5962/bhl.title.39561">https://doi.org/10.5962/bhl.title.39561</ext-link></mixed-citation></ref><ref id="B132"><mixed-citation xmlns:xlink="http://www.w3.org/1999/xlink" xlink:type="simple">
          <person-group><name name-style="western"><surname>Simon</surname><given-names>E</given-names></name></person-group> (<year>1864</year>) <source>Histoire naturelle des araignées (aranéides)</source>. <publisher-loc>Paris</publisher-loc>, <size units="page">540 pp</size>. <ext-link xlink:type="simple" ext-link-type="doi" xlink:href="10.5962/bhl.title.47654">https://doi.org/10.5962/bhl.title.47654</ext-link></mixed-citation></ref><ref id="B117"><mixed-citation xmlns:xlink="http://www.w3.org/1999/xlink" xlink:type="simple">
          <person-group><name name-style="western"><surname>Raven</surname><given-names>RJ</given-names></name></person-group> (<year>1985</year>) <article-title>The spider infraorder <tp:taxon-name><tp:taxon-name-part taxon-name-part-type="suborder">Mygalomorphae</tp:taxon-name-part></tp:taxon-name> (<tp:taxon-name><tp:taxon-name-part taxon-name-part-type="order">Araneae</tp:taxon-name-part></tp:taxon-name>): Cladistics and systematics.</article-title> <source>Bulletin of American Museum of Natural History</source> <volume>182</volume>: <fpage>1</fpage>–<lpage>180</lpage>. <ext-link xlink:type="simple" ext-link-type="uri" xlink:href="http://digitallibrary.amnh.org/handle/2246/955">http://digitallibrary.amnh.org/handle/2246/955</ext-link></mixed-citation></ref><ref id="B104"><mixed-citation xmlns:xlink="http://www.w3.org/1999/xlink" xlink:type="simple">
          <person-group><name name-style="western"><surname>Petrunkevitch</surname><given-names>A</given-names></name></person-group> (<year>1911</year>) <article-title>A synonymic index-catalogue of spiders of North, Central and South America with all adjacent islands, Greenland, Bermuda, West Indies, Terra del Fuego, Galapagos, etc.</article-title> <source>Bulletin of American Museum Natural History</source> <volume>29</volume>: <fpage>1</fpage>–<lpage>791</lpage>. <ext-link xlink:type="simple" ext-link-type="doi" xlink:href="10.5962/bhl.title.23819">https://doi.org/10.5962/bhl.title.23819</ext-link></mixed-citation></ref><ref id="B87"><mixed-citation xmlns:xlink="http://www.w3.org/1999/xlink" xlink:type="simple">
          <person-group><name name-style="western"><surname>Mello-Leitão</surname><given-names>CF de</given-names></name></person-group> (<year>1923</year>) <article-title>Theraphosoideas do Brasil.</article-title> <source>Revista do Museu Paulista</source> <volume>13</volume>: <fpage>1</fpage>–<lpage>438</lpage>.</mixed-citation></ref><ref id="B120"><mixed-citation xmlns:xlink="http://www.w3.org/1999/xlink" xlink:type="simple">
          <person-group><name name-style="western"><surname>Roewer</surname><given-names>CF</given-names></name></person-group> (<year>1942</year>) <article-title>Katalog der <tp:taxon-name><tp:taxon-name-part taxon-name-part-type="order">Araneae</tp:taxon-name-part></tp:taxon-name> von 1758 bis 1940.</article-title> <source>Bremen</source> <volume>1</volume>: <fpage>1</fpage>–<lpage>1040</lpage>.</mixed-citation></ref><ref id="B123"><mixed-citation xmlns:xlink="http://www.w3.org/1999/xlink" xlink:type="simple">
          <person-group><name name-style="western"><surname>Schiapelli</surname><given-names>RD</given-names></name><name name-style="western"><surname>Gerschman</surname><given-names>de Pikelin BS</given-names></name></person-group> (<year>1945</year>) <article-title>Parte descriptiva.</article-title> In: <person-group><name name-style="western"><surname>Vellard</surname><given-names>J</given-names></name><name name-style="western"><surname>Schiapelli</surname><given-names>RD</given-names></name><name name-style="western"><surname>Gerschman</surname><given-names>de Pikelin BS</given-names></name></person-group> (<role>Eds.</role>) <issue-title>Arañas sudamericanas colleccionadas por el Doctor J. Vellard. I. Theraphosidae nuevas o poco conocidas.</issue-title> <source>Acta Zoologica Lilloana</source> <volume>3</volume>: <fpage>165</fpage>–<lpage>213</lpage>.</mixed-citation></ref><ref id="B17"><mixed-citation xmlns:xlink="http://www.w3.org/1999/xlink" xlink:type="simple">
          <person-group><name name-style="western"><surname>Bonnet</surname><given-names>P</given-names></name></person-group> (<year>1955</year>) <source>Bibliographie araneorum. Analyse méthodique de toute la littérature aranéologique jusqu’en 1939</source>. <publisher-name>Douladoure</publisher-name>, <publisher-loc>Tolouse</publisher-loc>, <issue>Part 2</issue>, <volume>tome 2</volume>, <fpage>919</fpage>–<lpage>1926</lpage>.</mixed-citation></ref><ref id="B137"><mixed-citation xmlns:xlink="http://www.w3.org/1999/xlink" xlink:type="simple">
          <person-group><name name-style="western"><surname>Simon</surname><given-names>E</given-names></name></person-group> (<year>1892</year>) <source>Histoire naturelle des araignées.</source> <publisher-name>Paris</publisher-name>, <publisher-loc>tome 1</publisher-loc>, <size units="page">1084 pp</size>. <ext-link xlink:type="simple" ext-link-type="doi" xlink:href="10.5962/bhl.title.51973">https://doi.org/10.5962/bhl.title.51973</ext-link></mixed-citation></ref><ref id="B151"><mixed-citation xmlns:xlink="http://www.w3.org/1999/xlink" xlink:type="simple">
          <person-group><name name-style="western"><surname>Strand</surname><given-names>E</given-names></name></person-group> (<year>1907a</year>) <article-title>Eine neue <italic><tp:taxon-name><tp:taxon-name-part taxon-name-part-type="genus">Avicularia</tp:taxon-name-part></tp:taxon-name></italic> nebst Bemerkungen über andere südamerikanische Spinnen.</article-title> <source>Jahrbuch des Nassauisehen Vereins fur Naturkunde</source> <volume>60</volume>: <fpage>220</fpage>–<lpage>227</lpage>.</mixed-citation></ref><ref id="B152"><mixed-citation xmlns:xlink="http://www.w3.org/1999/xlink" xlink:type="simple">
          <person-group><name name-style="western"><surname>Strand</surname><given-names>E</given-names></name></person-group> (<year>1907b</year>) <article-title><tp:taxon-name><tp:taxon-name-part taxon-name-part-type="family">Aviculariidae</tp:taxon-name-part></tp:taxon-name> und <tp:taxon-name><tp:taxon-name-part taxon-name-part-type="family">Atypidae</tp:taxon-name-part></tp:taxon-name> des Kgl. Naturalienkabinetts in Stuttgart. Jahreshefte des Vereins fur vaterlandische Naturkunde in Wurttemberg.</article-title> <source>Stuttgart</source> <volume>63</volume>: <fpage>1</fpage>–<lpage>100</lpage>.</mixed-citation></ref><ref id="B57"><mixed-citation xmlns:xlink="http://www.w3.org/1999/xlink" xlink:type="simple">
          <institution xlink:type="simple">ICZN</institution> (<year>1928</year>) <article-title>International Commission on Zoological Nomenclature – Opinion 104: 57 Generic names placed in the Official List.</article-title> <source>Smithsonian Miscellaneous Collections</source> <volume>73</volume>(<issue>5</issue>): <fpage>25</fpage>–<lpage>28</lpage>. <ext-link xlink:type="simple" ext-link-type="uri" xlink:href="http://www.biodiversitylibrary.org/page/8911131#page/231/mode/1up">http://www.biodiversitylibrary.org/page/8911131#page/231/mode/1up</ext-link></mixed-citation></ref><ref id="B21"><mixed-citation xmlns:xlink="http://www.w3.org/1999/xlink" xlink:type="simple">
          <person-group><name name-style="western"><surname>Bücherl</surname><given-names>W</given-names></name></person-group> (<year>1957</year>) <article-title>Estudos sobre a biologia e a sistemática do gênero <italic><tp:taxon-name><tp:taxon-name-part taxon-name-part-type="genus">Grammostola</tp:taxon-name-part></tp:taxon-name></italic> Simon, 1892.</article-title> <source>Monografias Instituto Butantan</source> <volume>1</volume>: <fpage>1</fpage>–<lpage>203</lpage>.</mixed-citation></ref><ref id="B169"><mixed-citation xmlns:xlink="http://www.w3.org/1999/xlink" xlink:type="simple">
          <person-group><name name-style="western"><surname>Valerio</surname><given-names>CE</given-names></name></person-group> (<year>1979</year>) <article-title>Arañas terafósidas de Costa Rica (<tp:taxon-name><tp:taxon-name-part taxon-name-part-type="order">Araneae</tp:taxon-name-part></tp:taxon-name>: <tp:taxon-name><tp:taxon-name-part taxon-name-part-type="family">Theraphosidae</tp:taxon-name-part></tp:taxon-name>). II. <italic><tp:taxon-name><tp:taxon-name-part taxon-name-part-type="genus">Psalmopoeus</tp:taxon-name-part> <tp:taxon-name-part taxon-name-part-type="species">reduncus</tp:taxon-name-part></tp:taxon-name></italic>, redescripción, distribución y el problema de dispersión en terafósidas.</article-title> <source>Revista de Biologia Tropical</source> <volume>27</volume>(<issue>2</issue>): <fpage>301</fpage>–<lpage>308</lpage>.</mixed-citation></ref><ref id="B18"><mixed-citation xmlns:xlink="http://www.w3.org/1999/xlink" xlink:type="simple">
          <person-group><name name-style="western"><surname>Bonnet</surname><given-names>P</given-names></name></person-group> (<year>1957</year>) <source>Bibliographia araneorum. Analyse méthodique de toute la littérature aranéologique jusqu’en 1939</source>. <publisher-name>Douladoure</publisher-name>, <publisher-loc>Toulouse</publisher-loc>, <issue>Part 2</issue>, <volume>tome 3</volume>, <fpage>1927</fpage>–<lpage>3026</lpage>.</mixed-citation></ref><ref id="B178"><mixed-citation xmlns:xlink="http://www.w3.org/1999/xlink" xlink:type="simple">
          <institution xlink:type="simple">World Spider Catalog</institution> (<year>2016</year>). <source>World Spider Catalog</source>. <publisher-name>Natural History Museum</publisher-name> <publisher-loc>Bern</publisher-loc> <ext-link xlink:type="simple" ext-link-type="uri" xlink:href="http://wsc.nmbe.ch">http://wsc.nmbe.ch</ext-link>, version 17.5</mixed-citation></ref><ref id="B107"><mixed-citation xmlns:xlink="http://www.w3.org/1999/xlink" xlink:type="simple">
          <person-group><name name-style="western"><surname>Petrunkevitch</surname><given-names>A</given-names></name></person-group> (<year>1939</year>) <article-title>Catalogue of American spiders. Part one.</article-title> <source>Transactions of the Connecticut Academy of Arts and Sciences</source> <volume>33</volume>: <fpage>133</fpage>–<lpage>338</lpage>.</mixed-citation></ref><ref id="B23"><mixed-citation xmlns:xlink="http://www.w3.org/1999/xlink" xlink:type="simple">
          <person-group><name name-style="western"><surname>Brignoli</surname><given-names>PM</given-names></name></person-group> (<year>1983</year>) <source>A catalogue of the <tp:taxon-name><tp:taxon-name-part taxon-name-part-type="order">Araneae</tp:taxon-name-part></tp:taxon-name> described between 1940 and 1981.</source> <publisher-name>Manchester University Press</publisher-name>, <publisher-loc>Manchester</publisher-loc>, <size units="page">755 pp</size>.</mixed-citation></ref><ref id="B134"><mixed-citation xmlns:xlink="http://www.w3.org/1999/xlink" xlink:type="simple">
          <person-group><name name-style="western"><surname>Simon</surname><given-names>E</given-names></name></person-group> (<year>1889</year>) <article-title>Arachnides. In: Voyage de M. E. Simon au Venezuela (décembre 1887-avril 1888). 4e Mémoire.</article-title> <source>Annales de la Société Entomologique de France</source> <volume>6</volume>(<issue>9</issue>): <fpage>169</fpage>–<lpage>220</lpage>. <ext-link xlink:type="simple" ext-link-type="uri" xlink:href="http://gallica.bnf.fr/ark:/12148/bpt6k6337232k/f163.image">http://gallica.bnf.fr/ark:/12148/bpt6k6337232k/f163.image</ext-link></mixed-citation></ref><ref id="B149"><mixed-citation xmlns:xlink="http://www.w3.org/1999/xlink" xlink:type="simple">
          <person-group><name name-style="western"><surname>Stradling</surname><given-names>DJ</given-names></name></person-group> (<year>1994</year>) <article-title>Distribution and Behavioral Ecology of an Arboreal ‘Tarantula’ Spider in Trinidad.</article-title> <source>Biotropica</source> <volume>26</volume>(<issue>1</issue>): <fpage>84</fpage>–<lpage>97</lpage>. <ext-link xlink:type="simple" ext-link-type="doi" xlink:href="10.2307/2389113">https://doi.org/10.2307/2389113</ext-link></mixed-citation></ref><ref id="B4"><mixed-citation xmlns:xlink="http://www.w3.org/1999/xlink" xlink:type="simple">
          <person-group><name name-style="western"><surname>Bates</surname><given-names>HW</given-names></name></person-group> (<year>1863</year>) <source>The naturalist on the River Amazons, a record of adventures, habits of animals, sketches of Brazilian and Indian life and aspects of nature under the Equator during eleven years of travel. J.</source> <publisher-name>Murray</publisher-name>, <publisher-loc>London</publisher-loc>, <size units="page">351 pp</size>. <ext-link xlink:type="simple" ext-link-type="doi" xlink:href="10.5962/bhl.title.21335">https://doi.org/10.5962/bhl.title.21335</ext-link></mixed-citation></ref><ref id="B94"><mixed-citation xmlns:xlink="http://www.w3.org/1999/xlink" xlink:type="simple">
          <person-group><name name-style="western"><surname>Merian</surname><given-names>MS</given-names></name></person-group> (<year>1705</year>) <source>Metamorphosis insectorum surinamensium; ofte verandering der Surinaamsche insecten; Waar in de Surinaamsche rupsen en wormen met alle des zelfs veranderingen na het leven afgebeeld en beschreeven worden, zynde elk geplaast op die gewassen, bloemen en vruchten, daar sy op gevonden zyn; waar in ookde generatie der kikvorschen, wonderbaare padden, hagedissen, slangen, spinnen en mieren werden ver toond en beschreeven, alles in America na het leven en levensgroote geschildert en beschreeven.</source> <publisher-name>Selbstverl</publisher-name>, <publisher-loc>Amsterdan</publisher-loc>, <size units="page">60 pp</size>. <ext-link xlink:type="simple" ext-link-type="doi" xlink:href="10.5962/bhl.title.63607">https://doi.org/10.5962/bhl.title.63607</ext-link></mixed-citation></ref><ref id="B170"><mixed-citation xmlns:xlink="http://www.w3.org/1999/xlink" xlink:type="simple">
          <person-group><name name-style="western"><surname>Villa</surname><given-names>KJN</given-names></name></person-group> (<year>2004</year>) <article-title>Identificación de <italic><tp:taxon-name><tp:taxon-name-part taxon-name-part-type="genus">Avicularia</tp:taxon-name-part></tp:taxon-name></italic> sp. (<tp:taxon-name><tp:taxon-name-part taxon-name-part-type="genus">Aranea</tp:taxon-name-part></tp:taxon-name>-<tp:taxon-name><tp:taxon-name-part taxon-name-part-type="family">Theraphosidae</tp:taxon-name-part></tp:taxon-name>) y su comportamiento bajo condiciones de cautiverio</article-title>. <source>Tesis presentada para optar al titulo professional de Biólogo</source>. <publisher-name>Universidad Nacional de San Antonio Abad del Cusco, Facultad de Ciencias Biológicas</publisher-name>, <publisher-loc>Cusco, Perú</publisher-loc>.</mixed-citation></ref></ref-list></tp:taxon-treatment>
