# Supplementary material for: Taxonomic revision and cladistic analysis of Avicularia Lamarck, 1818 (Araneae, Theraphosidae, Aviculariinae) with description of three new aviculariine genera
Source: Zookeys. 2017 Mar 2;(659):1–185. doi: 10.3897/zookeys.659.10717 (PMC5345366; doi:10.3897/zookeys.659.10717)
Supplement: XML Treatment for Avicularia variegata [file zookeys.659.10717-treatment5.xml]

<!DOCTYPE tp:taxon-treatment
  PUBLIC "-//TaxonX//DTD Taxonomic Treatment Publishing DTD v0 20100105//EN" "tax-treatment-NSO.dtd">
<tp:taxon-treatment xmlns:tp="http://www.plazi.org/taxpub"><tp:treatment-meta><kwd-group><label>Taxon classification</label><kwd><named-content content-type="kingdom">Animalia</named-content></kwd><kwd><named-content content-type="order">ORDO</named-content></kwd><kwd><named-content content-type="family">FAMILIA</named-content></kwd></kwd-group><mixed-citation publication-type="journal"><person-group><name><surname>Fukushima</surname><given-names>Caroline Sayuri</given-names></name><name><surname>Bertani</surname><given-names>Rogério</given-names></name></person-group><article-title>Taxonomic revision and cladistic analysis of <italic><tp:taxon-name><tp:taxon-name-part taxon-name-part-type="genus">Avicularia</tp:taxon-name-part></tp:taxon-name></italic> Lamarck, 1818 (<tp:taxon-name><tp:taxon-name-part taxon-name-part-type="order">Araneae</tp:taxon-name-part></tp:taxon-name>, <tp:taxon-name><tp:taxon-name-part taxon-name-part-type="family">Theraphosidae</tp:taxon-name-part></tp:taxon-name>, <tp:taxon-name><tp:taxon-name-part taxon-name-part-type="subfamily">Aviculariinae</tp:taxon-name-part></tp:taxon-name>) with description of three new aviculariine genera</article-title><source>Zookeys</source><day>2</day><month>3</month><year>2017</year><volume>2017</volume><issue>659</issue><fpage>1</fpage><lpage>185</lpage><pub-id pub-id-type="doi">10.3897/zookeys.659.10717</pub-id></mixed-citation></tp:treatment-meta><tp:nomenclature><tp:taxon-name>
              <tp:taxon-name-part taxon-name-part-type="genus">Avicularia</tp:taxon-name-part>
              <tp:taxon-name-part taxon-name-part-type="species">variegata</tp:taxon-name-part>
            </tp:taxon-name><tp:taxon-authority>(F. O. Pickard-Cambridge, 1896)</tp:taxon-authority><tp:taxon-status xmlns:xlink="http://www.w3.org/1999/xlink" xlink:type="simple">stat. n.</tp:taxon-status><xref ref-type="fig" rid="F4">Figs 16</xref><xref ref-type="fig" rid="F5">, 19</xref><xref ref-type="fig" rid="F14">, 54–57</xref><xref ref-type="fig" rid="F15">, 58–65</xref><xref ref-type="fig" rid="F16">, 66–73</xref><xref ref-type="fig" rid="F17">, 74–75</xref><xref ref-type="fig" rid="F18">, 76</xref><xref ref-type="fig" rid="F19">, 77</xref><xref ref-type="fig" rid="F72">, 315</xref><xref ref-type="fig" rid="F73">, 317</xref><tp:nomenclature-citation-list><tp:nomenclature-citation><tp:taxon-name>
                  <tp:taxon-name-part taxon-name-part-type="genus">Avicularia</tp:taxon-name-part> <tp:taxon-name-part taxon-name-part-type="species">avicularia</tp:taxon-name-part> <tp:taxon-name-part taxon-name-part-type="subspecies">variegata</tp:taxon-name-part></tp:taxon-name><comment>F. O. Pickard-Cambridge, 1896: 743, pl. 33, fig. 12 (lectotype female, here designated, Brazil, Amazonas, Itacoatiara [<named-content xmlns:xlink="http://www.w3.org/1999/xlink" content-type="dwc:verbatimCoordinates" xlink:type="simple"><named-content content-type="geo-json" specific-use="{&#34;type&#34;:&#34;Point&#34;,&#34;coordinates&#34;:[-58.433333,-3.116667]}" id="NCID0E2HNM" xlink:type="simple">3°07'S, 58°26'W</named-content></named-content>], Lower Amazon, January 1896, <abbrev xmlns:xlink="http://www.w3.org/1999/xlink" content-type="institution" xlink:title="The Natural History Museum, London" id="ABBRID0EAINM" xlink:type="simple">BMNH</abbrev> 1896.12.13.16; and paralectotype female, here designated, Brazil, Amazonas, Itacoatiara [<named-content xmlns:xlink="http://www.w3.org/1999/xlink" content-type="dwc:verbatimCoordinates" xlink:type="simple"><named-content content-type="geo-json" specific-use="{&#34;type&#34;:&#34;Point&#34;,&#34;coordinates&#34;:[-58.433333,-3.116667]}" id="NCID0EIINM" xlink:type="simple">3°07'S, 58°26'W</named-content></named-content>], in banana tree, 7 February 1896, <abbrev xmlns:xlink="http://www.w3.org/1999/xlink" content-type="institution" xlink:title="The Natural History Museum, London" id="ABBRID0ENINM" xlink:type="simple">BMNH</abbrev> 1896.12.13.17; examined); <xref ref-type="bibr" rid="B152">Strand 1907b</xref>: 90; <xref ref-type="bibr" rid="B104">Petrunkevitch 1911</xref>: 49; <xref ref-type="bibr" rid="B87">Mello-Leitão 1923</xref>: 326, 376; <xref ref-type="bibr" rid="B120">Roewer 1942</xref>: 254; <xref ref-type="bibr" rid="B21">Bücherl 1957</xref>: 404; <xref ref-type="bibr" rid="B178">World Spider Catalog 2016</xref>.</comment></tp:nomenclature-citation><tp:nomenclature-citation><tp:taxon-name>
                  <tp:taxon-name-part taxon-name-part-type="genus">Avicularia</tp:taxon-name-part> <tp:taxon-name-part taxon-name-part-type="species">bicegoi</tp:taxon-name-part></tp:taxon-name><comment>Mello-Leitão, 1923: 329, figs 187, 189 (holotype subadult female, Brazil, Amazonas, Manaus [<named-content xmlns:xlink="http://www.w3.org/1999/xlink" content-type="dwc:verbatimCoordinates" xlink:type="simple"><named-content content-type="geo-json" specific-use="{&#34;type&#34;:&#34;Point&#34;,&#34;coordinates&#34;:[-60.016667,-3.100000]}" id="NCID0E1JNM" xlink:type="simple">03°06'S, 60°01'W</named-content></named-content>], Bicego col., <abbrev xmlns:xlink="http://www.w3.org/1999/xlink" content-type="institution" xlink:title="Museu de Zoologia da Universidade de São Paulo, São Paulo" id="ABBRID0E6JNM" xlink:type="simple">MZUSP</abbrev> 133, examined); <xref ref-type="bibr" rid="B120">Roewer 1942</xref>: 254; <xref ref-type="bibr" rid="B17">Bonnet 1955</xref>: 830; <xref ref-type="bibr" rid="B21">Bücherl 1957</xref>: 404, figs 92–92a; <xref ref-type="bibr" rid="B178">World Spider Catalog 2016</xref>. <bold>Syn. n.</bold></comment></tp:nomenclature-citation></tp:nomenclature-citation-list></tp:nomenclature><tp:treatment-sec sec-type="remarks" id="SECID0EVKNM"><title>Remarks.</title><p>
              <italic><tp:taxon-name><tp:taxon-name-part taxon-name-part-type="genus">Avicularia</tp:taxon-name-part> <tp:taxon-name-part taxon-name-part-type="species">bicegoi</tp:taxon-name-part></tp:taxon-name></italic> holotype has spermatheca midwidth expanded, about 1.5 times its basal and apical portion widths (Fig. <xref ref-type="fig" rid="F14">57</xref>); leg IV as long as leg I; whitish leg rings on distal femora, tibiae and metatarsi, and the type locality is Manaus, Amazonas. These characteristics match <italic><tp:taxon-name><tp:taxon-name-part taxon-name-part-type="genus">Avicularia</tp:taxon-name-part> <tp:taxon-name-part taxon-name-part-type="species">variegata</tp:taxon-name-part></tp:taxon-name></italic> stat. n.; thus, we consider <italic><tp:taxon-name><tp:taxon-name-part taxon-name-part-type="genus">Avicularia</tp:taxon-name-part> <tp:taxon-name-part taxon-name-part-type="species">bicegoi</tp:taxon-name-part></tp:taxon-name></italic> Mello-Leitão, 1923 junior synonym of <italic><tp:taxon-name><tp:taxon-name-part taxon-name-part-type="genus">Avicularia</tp:taxon-name-part> <tp:taxon-name-part taxon-name-part-type="species">variegata</tp:taxon-name-part></tp:taxon-name></italic> (F. O. Pickard-Cambridge, 1896) stat. n.</p></tp:treatment-sec><tp:treatment-sec sec-type="diagnosis" id="SECID0ELMNM"><title>Diagnosis.</title><p>Females of <italic><tp:taxon-name><tp:taxon-name-part taxon-name-part-type="genus">Avicularia</tp:taxon-name-part> <tp:taxon-name-part taxon-name-part-type="species">variegata</tp:taxon-name-part></tp:taxon-name></italic> stat. n. resemble <italic><tp:taxon-name><tp:taxon-name-part taxon-name-part-type="genus">Avicularia</tp:taxon-name-part> <tp:taxon-name-part taxon-name-part-type="species">juruensis</tp:taxon-name-part></tp:taxon-name></italic> and <italic><tp:taxon-name><tp:taxon-name-part taxon-name-part-type="genus">Avicularia</tp:taxon-name-part> <tp:taxon-name-part taxon-name-part-type="species">taunayi</tp:taxon-name-part></tp:taxon-name></italic> by the spermatheca midwidth expanded, about 1.5 times its basal and apical portion widths (Figs <xref ref-type="fig" rid="F14">54–57</xref>). They differ from females of <italic><tp:taxon-name><tp:taxon-name-part taxon-name-part-type="genus">Avicularia</tp:taxon-name-part> <tp:taxon-name-part taxon-name-part-type="species">taunayi</tp:taxon-name-part></tp:taxon-name></italic> by lacking lobes on spermathecae. Females can be distinguished from those of <italic><tp:taxon-name><tp:taxon-name-part taxon-name-part-type="genus">Avicularia</tp:taxon-name-part> <tp:taxon-name-part taxon-name-part-type="species">juruensis</tp:taxon-name-part></tp:taxon-name></italic> by the abdomen with vivid reddish brown guard-setae with pink sheen grouped on lateral and dorsal anterior areas, contrasting with the black short body setae and black venter (morphotype 1) (Fig. <xref ref-type="fig" rid="F16">70</xref>) or by legs and carapace with golden short body setae with green sheen, and pale yellow rings on distal femora, tibiae and metatarsi (morphotype 2) (Fig. <xref ref-type="fig" rid="F17">74</xref>). Males of <italic><tp:taxon-name><tp:taxon-name-part taxon-name-part-type="genus">Avicularia</tp:taxon-name-part> <tp:taxon-name-part taxon-name-part-type="species">variegata</tp:taxon-name-part></tp:taxon-name></italic> stat. n. resemble those of <italic><tp:taxon-name><tp:taxon-name-part taxon-name-part-type="genus">Avicularia</tp:taxon-name-part> <tp:taxon-name-part taxon-name-part-type="species">avicularia</tp:taxon-name-part></tp:taxon-name></italic>, <italic><tp:taxon-name><tp:taxon-name-part taxon-name-part-type="genus">Avicularia</tp:taxon-name-part> <tp:taxon-name-part taxon-name-part-type="species">rufa</tp:taxon-name-part></tp:taxon-name>, <tp:taxon-name><tp:taxon-name-part taxon-name-part-type="genus">Avicularia</tp:taxon-name-part> <tp:taxon-name-part taxon-name-part-type="species">juruensis</tp:taxon-name-part></tp:taxon-name></italic>, <italic><tp:taxon-name><tp:taxon-name-part taxon-name-part-type="genus">Avicularia</tp:taxon-name-part> <tp:taxon-name-part taxon-name-part-type="species">taunayi</tp:taxon-name-part></tp:taxon-name></italic>, <italic><tp:taxon-name><tp:taxon-name-part taxon-name-part-type="genus">Avicularia</tp:taxon-name-part> <tp:taxon-name-part taxon-name-part-type="species">purpurea</tp:taxon-name-part></tp:taxon-name></italic> and <italic><tp:taxon-name><tp:taxon-name-part taxon-name-part-type="genus">Avicularia</tp:taxon-name-part> <tp:taxon-name-part taxon-name-part-type="species">merianae</tp:taxon-name-part></tp:taxon-name></italic> sp. n. by having tibial apophysis on leg I with well-developed base and grouped spiniform setae distally (Fig. <xref ref-type="fig" rid="F15">63</xref>). They differ from males of all these species except <italic><tp:taxon-name><tp:taxon-name-part taxon-name-part-type="genus">Avicularia</tp:taxon-name-part> <tp:taxon-name-part taxon-name-part-type="species">juruensis</tp:taxon-name-part></tp:taxon-name></italic> by the well-developed prominence on tegulum (Fig. <xref ref-type="fig" rid="F15">60</xref>). Males and females of <italic><tp:taxon-name><tp:taxon-name-part taxon-name-part-type="genus">Avicularia</tp:taxon-name-part> <tp:taxon-name-part taxon-name-part-type="species">variegata</tp:taxon-name-part></tp:taxon-name></italic> stat. n. can be distinguished from <italic><tp:taxon-name><tp:taxon-name-part taxon-name-part-type="genus">Avicularia</tp:taxon-name-part> <tp:taxon-name-part taxon-name-part-type="species">juruensis</tp:taxon-name-part></tp:taxon-name></italic> by lacking intense purple sheen on carapace and legs (Figs <xref ref-type="fig" rid="F16">70</xref>, <xref ref-type="fig" rid="F16">71</xref>, <xref ref-type="fig" rid="F17">74</xref>, <xref ref-type="fig" rid="F17">75</xref>) or by occurrence area: Brazil, state of Amazonas (especially Manaus region) to state of Roraima, and Venezuela (Fig. <xref ref-type="fig" rid="F18">76</xref>).</p><fig id="F14" position="float" orientation="portrait"><label>Figures 54–57.</label><caption><p>
                  <italic><tp:taxon-name><tp:taxon-name-part taxon-name-part-type="genus">Avicularia</tp:taxon-name-part> <tp:taxon-name-part taxon-name-part-type="species">variegata</tp:taxon-name-part></tp:taxon-name></italic> (F. O. Pickard-Cambridge, 1896) stat. n., spermathecae variation. <bold>54</bold> morphotype 1, Manaus, state of Amazonas, Brazil (<abbrev xmlns:xlink="http://www.w3.org/1999/xlink" content-type="institution" xlink:title="Museu do Instituto Nacional de Pesquisas da Amazônia, Manaus" id="ABBRID0EQTNM" xlink:type="simple">INPA</abbrev> 4894) <bold>55</bold> holotype, Itacoatiara, state of Amazonas, Brazil (<abbrev xmlns:xlink="http://www.w3.org/1999/xlink" content-type="institution" xlink:title="The Natural History Museum, London" id="ABBRID0EXTNM" xlink:type="simple">BMNH</abbrev> 1896.12.13.16) <bold>56</bold> morphotype 2, Alto Alegre, state of Roraima, Brazil (<abbrev xmlns:xlink="http://www.w3.org/1999/xlink" content-type="institution" xlink:title="Museu de Zoologia da Universidade de São Paulo, São Paulo" id="ABBRID0E5TNM" xlink:type="simple">MZUSP</abbrev> 70946) <bold>57</bold> holotype of <italic><tp:taxon-name><tp:taxon-name-part taxon-name-part-type="genus">Avicularia</tp:taxon-name-part> <tp:taxon-name-part taxon-name-part-type="species">bicegoi</tp:taxon-name-part></tp:taxon-name></italic> Mello-Leitão, 1923, Manaus, state of Amazonas, Brazil (<abbrev xmlns:xlink="http://www.w3.org/1999/xlink" content-type="institution" xlink:title="Museu de Zoologia da Universidade de São Paulo, São Paulo" id="ABBRID0EQUNM" xlink:type="simple">MZUSP</abbrev> 133). Scale bars = 1 mm.</p></caption><graphic xmlns:xlink="http://www.w3.org/1999/xlink" xlink:href="zookeys-659-001-g014.jpg" id="oo_124678.jpg" position="float" orientation="portrait" xlink:type="simple"/></fig></tp:treatment-sec><tp:treatment-sec sec-type="material" id="SECID0EXUNM"><title>Material examined.</title><p>1 female, Brazil, Amazonas, Manaus [<named-content xmlns:xlink="http://www.w3.org/1999/xlink" content-type="dwc:verbatimCoordinates" xlink:type="simple"><named-content content-type="geo-json" specific-use="{&#34;type&#34;:&#34;Point&#34;,&#34;coordinates&#34;:[-60.016667,-3.100000]}" id="NCID0EAVNM" xlink:type="simple">03°06'S, 60°01'W</named-content></named-content>], Parquejo, R. Oliveira-Filho col., 27 May 2008 (<abbrev xmlns:xlink="http://www.w3.org/1999/xlink" content-type="institution" xlink:title="Museu do Instituto Nacional de Pesquisas da Amazônia, Manaus" id="ABBRID0EFVNM" xlink:type="simple">INPA</abbrev> 4894); 1 male, Brazil, Amazonas, Manaus [<named-content xmlns:xlink="http://www.w3.org/1999/xlink" content-type="dwc:verbatimCoordinates" xlink:type="simple"><named-content content-type="geo-json" specific-use="{&#34;type&#34;:&#34;Point&#34;,&#34;coordinates&#34;:[-60.016667,-3.100000]}" id="NCID0ENVNM" xlink:type="simple">03°06'S, 60°01'W</named-content></named-content>], Praça 14, M. P. Sena col., 27 March 1980 (<abbrev xmlns:xlink="http://www.w3.org/1999/xlink" content-type="institution" xlink:title="Museu do Instituto Nacional de Pesquisas da Amazônia, Manaus" id="ABBRID0ESVNM" xlink:type="simple">INPA</abbrev> 4897).</p><fig id="F15" position="float" orientation="portrait"><label>Figures 58–65.</label><caption><p>
                  <italic><tp:taxon-name><tp:taxon-name-part taxon-name-part-type="genus">Avicularia</tp:taxon-name-part> <tp:taxon-name-part taxon-name-part-type="species">variegata</tp:taxon-name-part></tp:taxon-name></italic> (F. O. Pickard-Cambridge, 1896) stat. n., male (<abbrev xmlns:xlink="http://www.w3.org/1999/xlink" content-type="institution" xlink:title="Museu do Instituto Nacional de Pesquisas da Amazônia, Manaus" id="ABBRID0EIWNM" xlink:type="simple">INPA</abbrev> 4897). <bold>58–61</bold> left palpal bulb <bold>58</bold> prolateral <bold>59</bold> retrolateral <bold>60</bold> frontal <bold>61</bold> dorsal <bold>62</bold> left cymbium, dorsal <bold>63–65</bold> left tibial apophysis of leg I <bold>63</bold> prolateral <bold>64</bold> ventral <bold>65</bold> retrolateral. Scale bars = 1 mm.</p></caption><graphic xmlns:xlink="http://www.w3.org/1999/xlink" xlink:href="zookeys-659-001-g015.jpg" id="oo_124679.jpg" position="float" orientation="portrait" xlink:type="simple"/></fig></tp:treatment-sec><tp:treatment-sec sec-type="material" id="SECID0EDXNM"><title>Additional material.</title><p>VENEZUELA: 1 juvenile female, D. Grimaldi col., March 1989 (<abbrev xmlns:xlink="http://www.w3.org/1999/xlink" content-type="institution" xlink:title="American Museum of Natural History, New York" id="ABBRID0EJXNM" xlink:type="simple">AMNH</abbrev> Ve21); <italic>Distrito Capital</italic>: Caracas [<named-content xmlns:xlink="http://www.w3.org/1999/xlink" content-type="dwc:verbatimCoordinates" xlink:type="simple"><named-content content-type="geo-json" specific-use="{&#34;type&#34;:&#34;Point&#34;,&#34;coordinates&#34;:[-66.900000,10.483333]}" id="NCID0ETXNM" xlink:type="simple">10°29'N, 66°54'W</named-content></named-content>], Avila Mountains, 1 juvenile female and 1 immature, on trees, C. Siederman col., August 1991, (<abbrev xmlns:xlink="http://www.w3.org/1999/xlink" content-type="institution" xlink:title="American Museum of Natural History, New York" id="ABBRID0EYXNM" xlink:type="simple">AMNH</abbrev> Ve18); <italic>Monagas</italic>: Caripito [<named-content xmlns:xlink="http://www.w3.org/1999/xlink" content-type="dwc:verbatimCoordinates" xlink:type="simple"><named-content content-type="geo-json" specific-use="{&#34;type&#34;:&#34;Point&#34;,&#34;coordinates&#34;:[-63.100000,10.100000]}" id="NCID0ECYNM" xlink:type="simple">10°06'N, 63°06'W</named-content></named-content>], 1 male, 15–31 March 1942, Venezuela Expedition, Dept. Tropical Research, N. Y. Zool. Society, W. Beebe col., high and low jungle trails (<abbrev xmlns:xlink="http://www.w3.org/1999/xlink" content-type="institution" xlink:title="American Museum of Natural History, New York" id="ABBRID0EHYNM" xlink:type="simple">AMNH</abbrev> Ve31); <italic>Amazonas</italic>: Puerto Ayacucho [<named-content xmlns:xlink="http://www.w3.org/1999/xlink" content-type="dwc:verbatimCoordinates" xlink:type="simple"><named-content content-type="geo-json" specific-use="{&#34;type&#34;:&#34;Point&#34;,&#34;coordinates&#34;:[-67.633333,5.650000]}" id="NCID0ERYNM" xlink:type="simple">5°39'N, 67°38'W</named-content></named-content>], reg. 22, 2 males, in trees, C. Siederman col., May 1993 (<abbrev xmlns:xlink="http://www.w3.org/1999/xlink" content-type="institution" xlink:title="American Museum of Natural History, New York" id="ABBRID0EWYNM" xlink:type="simple">AMNH</abbrev> Ve29); BRAZIL: <italic>Roraima</italic>: Alto Alegre [<named-content xmlns:xlink="http://www.w3.org/1999/xlink" content-type="dwc:verbatimCoordinates" xlink:type="simple"><named-content content-type="geo-json" specific-use="{&#34;type&#34;:&#34;Point&#34;,&#34;coordinates&#34;:[-61.483333,2.883333]}" id="NCID0EAZNM" xlink:type="simple">2°53'N, 61°29'W</named-content></named-content>], 1 female, C. M. Moraes ded., April 2013, (<abbrev xmlns:xlink="http://www.w3.org/1999/xlink" content-type="institution" xlink:title="Museu de Zoologia da Universidade de São Paulo, São Paulo" id="ABBRID0EFZNM" xlink:type="simple">MZUSP</abbrev> 70946); Amajari, Vila Tepequém (<named-content xmlns:xlink="http://www.w3.org/1999/xlink" content-type="dwc:verbatimCoordinates" xlink:type="simple"><named-content content-type="geo-json" specific-use="{&#34;type&#34;:&#34;Point&#34;,&#34;coordinates&#34;:[-61.749167,3.798333]}" id="NCID0ENZNM" xlink:type="simple">03°47'54"N, 61°44'57"W</named-content></named-content>), 1 male, 17 November 2008, Yamaguti &amp; Pinto da Rocha col. (<abbrev xmlns:xlink="http://www.w3.org/1999/xlink" content-type="institution" xlink:title="Museu de Zoologia da Universidade de São Paulo, São Paulo" id="ABBRID0ESZNM" xlink:type="simple">MZUSP</abbrev> 70945); Boa Vista [2°49'N, 60°40'W], Balneário Água Boa, 1 male, 6h00, S. M. B. Lima col., 02 January 2002 (<abbrev xmlns:xlink="http://www.w3.org/1999/xlink" content-type="institution" xlink:title="Museu Nacional, Rio de Janeiro" id="ABBRID0EXZNM" xlink:type="simple">MNRJ</abbrev> 12968); Caracaraí, Estação Ecológica Niquiá [<named-content xmlns:xlink="http://www.w3.org/1999/xlink" content-type="dwc:verbatimCoordinates" xlink:type="simple"><named-content content-type="geo-json" specific-use="{&#34;type&#34;:&#34;Point&#34;,&#34;coordinates&#34;:[-61.116667,1.816667]}" id="NCID0E6ZNM" xlink:type="simple">1°49'N, 61°07'W</named-content></named-content>], Hotel Ecotur, 1 immature male, 07 October 2001 (<abbrev xmlns:xlink="http://www.w3.org/1999/xlink" content-type="institution" xlink:title="Instituto Butantan, São Paulo" id="ABBRID0EE1NM" xlink:type="simple">IBSP</abbrev> 11270); Ilha de Maracá [<named-content xmlns:xlink="http://www.w3.org/1999/xlink" content-type="dwc:verbatimCoordinates" xlink:type="simple"><named-content content-type="geo-json" specific-use="{&#34;type&#34;:&#34;Point&#34;,&#34;coordinates&#34;:[-61.650000,3.416667]}" id="NCID0EM1NM" xlink:type="simple">3°25'N, 61°39'W</named-content></named-content>], 2 males, A. B. Bonaldo col., 31 January to 14 February 1992 (<abbrev xmlns:xlink="http://www.w3.org/1999/xlink" content-type="institution" xlink:title="Museu de Ciências e Tecnologia da Pontifícia Universidade Católica do Rio Grande do Sul, Porto Alegre" id="ABBRID0ER1NM" xlink:type="simple">MCP</abbrev> 1969); <!--PageBreak--><!--PageBreak-->2 males, A. Lise leg., 13 January to 14 February 1992 (<abbrev xmlns:xlink="http://www.w3.org/1999/xlink" content-type="institution" xlink:title="Museu de Ciências e Tecnologia da Pontifícia Universidade Católica do Rio Grande do Sul, Porto Alegre" id="ABBRID0EZ1NM" xlink:type="simple">MCP</abbrev> 1968); <italic>Amapá</italic>: Macapá, 4 km from Pacoval [<named-content xmlns:xlink="http://www.w3.org/1999/xlink" content-type="dwc:verbatimCoordinates" xlink:type="simple"><named-content content-type="geo-json" specific-use="{&#34;type&#34;:&#34;Point&#34;,&#34;coordinates&#34;:[-51.066667,0.033333]}" id="NCID0ED2NM" xlink:type="simple">0°02'N, 51°04'W</named-content></named-content>], 1 female, Dr. Hoge col., 4 August 1965 (<abbrev xmlns:xlink="http://www.w3.org/1999/xlink" content-type="institution" xlink:title="Instituto Butantan, São Paulo" id="ABBRID0EI2NM" xlink:type="simple">IBSP</abbrev> 3837); [<named-content xmlns:xlink="http://www.w3.org/1999/xlink" content-type="dwc:verbatimCoordinates" xlink:type="simple"><named-content content-type="geo-json" specific-use="{&#34;type&#34;:&#34;Point&#34;,&#34;coordinates&#34;:[-49.550000,-0.050000]}" id="NCID0EQ2NM" xlink:type="simple">0°03'S, 49°33'W</named-content></named-content>], 1 female, 4 August 1965, Dr. Hoge col., died 26 June 1968 (<abbrev xmlns:xlink="http://www.w3.org/1999/xlink" content-type="institution" xlink:title="Instituto Butantan, São Paulo" id="ABBRID0EV2NM" xlink:type="simple">IBSP</abbrev> 3873); <italic>Amazonas</italic>: Coari, Porto Urucu, Base de Operações Geólogo Pedro de Moura, (<named-content xmlns:xlink="http://www.w3.org/1999/xlink" content-type="dwc:verbatimCoordinates" xlink:type="simple"><named-content content-type="geo-json" specific-use="{&#34;type&#34;:&#34;Point&#34;,&#34;coordinates&#34;:[-65.044722,-4.763056]}" id="NCID0E62NM" xlink:type="simple">4°45'47"S, 65°02'41"W</named-content></named-content>), 1 male, Dias et al. col., 2006 (<abbrev xmlns:xlink="http://www.w3.org/1999/xlink" content-type="institution" xlink:title="Museu Paraense Emílio Goeldi, Belém" id="ABBRID0EE3NM" xlink:type="simple">MPEG</abbrev> 15633); (<named-content xmlns:xlink="http://www.w3.org/1999/xlink" content-type="dwc:verbatimCoordinates" xlink:type="simple"><named-content content-type="geo-json" specific-use="{&#34;type&#34;:&#34;Point&#34;,&#34;coordinates&#34;:[-65.033611,-4.812500]}" id="NCID0EM3NM" xlink:type="simple">4°48'45"S, 65°02'01"W</named-content></named-content>), 1 male, L. T. Miglio col., 09 July 2006 (<abbrev xmlns:xlink="http://www.w3.org/1999/xlink" content-type="institution" xlink:title="Museu Paraense Emílio Goeldi, Belém" id="ABBRID0ER3NM" xlink:type="simple">MPEG</abbrev> 15641); Itacoatiara [<named-content xmlns:xlink="http://www.w3.org/1999/xlink" content-type="dwc:verbatimCoordinates" xlink:type="simple"><named-content content-type="geo-json" specific-use="{&#34;type&#34;:&#34;Point&#34;,&#34;coordinates&#34;:[-58.433333,-3.116667]}" id="NCID0EZ3NM" xlink:type="simple">3°07'S, 58°26'W</named-content></named-content>], 1 female, Dirings col., March 1961 (<abbrev xmlns:xlink="http://www.w3.org/1999/xlink" content-type="institution" xlink:title="Instituto Butantan, São Paulo" id="ABBRID0E53NM" xlink:type="simple">IBSP</abbrev> 4265); Itapiranga [<named-content xmlns:xlink="http://www.w3.org/1999/xlink" content-type="dwc:verbatimCoordinates" xlink:type="simple"><named-content content-type="geo-json" specific-use="{&#34;type&#34;:&#34;Point&#34;,&#34;coordinates&#34;:[-58.016667,-2.733333]}" id="NCID0EG4NM" xlink:type="simple">2°44'S, 58°01W</named-content></named-content>], 1 immature male, EPA col., 11 September 1968 (<abbrev xmlns:xlink="http://www.w3.org/1999/xlink" content-type="institution" xlink:title="Museu de Zoologia da Universidade de São Paulo, São Paulo" id="ABBRID0EL4NM" xlink:type="simple">MZUSP</abbrev> 10.860); Manaus [<named-content xmlns:xlink="http://www.w3.org/1999/xlink" content-type="dwc:verbatimCoordinates" xlink:type="simple"><named-content content-type="geo-json" specific-use="{&#34;type&#34;:&#34;Point&#34;,&#34;coordinates&#34;:[-60.016667,-3.100000]}" id="NCID0ET4NM" xlink:type="simple">03°06'S, 60°01'W</named-content></named-content>], 2 males, T. Gasnier col. (<abbrev xmlns:xlink="http://www.w3.org/1999/xlink" content-type="institution" xlink:title="Museu do Instituto Nacional de Pesquisas da Amazônia, Manaus" id="ABBRID0EY4NM" xlink:type="simple">INPA</abbrev> 4952, <abbrev xmlns:xlink="http://www.w3.org/1999/xlink" content-type="institution" xlink:title="Museu do Instituto Nacional de Pesquisas da Amazônia, Manaus" id="ABBRID0E44NM" xlink:type="simple">INPA</abbrev> 4948); 1 male, H. Höfer leg., 28 March 1988 (<abbrev xmlns:xlink="http://www.w3.org/1999/xlink" content-type="institution" xlink:title="Museu do Instituto Nacional de Pesquisas da Amazônia, Manaus" id="ABBRID0EC5NM" xlink:type="simple">INPA</abbrev> 4891); 1 female, 2 February 1948 (<abbrev xmlns:xlink="http://www.w3.org/1999/xlink" content-type="institution" xlink:title="American Museum of Natural History, New York" id="ABBRID0EH5NM" xlink:type="simple">AMNH</abbrev> 1.13); 1 juvenile female, February 1943 (<abbrev xmlns:xlink="http://www.w3.org/1999/xlink" content-type="institution" xlink:title="American Museum of Natural History, New York" id="ABBRID0EM5NM" xlink:type="simple">AMNH</abbrev> 1.26); Balneário do SESC, 1 female, R. Freitas col., 07 December 1975 (<abbrev xmlns:xlink="http://www.w3.org/1999/xlink" content-type="institution" xlink:title="Museu do Instituto Nacional de Pesquisas da Amazônia, Manaus" id="ABBRID0ER5NM" xlink:type="simple">INPA</abbrev> 4896); conjunto Suframa, 1 juvenile female, Larissa col., 13 November 1997 (<abbrev xmlns:xlink="http://www.w3.org/1999/xlink" content-type="institution" xlink:title="Museu do Instituto Nacional de Pesquisas da Amazônia, Manaus" id="ABBRID0EW5NM" xlink:type="simple">INPA</abbrev> 4893); conjunto Acariquara, 1 male, D. M. M. Mendes col., 18 March 2005 (<abbrev xmlns:xlink="http://www.w3.org/1999/xlink" content-type="institution" xlink:title="Museu do Instituto Nacional de Pesquisas da Amazônia, Manaus" id="ABBRID0E25NM" xlink:type="simple">INPA</abbrev> 4895); <italic>campus</italic> <abbrev xmlns:xlink="http://www.w3.org/1999/xlink" content-type="institution" xlink:title="Museu do Instituto Nacional de Pesquisas da Amazônia, Manaus" id="ABBRID0EC6NM" xlink:type="simple">INPA</abbrev>, 1 male, Albuquerque col., May 1995 (<abbrev xmlns:xlink="http://www.w3.org/1999/xlink" content-type="institution" xlink:title="Museu do Instituto Nacional de Pesquisas da Amazônia, Manaus" id="ABBRID0EH6NM" xlink:type="simple">INPA</abbrev> 4887); Estação Ecológica Experimental de Silvicultura Tropical, <abbrev xmlns:xlink="http://www.w3.org/1999/xlink" content-type="institution" xlink:title="Museu do Instituto Nacional de Pesquisas da Amazônia, Manaus" id="ABBRID0EM6NM" xlink:type="simple">INPA</abbrev>, 1 female, A. L. R. Barreto col., 29 July 1980 (<abbrev xmlns:xlink="http://www.w3.org/1999/xlink" content-type="institution" xlink:title="Museu de Zoologia da Universidade Estadual de Campinas, Campinas" id="ABBRID0ER6NM" xlink:type="simple">ZUEC</abbrev> 015); Estrada Manaus–Caracaraí, km 45, 2 immature males, J. Vasconcellos Neto col., July 1978 (<abbrev xmlns:xlink="http://www.w3.org/1999/xlink" content-type="institution" xlink:title="Museu de Zoologia da Universidade Estadual de Campinas, Campinas" id="ABBRID0EW6NM" xlink:type="simple">ZUEC</abbrev> 019); <abbrev xmlns:xlink="http://www.w3.org/1999/xlink" content-type="institution" xlink:title="Museu do Instituto Nacional de Pesquisas da Amazônia, Manaus" id="ABBRID0E26NM" xlink:type="simple">INPA</abbrev>, Mata do Laguinho, 1 male and 1 female, 25 April 1959 (<abbrev xmlns:xlink="http://www.w3.org/1999/xlink" content-type="institution" xlink:title="Instituto Butantan, São Paulo" id="ABBRID0EAAOM" xlink:type="simple">IBSP</abbrev> 3503); <abbrev xmlns:xlink="http://www.w3.org/1999/xlink" content-type="institution" xlink:title="Museu do Instituto Nacional de Pesquisas da Amazônia, Manaus" id="ABBRID0EFAOM" xlink:type="simple">INPA</abbrev>, <italic>campus</italic> Peralta, 1 female, F. J. A. col., 13 January 1988 (<abbrev xmlns:xlink="http://www.w3.org/1999/xlink" content-type="institution" xlink:title="Museu do Instituto Nacional de Pesquisas da Amazônia, Manaus" id="ABBRID0EMAOM" xlink:type="simple">INPA</abbrev> 4881); Manaus Airport, 1 male, A. Barros col., 27 April 1980 (<abbrev xmlns:xlink="http://www.w3.org/1999/xlink" content-type="institution" xlink:title="Museu do Instituto Nacional de Pesquisas da Amazônia, Manaus" id="ABBRID0ERAOM" xlink:type="simple">INPA</abbrev> 4892); Peralta, 1 male, F. J. A. col., 05 June 1993 (<abbrev xmlns:xlink="http://www.w3.org/1999/xlink" content-type="institution" xlink:title="Museu do Instituto Nacional de Pesquisas da Amazônia, Manaus" id="ABBRID0EWAOM" xlink:type="simple">INPA</abbrev> 4889); 1 female, F. J. A. col., 03 December 1990 (<abbrev xmlns:xlink="http://www.w3.org/1999/xlink" content-type="institution" xlink:title="Museu do Instituto Nacional de Pesquisas da Amazônia, Manaus" id="ABBRID0E2AOM" xlink:type="simple">INPA</abbrev> 4883); Prédio do <abbrev xmlns:xlink="http://www.w3.org/1999/xlink" content-type="institution" xlink:title="Museu do Instituto Nacional de Pesquisas da Amazônia, Manaus" id="ABBRID0EABOM" xlink:type="simple">INPA</abbrev>, V8, 3°andar, Silvicultura, 1 male, P. A. Celeste col., 19 May 1986 (<abbrev xmlns:xlink="http://www.w3.org/1999/xlink" content-type="institution" xlink:title="Museu do Instituto Nacional de Pesquisas da Amazônia, Manaus" id="ABBRID0EFBOM" xlink:type="simple">INPA</abbrev> 4888); Rio Tarumá, off Rio Negro, Manaus [<named-content xmlns:xlink="http://www.w3.org/1999/xlink" content-type="dwc:verbatimCoordinates" xlink:type="simple"><named-content content-type="geo-json" specific-use="{&#34;type&#34;:&#34;Point&#34;,&#34;coordinates&#34;:[-60.016667,-3.100000]}" id="NCID0ENBOM" xlink:type="simple">03°06'S, 60°01'W</named-content></named-content>], 1 juvenile female, N. Gordon col., June 1995, in house (<abbrev xmlns:xlink="http://www.w3.org/1999/xlink" content-type="institution" xlink:title="American Museum of Natural History, New York" id="ABBRID0ESBOM" xlink:type="simple">AMNH</abbrev> RW32); Terra Nova [Manaus neighborhood or Amazonas’s town?], 1 male, Mancelu col., 07 September 1975 (<abbrev xmlns:xlink="http://www.w3.org/1999/xlink" content-type="institution" xlink:title="Museu do Instituto Nacional de Pesquisas da Amazônia, Manaus" id="ABBRID0EXBOM" xlink:type="simple">INPA</abbrev> 4890); Vivenda Verde [Manaus neighborhood?], 1 male, H. Brandão col., 29 March 2002 (<abbrev xmlns:xlink="http://www.w3.org/1999/xlink" content-type="institution" xlink:title="Museu do Instituto Nacional de Pesquisas da Amazônia, Manaus" id="ABBRID0E3BOM" xlink:type="simple">INPA</abbrev> 4885); Maraã [<named-content xmlns:xlink="http://www.w3.org/1999/xlink" content-type="dwc:verbatimCoordinates" xlink:type="simple"><named-content content-type="geo-json" specific-use="{&#34;type&#34;:&#34;Point&#34;,&#34;coordinates&#34;:[-65.000000,-2.283333]}" id="NCID0EECOM" xlink:type="simple">2°17'S, 65°00'W</named-content></named-content>], Rio Japurá, Maguari, 1 male, R. Constantino col., 02 December 1998 (<abbrev xmlns:xlink="http://www.w3.org/1999/xlink" content-type="institution" xlink:title="Museu Paraense Emílio Goeldi, Belém" id="ABBRID0EJCOM" xlink:type="simple">MPEG</abbrev> 5182); 1 juvenile female (<abbrev xmlns:xlink="http://www.w3.org/1999/xlink" content-type="institution" xlink:title="Museu Paraense Emílio Goeldi, Belém" id="ABBRID0EOCOM" xlink:type="simple">MPEG</abbrev> 5504); Presidente Figueiredo [<named-content xmlns:xlink="http://www.w3.org/1999/xlink" content-type="dwc:verbatimCoordinates" xlink:type="simple"><named-content content-type="geo-json" specific-use="{&#34;type&#34;:&#34;Point&#34;,&#34;coordinates&#34;:[-60.016667,-2.016667]}" id="NCID0EWCOM" xlink:type="simple">02°01'S, 60°01'W</named-content></named-content>], UHE Balbina, 1 female, 2 juvenile females, faunal rescue team col., February 1988, ref. 56112 (<abbrev xmlns:xlink="http://www.w3.org/1999/xlink" content-type="institution" xlink:title="Instituto Butantan, São Paulo" id="ABBRID0E2COM" xlink:type="simple">IBSP</abbrev> 7872, <abbrev xmlns:xlink="http://www.w3.org/1999/xlink" content-type="institution" xlink:title="Instituto Butantan, São Paulo" id="ABBRID0EADOM" xlink:type="simple">IBSP</abbrev> 7871, <abbrev xmlns:xlink="http://www.w3.org/1999/xlink" content-type="institution" xlink:title="Instituto Butantan, São Paulo" id="ABBRID0EFDOM" xlink:type="simple">IBSP</abbrev> 7875, respectively); 2 immatures, November 1987, collection Bokermann no. 886 (<abbrev xmlns:xlink="http://www.w3.org/1999/xlink" content-type="institution" xlink:title="Museu de Zoologia da Universidade de São Paulo, São Paulo" id="ABBRID0EKDOM" xlink:type="simple">MZUSP</abbrev> 32173); 1 female, 1987, ref. 55569-12 (<abbrev xmlns:xlink="http://www.w3.org/1999/xlink" content-type="institution" xlink:title="Instituto Butantan, São Paulo" id="ABBRID0EPDOM" xlink:type="simple">IBSP</abbrev> 7900); 2 juvenile females, 1 immature male, 1987, ref. 56681 (<abbrev xmlns:xlink="http://www.w3.org/1999/xlink" content-type="institution" xlink:title="Instituto Butantan, São Paulo" id="ABBRID0EUDOM" xlink:type="simple">IBSP</abbrev> 7901); 1 juvenile female, November 1987, ref. IB34 (<abbrev xmlns:xlink="http://www.w3.org/1999/xlink" content-type="institution" xlink:title="Instituto Butantan, São Paulo" id="ABBRID0EZDOM" xlink:type="simple">IBSP</abbrev> 7876); 1 male, 20 November 1987, ref. 55569-20 (<abbrev xmlns:xlink="http://www.w3.org/1999/xlink" content-type="institution" xlink:title="Instituto Butantan, São Paulo" id="ABBRID0E5DOM" xlink:type="simple">IBSP</abbrev> 7873); 1 male, ref. 55854-2 (<abbrev xmlns:xlink="http://www.w3.org/1999/xlink" content-type="institution" xlink:title="Instituto Butantan, São Paulo" id="ABBRID0EDEOM" xlink:type="simple">IBSP</abbrev> 7878); 3 females, 1 male, 2 immatures, 1987, ref. 56681 (<abbrev xmlns:xlink="http://www.w3.org/1999/xlink" content-type="institution" xlink:title="Instituto Butantan, São Paulo" id="ABBRID0EIEOM" xlink:type="simple">IBSP</abbrev> 7902, <abbrev xmlns:xlink="http://www.w3.org/1999/xlink" content-type="institution" xlink:title="Instituto Butantan, São Paulo" id="ABBRID0ENEOM" xlink:type="simple">IBSP</abbrev> 7903); 1 male, 1988, ref. 56572-7 (<abbrev xmlns:xlink="http://www.w3.org/1999/xlink" content-type="institution" xlink:title="Instituto Butantan, São Paulo" id="ABBRID0ESEOM" xlink:type="simple">IBSP</abbrev> 7874); 3 juvenile females, 2 immature males, Eletronorte col., April 1988 (<abbrev xmlns:xlink="http://www.w3.org/1999/xlink" content-type="institution" xlink:title="Museu Nacional, Rio de Janeiro" id="ABBRID0EXEOM" xlink:type="simple">MNRJ</abbrev> 13818); Cachoeira do Tucumã, Rio Uatumã [<named-content xmlns:xlink="http://www.w3.org/1999/xlink" content-type="dwc:verbatimCoordinates" xlink:type="simple"><named-content content-type="geo-json" specific-use="{&#34;type&#34;:&#34;Point&#34;,&#34;coordinates&#34;:[-58.083333,-2.600000]}" id="NCID0E6EOM" xlink:type="simple">2°36'S, 58°05'W</named-content></named-content>], 1 immature (<abbrev xmlns:xlink="http://www.w3.org/1999/xlink" content-type="institution" xlink:title="Instituto Butantan, São Paulo" id="ABBRID0EEFOM" xlink:type="simple">IBSP</abbrev> 7934); Margens do Rio Uatumã [<named-content xmlns:xlink="http://www.w3.org/1999/xlink" content-type="dwc:verbatimCoordinates" xlink:type="simple"><named-content content-type="geo-json" specific-use="{&#34;type&#34;:&#34;Point&#34;,&#34;coordinates&#34;:[-58.083333,-2.600000]}" id="NCID0EMFOM" xlink:type="simple">2°36'S, 58°05'W</named-content></named-content>], 1 female, 1 juvenile female, C. F. Alvarenga col., October 1987 (<abbrev xmlns:xlink="http://www.w3.org/1999/xlink" content-type="institution" xlink:title="Museu Nacional, Rio de Janeiro" id="ABBRID0ERFOM" xlink:type="simple">MNRJ</abbrev> 13652); <italic>Pará</italic>: Belém [<named-content xmlns:xlink="http://www.w3.org/1999/xlink" content-type="dwc:verbatimCoordinates" xlink:type="simple"><named-content content-type="geo-json" specific-use="{&#34;type&#34;:&#34;Point&#34;,&#34;coordinates&#34;:[-48.466667,-1.433333]}" id="NCID0E2FOM" xlink:type="simple">1°26'S, 48°28'W</named-content></named-content>] 1 female, Dr. Hoge &amp; João col., September 1952 (<abbrev xmlns:xlink="http://www.w3.org/1999/xlink" content-type="institution" xlink:title="Instituto Butantan, São Paulo" id="ABBRID0EAGOM" xlink:type="simple">IBSP</abbrev> 3119).</p></tp:treatment-sec><tp:treatment-sec sec-type="Female" id="SECID0EFGOM"><title>Female.</title><p>
              <bold>Redescription.</bold> <abbrev xmlns:xlink="http://www.w3.org/1999/xlink" content-type="institution" xlink:title="Museu do Instituto Nacional de Pesquisas da Amazônia, Manaus" id="ABBRID0ENGOM" xlink:type="simple">INPA</abbrev> 4894. Carapace: 19.27 long, 19.06 wide, 4.20 high. Chelicera: 7.25 long. Legs (femur, patella, tibia, metatarsus, tarsus, total): I: <!--PageBreak-->16.22, 10.06, 12.58, 10.94, 7.27, 57.07. II: 15.21, 9.21, 11.43, 10.37, 6.93, 53.15. III: 13.91, 8.39, 11.34, 10.72, 6.95, 51.31. IV: 16.89, 9.04, 14.17, 14.00, 6.94, 61.04. Palp: 11.19, 7.10, 7.84, –, 8.88, 35.01. Midwidths: femora I–IV= 3.40, 3.67, 3.63, 3.78, palp= 3.08; patellae I–IV= 3.68, 3.86, 4.03, 3.89, palp= 3.18; tibiae I–IV= 3.41, 3.21, 3.24, 3.38, palp= 2.98; metatarsi I–IV= 2.28, 2.52, 2.29, 2.58; tarsi I–IV= 3.20, 3.00, 2.97, 2.97, palp= 3.03. Abdomen: 24.77 long, 16.94 wide. Spinnerets: <abbrev xmlns:xlink="http://www.w3.org/1999/xlink" xlink:title="posterior median spinneret" id="ABBRID0EUGOM" xlink:type="simple">PMS</abbrev>, 2.34 long, 0.93 wide, 0.31 apart; <abbrev xmlns:xlink="http://www.w3.org/1999/xlink" xlink:title="posterior lateral spinneret" id="ABBRID0EYGOM" xlink:type="simple">PLS</abbrev>, 2.70 basal, 1.59 middle, 3.50 distal; midwidths 2.22, 1.83, 1.43, respectively.</p><p>Carapace: 1.01 times longer than wide; cephalic region not raised, thoracic striae inconspicuous.</p><p>Fovea: deep, slightly recurve, 2.35 wide.</p><p>Eyes: eye tubercle 0.95 high, 2.70 long, 3.71 wide. Clypeus 0.67. Anterior row of eyes procurve. Posterior row of eyes recurve. Eye size and interdistances: <abbrev xmlns:xlink="http://www.w3.org/1999/xlink" xlink:title="anterior median eye" id="ABBRID0EAHOM" xlink:type="simple">AME</abbrev> 0.86, <abbrev xmlns:xlink="http://www.w3.org/1999/xlink" xlink:title="anterior lateral eye" id="ABBRID0EEHOM" xlink:type="simple">ALE</abbrev> 0.89, <abbrev xmlns:xlink="http://www.w3.org/1999/xlink" xlink:title="posterior median eye" id="ABBRID0EIHOM" xlink:type="simple">PME</abbrev> 0.39, <abbrev xmlns:xlink="http://www.w3.org/1999/xlink" xlink:title="posterior lateral eye" id="ABBRID0EMHOM" xlink:type="simple">PLE</abbrev> 0.58, <abbrev xmlns:xlink="http://www.w3.org/1999/xlink" xlink:title="anterior median eye" id="ABBRID0EQHOM" xlink:type="simple">AME</abbrev>–<abbrev xmlns:xlink="http://www.w3.org/1999/xlink" xlink:title="anterior median eye" id="ABBRID0EUHOM" xlink:type="simple">AME</abbrev> 0.71, <abbrev xmlns:xlink="http://www.w3.org/1999/xlink" xlink:title="anterior median eye" id="ABBRID0EYHOM" xlink:type="simple">AME</abbrev>–<abbrev xmlns:xlink="http://www.w3.org/1999/xlink" xlink:title="anterior lateral eye" id="ABBRID0E3HOM" xlink:type="simple">ALE</abbrev> 0.64, <abbrev xmlns:xlink="http://www.w3.org/1999/xlink" xlink:title="anterior median eye" id="ABBRID0EAIOM" xlink:type="simple">AME</abbrev>–<abbrev xmlns:xlink="http://www.w3.org/1999/xlink" xlink:title="posterior median eye" id="ABBRID0EEIOM" xlink:type="simple">PME</abbrev> 0.22, <abbrev xmlns:xlink="http://www.w3.org/1999/xlink" xlink:title="anterior lateral eye" id="ABBRID0EIIOM" xlink:type="simple">ALE</abbrev>–<abbrev xmlns:xlink="http://www.w3.org/1999/xlink" xlink:title="anterior lateral eye" id="ABBRID0EMIOM" xlink:type="simple">ALE</abbrev> 2.35, <abbrev xmlns:xlink="http://www.w3.org/1999/xlink" xlink:title="anterior lateral eye" id="ABBRID0EQIOM" xlink:type="simple">ALE</abbrev>–<abbrev xmlns:xlink="http://www.w3.org/1999/xlink" xlink:title="posterior median eye" id="ABBRID0EUIOM" xlink:type="simple">PME</abbrev> 0.91, <abbrev xmlns:xlink="http://www.w3.org/1999/xlink" xlink:title="posterior median eye" id="ABBRID0EYIOM" xlink:type="simple">PME</abbrev>–<abbrev xmlns:xlink="http://www.w3.org/1999/xlink" xlink:title="posterior median eye" id="ABBRID0E3IOM" xlink:type="simple">PME</abbrev> 2.45, <abbrev xmlns:xlink="http://www.w3.org/1999/xlink" xlink:title="posterior median eye" id="ABBRID0EAJOM" xlink:type="simple">PME</abbrev>–<abbrev xmlns:xlink="http://www.w3.org/1999/xlink" xlink:title="posterior lateral eye" id="ABBRID0EEJOM" xlink:type="simple">PLE</abbrev> 0.08, <abbrev xmlns:xlink="http://www.w3.org/1999/xlink" xlink:title="posterior lateral eye" id="ABBRID0EIJOM" xlink:type="simple">PLE</abbrev>–<abbrev xmlns:xlink="http://www.w3.org/1999/xlink" xlink:title="posterior lateral eye" id="ABBRID0EMJOM" xlink:type="simple">PLE</abbrev> 3.10, <abbrev xmlns:xlink="http://www.w3.org/1999/xlink" xlink:title="anterior lateral eye" id="ABBRID0EQJOM" xlink:type="simple">ALE</abbrev>–<abbrev xmlns:xlink="http://www.w3.org/1999/xlink" xlink:title="posterior lateral eye" id="ABBRID0EUJOM" xlink:type="simple">PLE</abbrev> 0.55, <abbrev xmlns:xlink="http://www.w3.org/1999/xlink" xlink:title="anterior median eye" id="ABBRID0EYJOM" xlink:type="simple">AME</abbrev>–<abbrev xmlns:xlink="http://www.w3.org/1999/xlink" xlink:title="posterior lateral eye" id="ABBRID0E3JOM" xlink:type="simple">PLE</abbrev> 0.68.</p><p>Maxilla: length to width: 1.84. Cuspules: 100–200 spread over ventral inner heel. Labium: 2.68 long, 3.26 wide, with 103 cuspules spaced by one diameter in third distal area. Labium-sternal groove shallow, flattened, with two sigilla.</p><!--PageBreak--><p>Chelicera: basal segment with 15 teeth and some small teeth on promargin. Sternum: 9.99 long, 8.39 wide. Sigilla: only posterior pair evident, rounded, less than one diameter from margin.</p><p>Legs: Formula: IV=I II III. Length leg IV to leg I: 1.07. Clavate trichobothria: distal 2/3 tarsi I–IV. Scopulae: Tarsi I–IV fully scopulate. Metatarsi I–II fully scopulate; III 2/3; IV 1/3 distal scopulate. IV divided by a wide row of setae.</p><p>Type II urticating setae (Fig. <xref ref-type="fig" rid="F4">16</xref>): 0.64–0.72 long, 0.016–0.019 wide.</p><p>Spermathecae (Fig. <xref ref-type="fig" rid="F14">54</xref>): two completely separated, not-twisted long spermathecae, with walls lacking projections or lobes and accentuated outwards curvature medially. Midwidth expanded, about 1.5 times its basal and apical portion widths, and weakly-sclerotized area shorter than half the length of well-sclerotized area.</p><!--PageBreak--><p>Color pattern (Fig. <xref ref-type="fig" rid="F16">70</xref>): carapace brown with greyish short body setae with green sheen. Carapace border with long setae the same color as dorsal carapace short body setae. Coxae, labium, sternum and maxillae dark brown, darker than ventral femora. Legs and palps with greyish short body setae with green and pink sheen and brown guard-setae with darker base and contrasting whitish apex. Leg rings on distal femora, tibiae and metatarsi whitish. Abdomen dorsum with vivid reddish brown guard-setae with vivid pink sheen grouped on lateral and dorsal anterior areas and black short body setae. Abdomen venter velvety black.</p><fig id="F16" position="float" orientation="portrait"><label>Figures 66–73.</label><caption><p>
                  <italic><tp:taxon-name><tp:taxon-name-part taxon-name-part-type="genus">Avicularia</tp:taxon-name-part> <tp:taxon-name-part taxon-name-part-type="species">variegata</tp:taxon-name-part></tp:taxon-name></italic> stat. n., morphotype 1, habitus <bold>66</bold> immature on leaf retreat <bold>67</bold> immature <bold>68</bold> juvenile <bold>69</bold> juvenile female <bold>70</bold> female <bold>71</bold> male <bold>72</bold> adult inside retreat on tree bark <bold>73</bold> female in coconut tree. Photos: <bold>66–69, 71–73</bold> Marlus Almeida; <bold>70</bold> R. C. West.</p></caption><graphic xmlns:xlink="http://www.w3.org/1999/xlink" xlink:href="zookeys-659-001-g016.jpg" id="oo_124680.jpg" position="float" orientation="portrait" xlink:type="simple"/></fig></tp:treatment-sec><tp:treatment-sec sec-type="Male" id="SECID0E5LOM"><title>Male.</title><p>
              <bold>Description.</bold> <abbrev xmlns:xlink="http://www.w3.org/1999/xlink" content-type="institution" xlink:title="Museu do Instituto Nacional de Pesquisas da Amazônia, Manaus" id="ABBRID0EGMOM" xlink:type="simple">INPA</abbrev> 4897. Carapace: 19.38 long, 19.08 wide, 5.27 high. Chelicera: 6.69 long. Legs (femur, patella, tibia, metatarsus, tarsus and total): I: 19.21, 10.36, 14.03, 14.46, 7.62, 65.68. II: 18.52, 9.55, 14.57, 14.15, 7.94, 64.73. III: 16.41, 8.40, 13.17, 13.82, 7.60, 59.40. IV: 19.64, 8.88, 16.32, 18.13, 7.72, 70.69. Palp: 11.53, 6.64, 9.10, –, 3.78, 31.05. Midwidths: femora I–IV= 3.92, 3.90, 4.09, 3.60, palp= 2.85; patellae I–IV= 3.87, 4.03, 3.86, 3.83, palp= 3.03; tibiae I–IV= 3.06, 3.31, 2.85, 3.18, palp= 2.71; metatarsi I–IV= 2.28, 2.12, 2.00, 1.95; tarsi I–IV= 2.49, 2.45, 2.25 2.31, palp= 2.61. Abdomen: 22.45 long, 14.42 wide. Spinnerets: <abbrev xmlns:xlink="http://www.w3.org/1999/xlink" xlink:title="posterior median spinneret" id="ABBRID0ELMOM" xlink:type="simple">PMS</abbrev>, 2.31 long, 0.79 wide, 0.16 apart; <abbrev xmlns:xlink="http://www.w3.org/1999/xlink" xlink:title="posterior lateral spinneret" id="ABBRID0EPMOM" xlink:type="simple">PLS</abbrev>, 2.35 basal, 1.20 middle, 3.56 distal; midwidths 1.95, 1.63, 1.25, respectively.</p><p>As in female, except:</p><p>Carapace: 1.02 times longer than wide.</p><p>Fovea: 2.59 wide.</p><p>Eyes: eye tubercle 1.59 high, 2.67 long, 3.48 wide. Clypeus 0.44. Eye size and interdistances: <abbrev xmlns:xlink="http://www.w3.org/1999/xlink" xlink:title="anterior median eye" id="ABBRID0EYMOM" xlink:type="simple">AME</abbrev> 0.84, <abbrev xmlns:xlink="http://www.w3.org/1999/xlink" xlink:title="anterior lateral eye" id="ABBRID0E3MOM" xlink:type="simple">ALE</abbrev> 0.79, <abbrev xmlns:xlink="http://www.w3.org/1999/xlink" xlink:title="posterior median eye" id="ABBRID0EANOM" xlink:type="simple">PME</abbrev> 0.29, <abbrev xmlns:xlink="http://www.w3.org/1999/xlink" xlink:title="posterior lateral eye" id="ABBRID0EENOM" xlink:type="simple">PLE</abbrev> 0.68, <abbrev xmlns:xlink="http://www.w3.org/1999/xlink" xlink:title="anterior median eye" id="ABBRID0EINOM" xlink:type="simple">AME</abbrev>–<abbrev xmlns:xlink="http://www.w3.org/1999/xlink" xlink:title="anterior median eye" id="ABBRID0EMNOM" xlink:type="simple">AME</abbrev> 0.45, <abbrev xmlns:xlink="http://www.w3.org/1999/xlink" xlink:title="anterior median eye" id="ABBRID0EQNOM" xlink:type="simple">AME</abbrev>–<abbrev xmlns:xlink="http://www.w3.org/1999/xlink" xlink:title="anterior lateral eye" id="ABBRID0EUNOM" xlink:type="simple">ALE</abbrev> 0.52, <abbrev xmlns:xlink="http://www.w3.org/1999/xlink" xlink:title="anterior median eye" id="ABBRID0EYNOM" xlink:type="simple">AME</abbrev>–<abbrev xmlns:xlink="http://www.w3.org/1999/xlink" xlink:title="posterior median eye" id="ABBRID0E3NOM" xlink:type="simple">PME</abbrev> 0.27, <abbrev xmlns:xlink="http://www.w3.org/1999/xlink" xlink:title="anterior lateral eye" id="ABBRID0EAOOM" xlink:type="simple">ALE</abbrev>–<abbrev xmlns:xlink="http://www.w3.org/1999/xlink" xlink:title="anterior lateral eye" id="ABBRID0EEOOM" xlink:type="simple">ALE</abbrev> 2.53, <abbrev xmlns:xlink="http://www.w3.org/1999/xlink" xlink:title="anterior lateral eye" id="ABBRID0EIOOM" xlink:type="simple">ALE</abbrev>–<abbrev xmlns:xlink="http://www.w3.org/1999/xlink" xlink:title="posterior median eye" id="ABBRID0EMOOM" xlink:type="simple">PME</abbrev> 0.70, <abbrev xmlns:xlink="http://www.w3.org/1999/xlink" xlink:title="posterior median eye" id="ABBRID0EQOOM" xlink:type="simple">PME</abbrev>–<abbrev xmlns:xlink="http://www.w3.org/1999/xlink" xlink:title="posterior median eye" id="ABBRID0EUOOM" xlink:type="simple">PME</abbrev> 2.23, <abbrev xmlns:xlink="http://www.w3.org/1999/xlink" xlink:title="posterior median eye" id="ABBRID0EYOOM" xlink:type="simple">PME</abbrev>–<abbrev xmlns:xlink="http://www.w3.org/1999/xlink" xlink:title="posterior lateral eye" id="ABBRID0E3OOM" xlink:type="simple">PLE</abbrev> 0.20, <abbrev xmlns:xlink="http://www.w3.org/1999/xlink" xlink:title="posterior lateral eye" id="ABBRID0EAPOM" xlink:type="simple">PLE</abbrev>–<abbrev xmlns:xlink="http://www.w3.org/1999/xlink" xlink:title="posterior lateral eye" id="ABBRID0EEPOM" xlink:type="simple">PLE</abbrev> 2.68, <abbrev xmlns:xlink="http://www.w3.org/1999/xlink" xlink:title="anterior lateral eye" id="ABBRID0EIPOM" xlink:type="simple">ALE</abbrev>–<abbrev xmlns:xlink="http://www.w3.org/1999/xlink" xlink:title="posterior lateral eye" id="ABBRID0EMPOM" xlink:type="simple">PLE</abbrev> 0.52, <abbrev xmlns:xlink="http://www.w3.org/1999/xlink" xlink:title="anterior median eye" id="ABBRID0EQPOM" xlink:type="simple">AME</abbrev>–<abbrev xmlns:xlink="http://www.w3.org/1999/xlink" xlink:title="posterior lateral eye" id="ABBRID0EUPOM" xlink:type="simple">PLE</abbrev> 0.72.</p><p>Maxilla: length to width: 2.05. Labium: 2.19 long, 3.19 wide, with 100 cuspules spaced by one diameter in third area. Labio-sternal groove with no evident sigilla.</p><p>Chelicera: basal segment with 9 teeth and some small teeth on promargin. Sternum: 9.93 long, 7.45 wide. Sigilla: only posterior evident, rounded, less than one diameter from margin.</p><p>Legs: Length leg IV to leg I: 1.08. Scopula: Metatarsi III 1/2 distal scopulate.</p><p>Type II urticating setae: 0.91–1.00 long, 0.019–0.020 wide.</p><p>Palp (Figs <xref ref-type="fig" rid="F15">58–61</xref>): globous bulb with small subtegulum and well-developed prominence on tegulum. Embolus: not flattened, lacking keels, 5.65 long in retrolateral view, about 3.5 times tegulum’s length. Medial portion and tegulum’s margin form an acute angle in retrolateral view. Proximal part very curved in frontal view; thin distal width, abruptly narrowing distally; basal, middle, and distal width 0.91, 0.31, 0.05, respectively. Tegulum: 3.04 long, 1.65 high in retrolateral view. Cymbium subtriangular with subequal lobes, having a well-developed rounded process on retrolateral lobe, bearing thick setae (Fig. <xref ref-type="fig" rid="F15">62</xref>).</p><p>Tibial apophysis (Figs <xref ref-type="fig" rid="F15">63–65</xref>): single branch on prolateral leg I, with well-developed base and grouped spiniform setae distally. Male metatarsus I touches retrolaterally tibial apophysis’ setae when folded.</p><!--PageBreak--></tp:treatment-sec><tp:treatment-sec sec-type="Color pattern ontogeny" id="SECID0ENQOM"><title>Color pattern ontogeny.</title><p>Brownish juveniles lacking metallic sheen, black tarsi contrasting with other lighter articles and abdomen dorsum reddish, with dorsal central longitudinal black stripe disconnected from transversal black stripes (Fig. <xref ref-type="fig" rid="F16">66</xref>). When mature, both males and females lose this pattern.</p><fig id="F17" position="float" orientation="portrait"><label>Figures 74–75.</label><caption><p>
                  <italic><tp:taxon-name><tp:taxon-name-part taxon-name-part-type="genus">Avicularia</tp:taxon-name-part> <tp:taxon-name-part taxon-name-part-type="species">variegata</tp:taxon-name-part></tp:taxon-name></italic> stat. n., morphotype 2, habitus <bold>74</bold> female <bold>75</bold> male. Photos: <bold>74</bold> C. S. Fukushima; <bold>75</bold> R. Bertani.</p></caption><graphic xmlns:xlink="http://www.w3.org/1999/xlink" xlink:href="zookeys-659-001-g017.jpg" id="oo_124681.jpg" position="float" orientation="portrait" xlink:type="simple"/></fig></tp:treatment-sec><tp:treatment-sec sec-type="distribution" id="SECID0ESROM"><title>Distribution.</title><p>Venezuela and Brazil (states of Roraima, Amapá, Amazonas and Pará) (Fig. <xref ref-type="fig" rid="F18">76</xref>).</p></tp:treatment-sec><tp:treatment-sec sec-type="natural history" id="SECID0E3ROM"><title>Natural history.</title><p>
              <xref ref-type="bibr" rid="B131">Silva and Meirelles (2016)</xref> reported a predation on <italic><tp:taxon-name><tp:taxon-name-part taxon-name-part-type="genus">Troglodytes</tp:taxon-name-part> <tp:taxon-name-part taxon-name-part-type="species">musculus</tp:taxon-name-part></tp:taxon-name></italic> (Naumann, 1823) bird by an specimen of <italic><tp:taxon-name><tp:taxon-name-part taxon-name-part-type="genus">Avicularia</tp:taxon-name-part> <tp:taxon-name-part taxon-name-part-type="species">variegata</tp:taxon-name-part></tp:taxon-name></italic> stat. n. in a urban park at Manaus, state of Amazonas, Brazil.</p></tp:treatment-sec><tp:treatment-sec sec-type="variation" id="SECID0E3SOM"><title>Variation.</title><p>All examined specimens of <italic><tp:taxon-name><tp:taxon-name-part taxon-name-part-type="genus">Avicularia</tp:taxon-name-part> <tp:taxon-name-part taxon-name-part-type="species">variegata</tp:taxon-name-part></tp:taxon-name></italic> stat. n. have grizzled setae on palps and legs (except those found in Venezuela), but with slight differences in body coloration. We detected three morphotypes. Morphotype 1 is found especially near Manaus (Fig. <xref ref-type="fig" rid="F19">77</xref>) and females have carapace, legs, and palps with greyish short body setae with very intense green sheen and whitish leg rings (Fig. <xref ref-type="fig" rid="F16">70</xref>). Abdomen has vivid reddish guard-setae grouped on lateral and dorsal anterior areas, black short body setae and venter velvety black. Males have black abdomen with some whitish tipped setae homogeneously distributed (Fig. <xref ref-type="fig" rid="F16">71</xref>). Morphotype 2 is found in same area (Fig. <xref ref-type="fig" rid="F19">77</xref>), but has overall greyish coloration, with short body setae with discrete green sheen and yellowish leg rings. Females have abdomen with light brown guard-setae grouped on lateral and dorsal anterior areas, black short body setae, and venter dark brown (Fig. <xref ref-type="fig" rid="F17">74</xref>). Males are very similar to morphotype 1 but with yellowish rings (Fig. <xref ref-type="fig" rid="F17">75</xref>). Males from Puerto Ayacucho (<abbrev xmlns:xlink="http://www.w3.org/1999/xlink" content-type="institution" xlink:title="American Museum of Natural History, New York" id="ABBRID0EFUOM" xlink:type="simple">AMNH</abbrev> Ve29) and from Caripito (<abbrev xmlns:xlink="http://www.w3.org/1999/xlink" content-type="institution" xlink:title="American Museum of Natural History, New York" id="ABBRID0EKUOM" xlink:type="simple">AMNH</abbrev> Ve31), Venezuela, have genitalia and legs with proportions compatible with those from Brazil, as well as whitish leg rings. However, they do not have white tipped hairs on legs and abdomen as specimens of <italic><tp:taxon-name><tp:taxon-name-part taxon-name-part-type="genus">Avicularia</tp:taxon-name-part> <tp:taxon-name-part taxon-name-part-type="species">variegata</tp:taxon-name-part></tp:taxon-name></italic> stat. n. from Manaus, Brazil (Fig. <xref ref-type="fig" rid="F19">77</xref>), and the prominence on palpal bulb is not well-developed as in specimens from Manaus (morphotype 1). The juvenile female <abbrev xmlns:xlink="http://www.w3.org/1999/xlink" content-type="institution" xlink:title="American Museum of Natural History, New York" id="ABBRID0E5UOM" xlink:type="simple">AMNH</abbrev> Ve21, also from Venezuela, has short body setae with golden sheen and very discrete white tipped setae in legs and palps as well as whitish rings. We prefer not to consider these forms as separate species because these slight differences can be due to populational variation since the specimens were collected in the northern limit of the species distribution. It is here called morphotype 3. Despite being collected in Caracas, also in the northern limit of the species, the specimen <abbrev xmlns:xlink="http://www.w3.org/1999/xlink" content-type="institution" xlink:title="American Museum of Natural History, New York" id="ABBRID0EDVOM" xlink:type="simple">AMNH</abbrev> Ve18 seems to be a typical morphotype 1. It is necessary to examine more material to understand morphological variation and species boundaries of Venezuelan <italic><tp:taxon-name><tp:taxon-name-part taxon-name-part-type="genus">Avicularia</tp:taxon-name-part></tp:taxon-name></italic>.</p><p>In his expedition on Lower Amazonas, F. O. <xref ref-type="bibr" rid="B108">Pickard-Cambridge (1896)</xref> made interesting observations about color variations along the river. According to him, there was a tendency in <italic><tp:taxon-name><tp:taxon-name-part taxon-name-part-type="genus">Avicularia</tp:taxon-name-part></tp:taxon-name></italic> spp. to have grizzled setae as he went further west (F. O. <xref ref-type="bibr" rid="B108">Pickard-Cambridge 1896</xref>). When F. O. <xref ref-type="bibr" rid="B108">Pickard-Cambridge (1896)</xref> described <italic><tp:taxon-name><tp:taxon-name-part taxon-name-part-type="genus">Avicularia</tp:taxon-name-part> <tp:taxon-name-part taxon-name-part-type="species">variegata</tp:taxon-name-part></tp:taxon-name></italic> stat. n., he considered it as a subspecies of <italic><tp:taxon-name><tp:taxon-name-part taxon-name-part-type="genus">Avicularia</tp:taxon-name-part> <tp:taxon-name-part taxon-name-part-type="species">avicularia</tp:taxon-name-part></tp:taxon-name></italic> and pointed out that some could consider <italic><tp:taxon-name><tp:taxon-name-part taxon-name-part-type="genus">Avicularia</tp:taxon-name-part> <tp:taxon-name-part taxon-name-part-type="species">variegata</tp:taxon-name-part></tp:taxon-name></italic> stat. n. a species in the differentiation process—as further westwards it extended, the more evident the differential characters might be. He also observed the presence of intermediate forms at Santarém, state of Pará, which had the setae of the first two pairs of legs decidedly grizzled <!--PageBreak-->(F. O. <xref ref-type="bibr" rid="B108">Pickard-Cambridge 1896</xref>). We failed to find specimens with this pattern in our studied sample. Some specimens we examined had posterior legs with more grizzled setae than anterior, but none without any grizzled setae. Despite these two morphotypes being very distinct, F. O. <xref ref-type="bibr" rid="B108">Pickard-Cambridge (1896)</xref> stated a careful comparasion was needed of both forms to prove that there are more differences than just coloration. In fact, we found other differences. Leg IV of <italic><tp:taxon-name><tp:taxon-name-part taxon-name-part-type="genus">Avicularia</tp:taxon-name-part> <tp:taxon-name-part taxon-name-part-type="species">avicularia</tp:taxon-name-part></tp:taxon-name></italic> is more than 10% longer than leg I and spermathecae midwidth is as wide as its base width; whereas leg IV of <italic><tp:taxon-name><tp:taxon-name-part taxon-name-part-type="genus">Avicularia</tp:taxon-name-part> <tp:taxon-name-part taxon-name-part-type="species">variegata</tp:taxon-name-part></tp:taxon-name></italic> stat. n. has roughly the same length of leg I and spermathecae midwidth is expanded. Accordingly, we can consider them as separate taxa. Thus, we elevate the former subspecies <italic><tp:taxon-name><tp:taxon-name-part taxon-name-part-type="genus">Avicularia</tp:taxon-name-part> <tp:taxon-name-part taxon-name-part-type="species">avicularia</tp:taxon-name-part> <tp:taxon-name-part taxon-name-part-type="subspecies">variegata</tp:taxon-name-part></tp:taxon-name></italic> F. O. Pickard-Cambridge, 1896 to species status, resulting in <italic><tp:taxon-name><tp:taxon-name-part taxon-name-part-type="genus">Avicularia</tp:taxon-name-part> <tp:taxon-name-part taxon-name-part-type="species">variegata</tp:taxon-name-part></tp:taxon-name></italic> (F. O. Pickard-Cambridge, 1896) stat. n.</p><fig id="F18" position="float" orientation="portrait"><label>Figure 76.</label><caption><p>Map showing records of <italic><tp:taxon-name><tp:taxon-name-part taxon-name-part-type="genus">Avicularia</tp:taxon-name-part> <tp:taxon-name-part taxon-name-part-type="species">variegata</tp:taxon-name-part></tp:taxon-name></italic> (F. O. Pickard-Cambridge, 1896) stat. n. and <italic><tp:taxon-name><tp:taxon-name-part taxon-name-part-type="genus">Avicularia</tp:taxon-name-part> <tp:taxon-name-part taxon-name-part-type="species">juruensis</tp:taxon-name-part></tp:taxon-name></italic> Mello-Leitão, 1923.</p></caption><graphic xmlns:xlink="http://www.w3.org/1999/xlink" xlink:href="zookeys-659-001-g018.jpg" id="oo_124682.jpg" position="float" orientation="portrait" xlink:type="simple"/></fig><fig id="F19" position="float" orientation="portrait"><label>Figures 77.</label><caption><p>Map showing records of <italic><tp:taxon-name><tp:taxon-name-part taxon-name-part-type="genus">Avicularia</tp:taxon-name-part> <tp:taxon-name-part taxon-name-part-type="species">variegata</tp:taxon-name-part></tp:taxon-name></italic> F. O. Pickard-Cambridge, 1896 stat. n. morphotypes.</p></caption><graphic xmlns:xlink="http://www.w3.org/1999/xlink" xlink:href="zookeys-659-001-g019.jpg" id="oo_124683.jpg" position="float" orientation="portrait" xlink:type="simple"/></fig></tp:treatment-sec><tp:treatment-sec><!--Section generated to contain objects referenced in tp:taxon-treatment.--><fig id="F4" position="float" orientation="portrait"><label>Figures 15–18.</label><caption><p>Urticating setae type II in <tp:taxon-name><tp:taxon-name-part taxon-name-part-type="subfamily">Aviculariinae</tp:taxon-name-part></tp:taxon-name>. <bold>15</bold> <italic><tp:taxon-name><tp:taxon-name-part taxon-name-part-type="genus">Avicularia</tp:taxon-name-part> <tp:taxon-name-part taxon-name-part-type="species">juruensis</tp:taxon-name-part></tp:taxon-name></italic> male (<abbrev xmlns:xlink="http://www.w3.org/1999/xlink" content-type="institution" xlink:title="California Academy of Sciences, San Francisco" id="ABBRID0EYMGM" xlink:type="simple">CAS</abbrev> 4), showing well-developed barbs along all its length <bold>16</bold> <italic><tp:taxon-name><tp:taxon-name-part taxon-name-part-type="genus">Avicularia</tp:taxon-name-part> <tp:taxon-name-part taxon-name-part-type="species">variegata</tp:taxon-name-part></tp:taxon-name></italic> stat. n. female (<abbrev xmlns:xlink="http://www.w3.org/1999/xlink" content-type="institution" xlink:title="Instituto Butantan, São Paulo" id="ABBRID0EKNGM" xlink:type="simple">IBSP</abbrev> 7900), showing weakly-developed barbs only near the stalk <bold>17</bold> <italic><tp:taxon-name><tp:taxon-name-part taxon-name-part-type="genus">Avicularia</tp:taxon-name-part> <tp:taxon-name-part taxon-name-part-type="species">avicularia</tp:taxon-name-part></tp:taxon-name></italic> female morphotype 5 (<abbrev xmlns:xlink="http://www.w3.org/1999/xlink" content-type="institution" xlink:title="Museu Nacional, Rio de Janeiro" id="ABBRID0E3NGM" xlink:type="simple">MNRJ</abbrev> 06916) from Pando, showing developed barbs along almost entire length <bold>18</bold> <italic><tp:taxon-name><tp:taxon-name-part taxon-name-part-type="genus">Caribena</tp:taxon-name-part> <tp:taxon-name-part taxon-name-part-type="species">versicolor</tp:taxon-name-part></tp:taxon-name></italic> comb. n. male (MNHN−AR 4904), very slender setae with barbs along all length. Scale bars = 0.1 mm.</p></caption><graphic xmlns:xlink="http://www.w3.org/1999/xlink" xlink:href="zookeys-659-001-g004.jpg" id="oo_124668.jpg" position="float" orientation="portrait" xlink:type="simple"/></fig><fig id="F5" position="float" orientation="portrait"><label>Figure 19.</label><caption><p>Map showing records of <italic><tp:taxon-name><tp:taxon-name-part taxon-name-part-type="genus">Avicularia</tp:taxon-name-part></tp:taxon-name></italic> Lamarck, 1818 species in Central and South America.</p></caption><graphic xmlns:xlink="http://www.w3.org/1999/xlink" xlink:href="zookeys-659-001-g005.jpg" id="oo_124669.jpg" position="float" orientation="portrait" xlink:type="simple"/></fig><fig id="F72" position="float" orientation="portrait"><label>Figures 312–315.</label><caption><p>Male palpal bulb prominence in <italic><tp:taxon-name><tp:taxon-name-part taxon-name-part-type="genus">Avicularia</tp:taxon-name-part></tp:taxon-name></italic>, frontal. <bold>312</bold> <italic><tp:taxon-name><tp:taxon-name-part taxon-name-part-type="genus">Avicularia</tp:taxon-name-part> <tp:taxon-name-part taxon-name-part-type="species">minatrix</tp:taxon-name-part></tp:taxon-name></italic> (<abbrev xmlns:xlink="http://www.w3.org/1999/xlink" content-type="institution" xlink:title="Museu de Zoologia da Universidade de São Paulo, São Paulo" id="ABBRID0ERLQO" xlink:type="simple">MZUSP</abbrev> 70949), absent <bold>313</bold> <italic><tp:taxon-name><tp:taxon-name-part taxon-name-part-type="genus">Avicularia</tp:taxon-name-part> <tp:taxon-name-part taxon-name-part-type="species">caei</tp:taxon-name-part></tp:taxon-name></italic> sp. n. holotype (<abbrev xmlns:xlink="http://www.w3.org/1999/xlink" content-type="institution" xlink:title="Museu Paraense Emílio Goeldi, Belém" id="ABBRID0EDMQO" xlink:type="simple">MPEG</abbrev> 015637), weakly-developed <bold>314</bold> <italic><tp:taxon-name><tp:taxon-name-part taxon-name-part-type="genus">Avicularia</tp:taxon-name-part> <tp:taxon-name-part taxon-name-part-type="species">avicularia</tp:taxon-name-part></tp:taxon-name></italic> (<abbrev xmlns:xlink="http://www.w3.org/1999/xlink" content-type="institution" xlink:title="Museu Paraense Emílio Goeldi, Belém" id="ABBRID0EVMQO" xlink:type="simple">MPEG</abbrev> 2534), developed <bold>315</bold> <italic><tp:taxon-name><tp:taxon-name-part taxon-name-part-type="genus">Avicularia</tp:taxon-name-part> <tp:taxon-name-part taxon-name-part-type="species">variegata</tp:taxon-name-part></tp:taxon-name></italic> stat. n. (<abbrev xmlns:xlink="http://www.w3.org/1999/xlink" content-type="institution" xlink:title="Museu do Instituto Nacional de Pesquisas da Amazônia, Manaus" id="ABBRID0EHNQO" xlink:type="simple">INPA</abbrev> 4897), well-developed. Scale bars = 1 mm. Arrows indicate groove that forms bulb prominence.</p></caption><graphic xmlns:xlink="http://www.w3.org/1999/xlink" xlink:href="zookeys-659-001-g072.jpg" id="oo_124828.jpg" position="float" orientation="portrait" xlink:type="simple"/></fig><fig id="F73" position="float" orientation="portrait"><label>Figures 316–319.</label><caption><p>Embolus tip of male palpal bulb. <bold>316–317</bold> tip narrowing abruptly <bold>316</bold> <italic><tp:taxon-name><tp:taxon-name-part taxon-name-part-type="genus">Avicularia</tp:taxon-name-part> <tp:taxon-name-part taxon-name-part-type="species">avicularia</tp:taxon-name-part></tp:taxon-name></italic> (<abbrev xmlns:xlink="http://www.w3.org/1999/xlink" content-type="institution" xlink:title="Museu Nacional, Rio de Janeiro" id="ABBRID0EDOQO" xlink:type="simple">MNRJ</abbrev> 13659A), frontal view <bold>317</bold> <italic><tp:taxon-name><tp:taxon-name-part taxon-name-part-type="genus">Avicularia</tp:taxon-name-part> <tp:taxon-name-part taxon-name-part-type="species">variegata</tp:taxon-name-part></tp:taxon-name></italic> stat. n. (<abbrev xmlns:xlink="http://www.w3.org/1999/xlink" content-type="institution" xlink:title="Museu do Instituto Nacional de Pesquisas da Amazônia, Manaus" id="ABBRID0EVOQO" xlink:type="simple">INPA</abbrev> 4897), dorsal view <bold>318–319</bold> tip tapering <bold>318</bold> <italic><tp:taxon-name><tp:taxon-name-part taxon-name-part-type="genus">Caribena</tp:taxon-name-part> <tp:taxon-name-part taxon-name-part-type="species">versicolor</tp:taxon-name-part></tp:taxon-name></italic> comb. n. (<abbrev xmlns:xlink="http://www.w3.org/1999/xlink" content-type="institution" xlink:title="Muséum National d’histoire Naturelle, Paris" id="ABBRID0EJPQO" xlink:type="simple">MNHN–AR</abbrev> 4904), frontal view <bold>319</bold> <italic><tp:taxon-name><tp:taxon-name-part taxon-name-part-type="genus">Ybyrapora</tp:taxon-name-part> <tp:taxon-name-part taxon-name-part-type="species">diversipes</tp:taxon-name-part></tp:taxon-name></italic> comb. n. (<abbrev xmlns:xlink="http://www.w3.org/1999/xlink" content-type="institution" xlink:title="Instituto Butantan, São Paulo" id="ABBRID0E2PQO" xlink:type="simple">IBSP</abbrev> 119271), dorsal view. Scale bar = 1mm. Arrow indicates point of abrupt narrowing.</p></caption><graphic xmlns:xlink="http://www.w3.org/1999/xlink" xlink:href="zookeys-659-001-g073.jpg" id="oo_124829.jpg" position="float" orientation="portrait" xlink:type="simple"/></fig></tp:treatment-sec><ref-list><ref id="B152"><mixed-citation xmlns:xlink="http://www.w3.org/1999/xlink" xlink:type="simple">
          <person-group><name name-style="western"><surname>Strand</surname><given-names>E</given-names></name></person-group> (<year>1907b</year>) <article-title><tp:taxon-name><tp:taxon-name-part taxon-name-part-type="family">Aviculariidae</tp:taxon-name-part></tp:taxon-name> und <tp:taxon-name><tp:taxon-name-part taxon-name-part-type="family">Atypidae</tp:taxon-name-part></tp:taxon-name> des Kgl. Naturalienkabinetts in Stuttgart. Jahreshefte des Vereins fur vaterlandische Naturkunde in Wurttemberg.</article-title> <source>Stuttgart</source> <volume>63</volume>: <fpage>1</fpage>–<lpage>100</lpage>.</mixed-citation></ref><ref id="B104"><mixed-citation xmlns:xlink="http://www.w3.org/1999/xlink" xlink:type="simple">
          <person-group><name name-style="western"><surname>Petrunkevitch</surname><given-names>A</given-names></name></person-group> (<year>1911</year>) <article-title>A synonymic index-catalogue of spiders of North, Central and South America with all adjacent islands, Greenland, Bermuda, West Indies, Terra del Fuego, Galapagos, etc.</article-title> <source>Bulletin of American Museum Natural History</source> <volume>29</volume>: <fpage>1</fpage>–<lpage>791</lpage>. <ext-link xlink:type="simple" ext-link-type="doi" xlink:href="10.5962/bhl.title.23819">https://doi.org/10.5962/bhl.title.23819</ext-link></mixed-citation></ref><ref id="B87"><mixed-citation xmlns:xlink="http://www.w3.org/1999/xlink" xlink:type="simple">
          <person-group><name name-style="western"><surname>Mello-Leitão</surname><given-names>CF de</given-names></name></person-group> (<year>1923</year>) <article-title>Theraphosoideas do Brasil.</article-title> <source>Revista do Museu Paulista</source> <volume>13</volume>: <fpage>1</fpage>–<lpage>438</lpage>.</mixed-citation></ref><ref id="B120"><mixed-citation xmlns:xlink="http://www.w3.org/1999/xlink" xlink:type="simple">
          <person-group><name name-style="western"><surname>Roewer</surname><given-names>CF</given-names></name></person-group> (<year>1942</year>) <article-title>Katalog der <tp:taxon-name><tp:taxon-name-part taxon-name-part-type="order">Araneae</tp:taxon-name-part></tp:taxon-name> von 1758 bis 1940.</article-title> <source>Bremen</source> <volume>1</volume>: <fpage>1</fpage>–<lpage>1040</lpage>.</mixed-citation></ref><ref id="B21"><mixed-citation xmlns:xlink="http://www.w3.org/1999/xlink" xlink:type="simple">
          <person-group><name name-style="western"><surname>Bücherl</surname><given-names>W</given-names></name></person-group> (<year>1957</year>) <article-title>Estudos sobre a biologia e a sistemática do gênero <italic><tp:taxon-name><tp:taxon-name-part taxon-name-part-type="genus">Grammostola</tp:taxon-name-part></tp:taxon-name></italic> Simon, 1892.</article-title> <source>Monografias Instituto Butantan</source> <volume>1</volume>: <fpage>1</fpage>–<lpage>203</lpage>.</mixed-citation></ref><ref id="B178"><mixed-citation xmlns:xlink="http://www.w3.org/1999/xlink" xlink:type="simple">
          <institution xlink:type="simple">World Spider Catalog</institution> (<year>2016</year>). <source>World Spider Catalog</source>. <publisher-name>Natural History Museum</publisher-name> <publisher-loc>Bern</publisher-loc> <ext-link xlink:type="simple" ext-link-type="uri" xlink:href="http://wsc.nmbe.ch">http://wsc.nmbe.ch</ext-link>, version 17.5</mixed-citation></ref><ref id="B17"><mixed-citation xmlns:xlink="http://www.w3.org/1999/xlink" xlink:type="simple">
          <person-group><name name-style="western"><surname>Bonnet</surname><given-names>P</given-names></name></person-group> (<year>1955</year>) <source>Bibliographie araneorum. Analyse méthodique de toute la littérature aranéologique jusqu’en 1939</source>. <publisher-name>Douladoure</publisher-name>, <publisher-loc>Tolouse</publisher-loc>, <issue>Part 2</issue>, <volume>tome 2</volume>, <fpage>919</fpage>–<lpage>1926</lpage>.</mixed-citation></ref><ref id="B131"><mixed-citation xmlns:xlink="http://www.w3.org/1999/xlink" xlink:type="simple">
          <person-group><name name-style="western"><surname>Silva</surname><given-names>JVC</given-names></name><name name-style="western"><surname>Meirelles</surname><given-names>FA</given-names></name></person-group> (<year>2016</year>) <article-title>A small homage to Maria Sibylla Merian, and new records of spiders (<tp:taxon-name><tp:taxon-name-part taxon-name-part-type="order">Araneae</tp:taxon-name-part></tp:taxon-name>: <tp:taxon-name><tp:taxon-name-part taxon-name-part-type="family">Theraphosidae</tp:taxon-name-part></tp:taxon-name>) preying on birds</article-title>. <source>Revista Brasileira de Ornitologia</source> <volume>24</volume>(<issue>1</issue>), <fpage>30</fpage>–<lpage>33</lpage>. <ext-link xlink:type="simple" ext-link-type="uri" xlink:href="http://www4.museu-goeldi.br/revistabrornito/revista/index.php/BJO/article/viewFile/1137/pdf_943">http://www4.museu-goeldi.br/revistabrornito/revista/index.php/BJO/article/viewFile/1137/pdf_943</ext-link></mixed-citation></ref><ref id="B108"><mixed-citation xmlns:xlink="http://www.w3.org/1999/xlink" xlink:type="simple">
          <person-group><name name-style="western"><surname>Pickard-Cambridge</surname><given-names>FO</given-names></name></person-group> (<year>1896</year>) <article-title>On the <tp:taxon-name><tp:taxon-name-part taxon-name-part-type="family">Theraphosidae</tp:taxon-name-part></tp:taxon-name> of the lower Amazons: being an account of the new genera and species of this group of spiders discovered during the expedition of the steamship “Faraday” up the river Amazons.</article-title> <source>Proceedings of the Zoological Society of London</source> <volume>1896</volume>: <fpage>716</fpage>–<lpage>766</lpage>. <ext-link xlink:type="simple" ext-link-type="uri" xlink:href="http://www.biodiversitylibrary.org/page/31200747#page/810/mode/1up">http://www.biodiversitylibrary.org/page/31200747#page/810/mode/1up</ext-link></mixed-citation></ref></ref-list></tp:taxon-treatment>
