# Supplementary material for: Taxonomic revision and cladistic analysis of Avicularia Lamarck, 1818 (Araneae, Theraphosidae, Aviculariinae) with description of three new aviculariine genera
Source: Zookeys. 2017 Mar 2;(659):1–185. doi: 10.3897/zookeys.659.10717 (PMC5345366; doi:10.3897/zookeys.659.10717)
Supplement: XML Treatment for Avicularia taunayi [file zookeys.659.10717-treatment7.xml]

<!DOCTYPE tp:taxon-treatment
  PUBLIC "-//TaxonX//DTD Taxonomic Treatment Publishing DTD v0 20100105//EN" "tax-treatment-NSO.dtd">
<tp:taxon-treatment xmlns:tp="http://www.plazi.org/taxpub"><tp:treatment-meta><kwd-group><label>Taxon classification</label><kwd><named-content content-type="kingdom">Animalia</named-content></kwd><kwd><named-content content-type="order">ORDO</named-content></kwd><kwd><named-content content-type="family">FAMILIA</named-content></kwd></kwd-group><mixed-citation publication-type="journal"><person-group><name><surname>Fukushima</surname><given-names>Caroline Sayuri</given-names></name><name><surname>Bertani</surname><given-names>Rogério</given-names></name></person-group><article-title>Taxonomic revision and cladistic analysis of <italic><tp:taxon-name><tp:taxon-name-part taxon-name-part-type="genus">Avicularia</tp:taxon-name-part></tp:taxon-name></italic> Lamarck, 1818 (<tp:taxon-name><tp:taxon-name-part taxon-name-part-type="order">Araneae</tp:taxon-name-part></tp:taxon-name>, <tp:taxon-name><tp:taxon-name-part taxon-name-part-type="family">Theraphosidae</tp:taxon-name-part></tp:taxon-name>, <tp:taxon-name><tp:taxon-name-part taxon-name-part-type="subfamily">Aviculariinae</tp:taxon-name-part></tp:taxon-name>) with description of three new aviculariine genera</article-title><source>Zookeys</source><day>2</day><month>3</month><year>2017</year><volume>2017</volume><issue>659</issue><fpage>1</fpage><lpage>185</lpage><pub-id pub-id-type="doi">10.3897/zookeys.659.10717</pub-id></mixed-citation></tp:treatment-meta><tp:nomenclature><tp:taxon-name>
              <tp:taxon-name-part taxon-name-part-type="genus">Avicularia</tp:taxon-name-part>
              <tp:taxon-name-part taxon-name-part-type="species">taunayi</tp:taxon-name-part>
            </tp:taxon-name><tp:taxon-authority>(Mello-Leitão, 1920)</tp:taxon-authority><xref ref-type="fig" rid="F5">Figs 19</xref><xref ref-type="fig" rid="F24">, 91–92</xref><xref ref-type="fig" rid="F25">, 93–100</xref><xref ref-type="fig" rid="F26">, 101–104</xref><xref ref-type="fig" rid="F27">, 105</xref><tp:nomenclature-citation-list><tp:nomenclature-citation><tp:taxon-name>
                  <tp:taxon-name-part taxon-name-part-type="genus">Ancylochiros</tp:taxon-name-part> <tp:taxon-name-part taxon-name-part-type="species">taunayi</tp:taxon-name-part></tp:taxon-name><comment>Mello-Leitão, 1920: 142 (holotype immature male, Brazil, Minas Gerais, Mariana [<named-content xmlns:xlink="http://www.w3.org/1999/xlink" content-type="dwc:verbatimCoordinates" xlink:type="simple"><named-content content-type="geo-json" specific-use="{&#34;type&#34;:&#34;Point&#34;,&#34;coordinates&#34;:[-43.416667,-20.366667]}" id="NCID0EPXPM" xlink:type="simple">20°22'S, 43°25'W</named-content></named-content>], J. P. Fonseca leg., <abbrev xmlns:xlink="http://www.w3.org/1999/xlink" content-type="institution" xlink:title="Museu de Zoologia da Universidade de São Paulo, São Paulo" id="ABBRID0EUXPM" xlink:type="simple">MZUSP</abbrev> 327, examined); 1923: 319, 376, figs 41–44, 160; <xref ref-type="bibr" rid="B120">Roewer 1942</xref>: 225; <xref ref-type="bibr" rid="B17">Bonnet 1955</xref>: 316.</comment></tp:nomenclature-citation><tp:nomenclature-citation><tp:taxon-name>
                  <tp:taxon-name-part taxon-name-part-type="genus">Anchylochiros</tp:taxon-name-part> <tp:taxon-name-part taxon-name-part-type="species">taunayi</tp:taxon-name-part></tp:taxon-name><comment>: <xref ref-type="bibr" rid="B107">Petrunkevitch 1939</xref>: 291.</comment></tp:nomenclature-citation><tp:nomenclature-citation><tp:taxon-name>
                  <tp:taxon-name-part taxon-name-part-type="genus">Avicularia</tp:taxon-name-part> <tp:taxon-name-part taxon-name-part-type="species">taunayi</tp:taxon-name-part></tp:taxon-name><comment>: <xref ref-type="bibr" rid="B117">Raven 1985</xref>: 149; <xref ref-type="bibr" rid="B8">Bertani 2012</xref>: 78, fig. 176; <xref ref-type="bibr" rid="B15">Bertani and Motta 2013</xref>: 108, figs 1–13; <xref ref-type="bibr" rid="B178">World Spider Catalog 2016</xref>.</comment></tp:nomenclature-citation></tp:nomenclature-citation-list></tp:nomenclature><tp:treatment-sec sec-type="diagnosis" id="SECID0EPZPM"><title>Diagnosis.</title><p>Females of <italic><tp:taxon-name><tp:taxon-name-part taxon-name-part-type="genus">Avicularia</tp:taxon-name-part> <tp:taxon-name-part taxon-name-part-type="species">taunayi</tp:taxon-name-part></tp:taxon-name></italic> resemble those of <italic><tp:taxon-name><tp:taxon-name-part taxon-name-part-type="genus">Avicularia</tp:taxon-name-part> <tp:taxon-name-part taxon-name-part-type="species">juruensis</tp:taxon-name-part></tp:taxon-name></italic> and <italic><tp:taxon-name><tp:taxon-name-part taxon-name-part-type="genus">Avicularia</tp:taxon-name-part> <tp:taxon-name-part taxon-name-part-type="species">variegata</tp:taxon-name-part></tp:taxon-name></italic> stat. n. by the spermathecae with midwidth expanded; about 1.5 times its basal and apical portions widths (Fig. <xref ref-type="fig" rid="F24">91</xref>). They differ from all these species by the spermathecae with lobes from median to distal portions (Fig. <xref ref-type="fig" rid="F24">91</xref>). Males of <italic><tp:taxon-name><tp:taxon-name-part taxon-name-part-type="genus">Avicularia</tp:taxon-name-part> <tp:taxon-name-part taxon-name-part-type="species">taunayi</tp:taxon-name-part></tp:taxon-name></italic> resemble <italic><tp:taxon-name><tp:taxon-name-part taxon-name-part-type="genus">Avicularia</tp:taxon-name-part> <tp:taxon-name-part taxon-name-part-type="species">avicularia</tp:taxon-name-part></tp:taxon-name></italic>, <italic><tp:taxon-name><tp:taxon-name-part taxon-name-part-type="genus">Avicularia</tp:taxon-name-part> <tp:taxon-name-part taxon-name-part-type="species">variegata</tp:taxon-name-part></tp:taxon-name></italic> stat. n., <italic><tp:taxon-name><tp:taxon-name-part taxon-name-part-type="genus">Avicularia</tp:taxon-name-part> <tp:taxon-name-part taxon-name-part-type="species">juruensis</tp:taxon-name-part></tp:taxon-name></italic>, <italic><tp:taxon-name><tp:taxon-name-part taxon-name-part-type="genus">Avicularia</tp:taxon-name-part> <tp:taxon-name-part taxon-name-part-type="species">rufa</tp:taxon-name-part></tp:taxon-name></italic>, <italic><tp:taxon-name><tp:taxon-name-part taxon-name-part-type="genus">Avicularia</tp:taxon-name-part> <tp:taxon-name-part taxon-name-part-type="species">purpurea</tp:taxon-name-part></tp:taxon-name></italic>, and <italic><tp:taxon-name><tp:taxon-name-part taxon-name-part-type="genus">Avicularia</tp:taxon-name-part> <tp:taxon-name-part taxon-name-part-type="species">merianae</tp:taxon-name-part></tp:taxon-name></italic> sp. n. by tibial apophysis on leg I with well-developed base and grouped spiniform setae distally (Fig. <xref ref-type="fig" rid="F25">98</xref>). They differ from <italic><tp:taxon-name><tp:taxon-name-part taxon-name-part-type="genus">Avicularia</tp:taxon-name-part> <tp:taxon-name-part taxon-name-part-type="species">purpurea</tp:taxon-name-part></tp:taxon-name></italic> and <italic><tp:taxon-name><tp:taxon-name-part taxon-name-part-type="genus">Avicularia</tp:taxon-name-part> <tp:taxon-name-part taxon-name-part-type="species">merianae</tp:taxon-name-part></tp:taxon-name></italic> sp. n. by well-developed process on cymbium retrolateral lobe (Fig. <xref ref-type="fig" rid="F25">97</xref>); from <italic><tp:taxon-name><tp:taxon-name-part taxon-name-part-type="genus">Avicularia</tp:taxon-name-part> <tp:taxon-name-part taxon-name-part-type="species">avicularia</tp:taxon-name-part></tp:taxon-name></italic> and <italic><tp:taxon-name><tp:taxon-name-part taxon-name-part-type="genus">Avicularia</tp:taxon-name-part> <tp:taxon-name-part taxon-name-part-type="species">rufa</tp:taxon-name-part></tp:taxon-name></italic> by leg IV as long as leg I and from <italic><tp:taxon-name><tp:taxon-name-part taxon-name-part-type="genus">Avicularia</tp:taxon-name-part> <tp:taxon-name-part taxon-name-part-type="species">variegata</tp:taxon-name-part></tp:taxon-name></italic> stat. n. and <italic><tp:taxon-name><tp:taxon-name-part taxon-name-part-type="genus">Avicularia</tp:taxon-name-part> <tp:taxon-name-part taxon-name-part-type="species">juruensis</tp:taxon-name-part></tp:taxon-name></italic> by developed prominence on tegulum (Fig. <xref ref-type="fig" rid="F25">95</xref>). Additionally, they can be distinguished from all these species by light brown spots extending from the dorsum to lateral region of abdomen (Fig. <xref ref-type="fig" rid="F26">103</xref>).</p><fig id="F25" position="float" orientation="portrait"><label>Figures 93–100.</label><caption><p>
                  <italic><tp:taxon-name><tp:taxon-name-part taxon-name-part-type="genus">Avicularia</tp:taxon-name-part> <tp:taxon-name-part taxon-name-part-type="species">taunayi</tp:taxon-name-part></tp:taxon-name></italic> (Mello-Leitão, 1920), male (<abbrev xmlns:xlink="http://www.w3.org/1999/xlink" content-type="institution" xlink:title="Museu do Departamento de Zoologia da Universidade de Brasília" id="ABBRID0EPAAO" xlink:type="simple">DZUB</abbrev> 1675; except cymbium, <abbrev xmlns:xlink="http://www.w3.org/1999/xlink" content-type="institution" xlink:title="Museu do Departamento de Zoologia da Universidade de Brasília" id="ABBRID0EUAAO" xlink:type="simple">DZUB</abbrev> 4542). <bold>93–96</bold> left palpal bulb <bold>93</bold> prolateral <bold>94</bold> retrolateral <bold>95</bold> frontal <bold>96</bold> dorsal <bold>97</bold> left cymbium, dorsal <bold>98–100</bold> right tibial apophysis of leg I (mirrored) <bold>98</bold> prolateral <bold>99</bold> ventral <bold>100</bold> retrolateral. Scale bars = 1 mm.</p></caption><graphic xmlns:xlink="http://www.w3.org/1999/xlink" xlink:href="zookeys-659-001-g025.jpg" id="oo_124689.jpg" position="float" orientation="portrait" xlink:type="simple"/></fig></tp:treatment-sec><tp:treatment-sec sec-type="material" id="SECID0EPBAO"><title>Material examined.</title><p>Female, Brazil, Minas Gerais, Barão de Cocais [<named-content xmlns:xlink="http://www.w3.org/1999/xlink" content-type="dwc:verbatimCoordinates" xlink:type="simple"><named-content content-type="geo-json" specific-use="{&#34;type&#34;:&#34;Point&#34;,&#34;coordinates&#34;:[-43.466667,-19.933333]}" id="NCID0EYBAO" xlink:type="simple">19°56'S, 43°28'W</named-content></named-content>], J. P. Couto col., 5 February 1971, ref. 4336 (<abbrev xmlns:xlink="http://www.w3.org/1999/xlink" content-type="institution" xlink:title="Instituto Butantan, São Paulo" id="ABBRID0E4BAO" xlink:type="simple">IBSP</abbrev> 199); male, Brazil, Brasília D.F. [<named-content xmlns:xlink="http://www.w3.org/1999/xlink" content-type="dwc:verbatimCoordinates" xlink:type="simple"><named-content content-type="geo-json" specific-use="{&#34;type&#34;:&#34;Point&#34;,&#34;coordinates&#34;:[-47.916667,-15.766667]}" id="NCID0EFCAO" xlink:type="simple">15°46'S, 47°55'W</named-content></named-content>], Gláucia &amp; Reuber col., 14 May 2002 (<abbrev xmlns:xlink="http://www.w3.org/1999/xlink" content-type="institution" xlink:title="Museu do Departamento de Zoologia da Universidade de Brasília" id="ABBRID0EKCAO" xlink:type="simple">DZUB</abbrev> 1675).</p><fig id="F26" position="float" orientation="portrait"><label>Figures 101–104.</label><caption><p>
                  <italic><tp:taxon-name><tp:taxon-name-part taxon-name-part-type="genus">Avicularia</tp:taxon-name-part> <tp:taxon-name-part taxon-name-part-type="species">taunayi</tp:taxon-name-part></tp:taxon-name></italic> (Mello-Leitão, 1920), habitus and retreat. <bold>101</bold> immature <bold>102</bold> female <bold>103</bold> male <bold>104</bold> retreat inside trunk of <italic><tp:taxon-name><tp:taxon-name-part taxon-name-part-type="genus">Myrcia</tp:taxon-name-part> <tp:taxon-name-part taxon-name-part-type="species">tormentosa</tp:taxon-name-part></tp:taxon-name></italic> (Aubl.). Arrow indicating retreat opening. Photos: <bold>101–103</bold> R. Bertani; <bold>104</bold> C. S. Fukushima.</p></caption><graphic xmlns:xlink="http://www.w3.org/1999/xlink" xlink:href="zookeys-659-001-g026.jpg" id="oo_124690.jpg" position="float" orientation="portrait" xlink:type="simple"/></fig></tp:treatment-sec><tp:treatment-sec sec-type="material" id="SECID0EZDAO"><title>Additional material.</title><p>BRAZIL: <italic>Pará</italic>: Tucuruí [<named-content xmlns:xlink="http://www.w3.org/1999/xlink" content-type="dwc:verbatimCoordinates" xlink:type="simple"><named-content content-type="geo-json" specific-use="{&#34;type&#34;:&#34;Point&#34;,&#34;coordinates&#34;:[-49.666667,-3.766667]}" id="NCID0EEEAO" xlink:type="simple">3°46'S, 49°40'W</named-content></named-content>], 1 male, Equipe de Resgate de Fauna col., IBA 285 (<abbrev xmlns:xlink="http://www.w3.org/1999/xlink" content-type="institution" xlink:title="Instituto Butantan, São Paulo" id="ABBRID0EJEAO" xlink:type="simple">IBSP</abbrev> 8570); 1 male, 3 immatures, 27 January 1986 (<abbrev xmlns:xlink="http://www.w3.org/1999/xlink" content-type="institution" xlink:title="Instituto Butantan, São Paulo" id="ABBRID0EOEAO" xlink:type="simple">IBSP</abbrev> ref. 48014); <italic>Mato Grosso</italic>: Barra do Bugres [<named-content xmlns:xlink="http://www.w3.org/1999/xlink" content-type="dwc:verbatimCoordinates" xlink:type="simple"><named-content content-type="geo-json" specific-use="{&#34;type&#34;:&#34;Point&#34;,&#34;coordinates&#34;:[-57.166667,-15.050000]}" id="NCID0EYEAO" xlink:type="simple">15°03'S, 57°10'W</named-content></named-content>], Serra das Araras, 1 juvenile female, C. Strusman col., September 1992 (<abbrev xmlns:xlink="http://www.w3.org/1999/xlink" content-type="institution" xlink:title="Museu de Ciências e Tecnologia da Pontifícia Universidade Católica do Rio Grande do Sul, Porto Alegre" id="ABBRID0E4EAO" xlink:type="simple">MCP</abbrev> 2293); Chapada dos Guimarães [<named-content xmlns:xlink="http://www.w3.org/1999/xlink" content-type="dwc:verbatimCoordinates" xlink:type="simple"><named-content content-type="geo-json" specific-use="{&#34;type&#34;:&#34;Point&#34;,&#34;coordinates&#34;:[-55.750000,-15.450000]}" id="NCID0EFFAO" xlink:type="simple">15°27'S, 55°45'W</named-content></named-content>], 1 female, M. Acuarensa col., November 1963 (<abbrev xmlns:xlink="http://www.w3.org/1999/xlink" content-type="institution" xlink:title="American Museum of Natural History, New York" id="ABBRID0EKFAO" xlink:type="simple">AMNH</abbrev> 1.7); Barra do Tapirapé [<named-content xmlns:xlink="http://www.w3.org/1999/xlink" content-type="dwc:verbatimCoordinates" xlink:type="simple"><named-content content-type="geo-json" specific-use="{&#34;type&#34;:&#34;Point&#34;,&#34;coordinates&#34;:[-50.600000,-10.633333]}" id="NCID0ESFAO" xlink:type="simple">10°38'S, 50°36'W</named-content></named-content>] (Barro do Tapirapé [<italic>sic</italic>]), 2 females, B. Malkin col., 1962 (<abbrev xmlns:xlink="http://www.w3.org/1999/xlink" content-type="institution" xlink:title="American Museum of Natural History, New York" id="ABBRID0EZFAO" xlink:type="simple">AMNH</abbrev> 1.5); <italic>Goiás</italic>: Ipameri [<named-content xmlns:xlink="http://www.w3.org/1999/xlink" content-type="dwc:verbatimCoordinates" xlink:type="simple"><named-content content-type="geo-json" specific-use="{&#34;type&#34;:&#34;Point&#34;,&#34;coordinates&#34;:[-48.150000,-17.716667]}" id="NCID0EDGAO" xlink:type="simple">17°43'S, 48°09'W</named-content></named-content>], 1 male, 1 female, F. R. Alves col., February 1996, ref. 78206 (<abbrev xmlns:xlink="http://www.w3.org/1999/xlink" content-type="institution" xlink:title="Instituto Butantan, São Paulo" id="ABBRID0EIGAO" xlink:type="simple">IBSP</abbrev> 14397); <italic>Distrito Federal</italic>: Brasília [<named-content xmlns:xlink="http://www.w3.org/1999/xlink" content-type="dwc:verbatimCoordinates" xlink:type="simple"><named-content content-type="geo-json" specific-use="{&#34;type&#34;:&#34;Point&#34;,&#34;coordinates&#34;:[-47.883333,-15.783333]}" id="NCID0ESGAO" xlink:type="simple">15°47'S, 47°53'W</named-content></named-content>], 1 female, 15 November 2002, F. Brasil leg. (<abbrev xmlns:xlink="http://www.w3.org/1999/xlink" content-type="institution" xlink:title="Museu do Departamento de Zoologia da Universidade de Brasília" id="ABBRID0EXGAO" xlink:type="simple">DZUB</abbrev> 1979); Paranoá [<named-content xmlns:xlink="http://www.w3.org/1999/xlink" content-type="dwc:verbatimCoordinates" xlink:type="simple"><named-content content-type="geo-json" specific-use="{&#34;type&#34;:&#34;Point&#34;,&#34;coordinates&#34;:[-47.733333,-15.716667]}" id="NCID0E6GAO" xlink:type="simple">15°43'S, 47°44'W</named-content></named-content>], 1 female, 1 immature, R. Bertani, C. S. Fukushima, R. H. Nagahama, P. C. Motta, P. Jotta, 12 July 2007 (<abbrev xmlns:xlink="http://www.w3.org/1999/xlink" content-type="institution" xlink:title="Museu do Departamento de Zoologia da Universidade de Brasília" id="ABBRID0EEHAO" xlink:type="simple">DZUB</abbrev> 4707); Sobradinho [Colorado, Córrego do Urubu, <named-content xmlns:xlink="http://www.w3.org/1999/xlink" content-type="dwc:verbatimCoordinates" xlink:type="simple"><named-content content-type="geo-json" specific-use="{&#34;type&#34;:&#34;Point&#34;,&#34;coordinates&#34;:[-47.850000,-15.700000]}" id="NCID0EMHAO" xlink:type="simple">15°42'S, 47°51'W</named-content></named-content>], 1 female, 1 January 1999, J. Marinho-Filho leg. (<abbrev xmlns:xlink="http://www.w3.org/1999/xlink" content-type="institution" xlink:title="Museu do Departamento de Zoologia da Universidade de Brasília" id="ABBRID0ERHAO" xlink:type="simple">DZUB</abbrev> 352); <italic>Minas Gerais</italic>: Santa Vitória [<named-content xmlns:xlink="http://www.w3.org/1999/xlink" content-type="dwc:verbatimCoordinates" xlink:type="simple"><named-content content-type="geo-json" specific-use="{&#34;type&#34;:&#34;Point&#34;,&#34;coordinates&#34;:[-50.116667,-18.850000]}" id="NCID0E2HAO" xlink:type="simple">18°51'S, 50°07'W</named-content></named-content>], 1 female, M. Rosa col., 28 July 1981 (<abbrev xmlns:xlink="http://www.w3.org/1999/xlink" content-type="institution" xlink:title="Museu de Zoologia da Universidade Estadual de Campinas, Campinas" id="ABBRID0EAIAO" xlink:type="simple">ZUEC</abbrev> 018); Monte Alegre de Minas [<named-content xmlns:xlink="http://www.w3.org/1999/xlink" content-type="dwc:verbatimCoordinates" xlink:type="simple"><named-content content-type="geo-json" specific-use="{&#34;type&#34;:&#34;Point&#34;,&#34;coordinates&#34;:[-48.866667,-18.866667]}" id="NCID0EIIAO" xlink:type="simple">18°52'S, 48°52'W</named-content></named-content>] (Monte Alegre [<italic>sic</italic>]), 1 male, A. Lourenço col., June 2005, ref. 95480 (<abbrev xmlns:xlink="http://www.w3.org/1999/xlink" content-type="institution" xlink:title="Instituto Butantan, São Paulo" id="ABBRID0EPIAO" xlink:type="simple">IBSP</abbrev> 12780).</p><fig id="F27" position="float" orientation="portrait"><label>Figure 105.</label><caption><p>Map showing records of <italic><tp:taxon-name><tp:taxon-name-part taxon-name-part-type="genus">Avicularia</tp:taxon-name-part> <tp:taxon-name-part taxon-name-part-type="species">taunayi</tp:taxon-name-part></tp:taxon-name></italic> (Melo-Leitão, 1920), <italic><tp:taxon-name><tp:taxon-name-part taxon-name-part-type="genus">Avicularia</tp:taxon-name-part> <tp:taxon-name-part taxon-name-part-type="species">purpurea</tp:taxon-name-part></tp:taxon-name></italic> Kirk, 1990 and <italic><tp:taxon-name><tp:taxon-name-part taxon-name-part-type="genus">Avicularia</tp:taxon-name-part> <tp:taxon-name-part taxon-name-part-type="species">merianae</tp:taxon-name-part></tp:taxon-name></italic> sp. n.</p></caption><graphic xmlns:xlink="http://www.w3.org/1999/xlink" xlink:href="zookeys-659-001-g027.jpg" id="oo_124691.jpg" position="float" orientation="portrait" xlink:type="simple"/></fig></tp:treatment-sec><tp:treatment-sec sec-type="description" id="SECID0E4JAO"><title>Description, color pattern ontogeny and distribution.</title><p>See <xref ref-type="bibr" rid="B15">Bertani and Motta (2013)</xref>.</p></tp:treatment-sec><tp:treatment-sec sec-type="description" id="SECID0EHKAO"><title>Complementary description.</title><p>Spermathecae (Figs <xref ref-type="fig" rid="F24">91–92</xref>): two completely separated not-twisted long spermathecae, with walls having lobes from median to distal portions and accentuaded outwards curvature medially. Midwidth expanded, about 1.5 times its basal and apical portion widths and weakly-sclerotized area shorter than half the length of well-sclerotized area.</p><p>Palp (Fig. <xref ref-type="fig" rid="F25">93–96</xref>): globous bulb with small subtegulum and developed prominence on tegulum. Embolus: not flattened, lacking keels, 2.62 long in retrolateral view, about 3.0 times tegulum’s length. Medial portion and tegulum’s margin form an acute angle in retrolateral view. Proximal part very curved in frontal view; thin distal <!--PageBreak-->width, abruptly narrowing distally; basal, middle, and distal widths 0.42, 0.24, 0.03, respectively. Tegulum: 1.76 long, 0.96 high in retrolateral view. Cymbium subtriangular with subequal lobes, having well-developed rounded process on retrolateral lobe, bearing thick setae (Fig. <xref ref-type="fig" rid="F25">97</xref>).</p><p>Tibial apophysis (Figs <xref ref-type="fig" rid="F25">98–100</xref>): single branch on prolateral leg I, with well-developed base and grouped spiniform setae distally. Male metatarsus I touches retrolaterally tibial apophysis’ setae when folded.</p><p>Type II urticating setae: 0.362–0.407 long, 0.009–0.013 wide in females; 0.840–0.968 long, 0.014–0.020 wide in males.</p><p>Color pattern (Figs <xref ref-type="fig" rid="F26">102–103</xref>): both male and female have long guard-setae on legs and palps not grizzled.</p></tp:treatment-sec><tp:treatment-sec sec-type="Color pattern ontogeny" id="SECID0EKLAO"><title>Color pattern ontogeny.</title><p>Brownish juveniles lacking metallic sheen, black tarsi contrasting with other lighter articles, and abdomen dorsum reddish, with dorsal central longitudinal black stripe connected with first two pairs of transversal black stripes (Fig. <xref ref-type="fig" rid="F26">101</xref>). When mature, part of the pattern remains (Figs <xref ref-type="fig" rid="F26">102–103</xref>). Adult females have abdomen with reddish brown guard-setae homogeneously distributed and black short body setae with spots of reddish brown short body setae (Fig. <xref ref-type="fig" rid="F26">102</xref>). Males have same abdominal pattern as females but reddish brown spots of short body setae are ill-defined (Fig. <xref ref-type="fig" rid="F26">103</xref>).</p></tp:treatment-sec><tp:treatment-sec sec-type="distribution" id="SECID0EAMAO"><title>Distribution.</title><p>Brazil, states of Tocantins, Goiás, Pará, São Paulo, Mato Grosso, west of Bahia, Minas Gerais and in Brasília (Distrito Federal), in savannah areas (Fig. <xref ref-type="fig" rid="F27">105</xref>).</p></tp:treatment-sec><tp:treatment-sec sec-type="natural history" id="SECID0EKMAO"><title>Natural history.</title><p>A small population of <italic><tp:taxon-name><tp:taxon-name-part taxon-name-part-type="genus">Avicularia</tp:taxon-name-part> <tp:taxon-name-part taxon-name-part-type="species">taunayi</tp:taxon-name-part></tp:taxon-name></italic> was found at Distrito Federal, in a mountain area that had savannah areas mixed with anthropized areas with houses and farms (<xref ref-type="bibr" rid="B15">Bertani and Motta 2013</xref>). Specimens were found in tree holes within retreats similar to the ones made by other species of <italic><tp:taxon-name><tp:taxon-name-part taxon-name-part-type="genus">Avicularia</tp:taxon-name-part></tp:taxon-name></italic> (Fig. <xref ref-type="fig" rid="F26">104</xref>). This is a unique species of this genus in the bioma Cerrado (savannah) (<xref ref-type="bibr" rid="B15">Bertani and Motta 2013</xref>).</p></tp:treatment-sec><tp:treatment-sec><!--Section generated to contain objects referenced in tp:taxon-treatment.--><fig id="F5" position="float" orientation="portrait"><label>Figure 19.</label><caption><p>Map showing records of <italic><tp:taxon-name><tp:taxon-name-part taxon-name-part-type="genus">Avicularia</tp:taxon-name-part></tp:taxon-name></italic> Lamarck, 1818 species in Central and South America.</p></caption><graphic xmlns:xlink="http://www.w3.org/1999/xlink" xlink:href="zookeys-659-001-g005.jpg" id="oo_124669.jpg" position="float" orientation="portrait" xlink:type="simple"/></fig><fig id="F24" position="float" orientation="portrait"><label>Figures 91–92.</label><caption><p>
                  <italic><tp:taxon-name><tp:taxon-name-part taxon-name-part-type="genus">Avicularia</tp:taxon-name-part> <tp:taxon-name-part taxon-name-part-type="species">taunayi</tp:taxon-name-part></tp:taxon-name></italic> (Mello-Leitão, 1920), spermathecae variation. <bold>91</bold> Sobradinho, Brasília, Distrito Federal, Brazil (<abbrev xmlns:xlink="http://www.w3.org/1999/xlink" content-type="institution" xlink:title="Museu do Departamento de Zoologia da Universidade de Brasília" id="ABBRID0E2UPM" xlink:type="simple">DZUB</abbrev> 352) <bold>92</bold> Brasíla, Distrito Federal, Brazil (<abbrev xmlns:xlink="http://www.w3.org/1999/xlink" content-type="institution" xlink:title="Museu do Departamento de Zoologia da Universidade de Brasília" id="ABBRID0ECVPM" xlink:type="simple">DZUB</abbrev> 1979). Scale bars = 1 mm.</p></caption><graphic xmlns:xlink="http://www.w3.org/1999/xlink" xlink:href="zookeys-659-001-g024.jpg" id="oo_124688.jpg" position="float" orientation="portrait" xlink:type="simple"/></fig></tp:treatment-sec><ref-list><ref id="B120"><mixed-citation xmlns:xlink="http://www.w3.org/1999/xlink" xlink:type="simple">
          <person-group><name name-style="western"><surname>Roewer</surname><given-names>CF</given-names></name></person-group> (<year>1942</year>) <article-title>Katalog der <tp:taxon-name><tp:taxon-name-part taxon-name-part-type="order">Araneae</tp:taxon-name-part></tp:taxon-name> von 1758 bis 1940.</article-title> <source>Bremen</source> <volume>1</volume>: <fpage>1</fpage>–<lpage>1040</lpage>.</mixed-citation></ref><ref id="B17"><mixed-citation xmlns:xlink="http://www.w3.org/1999/xlink" xlink:type="simple">
          <person-group><name name-style="western"><surname>Bonnet</surname><given-names>P</given-names></name></person-group> (<year>1955</year>) <source>Bibliographie araneorum. Analyse méthodique de toute la littérature aranéologique jusqu’en 1939</source>. <publisher-name>Douladoure</publisher-name>, <publisher-loc>Tolouse</publisher-loc>, <issue>Part 2</issue>, <volume>tome 2</volume>, <fpage>919</fpage>–<lpage>1926</lpage>.</mixed-citation></ref><ref id="B107"><mixed-citation xmlns:xlink="http://www.w3.org/1999/xlink" xlink:type="simple">
          <person-group><name name-style="western"><surname>Petrunkevitch</surname><given-names>A</given-names></name></person-group> (<year>1939</year>) <article-title>Catalogue of American spiders. Part one.</article-title> <source>Transactions of the Connecticut Academy of Arts and Sciences</source> <volume>33</volume>: <fpage>133</fpage>–<lpage>338</lpage>.</mixed-citation></ref><ref id="B117"><mixed-citation xmlns:xlink="http://www.w3.org/1999/xlink" xlink:type="simple">
          <person-group><name name-style="western"><surname>Raven</surname><given-names>RJ</given-names></name></person-group> (<year>1985</year>) <article-title>The spider infraorder <tp:taxon-name><tp:taxon-name-part taxon-name-part-type="suborder">Mygalomorphae</tp:taxon-name-part></tp:taxon-name> (<tp:taxon-name><tp:taxon-name-part taxon-name-part-type="order">Araneae</tp:taxon-name-part></tp:taxon-name>): Cladistics and systematics.</article-title> <source>Bulletin of American Museum of Natural History</source> <volume>182</volume>: <fpage>1</fpage>–<lpage>180</lpage>. <ext-link xlink:type="simple" ext-link-type="uri" xlink:href="http://digitallibrary.amnh.org/handle/2246/955">http://digitallibrary.amnh.org/handle/2246/955</ext-link></mixed-citation></ref><ref id="B8"><mixed-citation xmlns:xlink="http://www.w3.org/1999/xlink" xlink:type="simple">
          <person-group><name name-style="western"><surname>Bertani</surname><given-names>R</given-names></name></person-group> (<year>2012</year>) <article-title>Revision, cladistic analysis and biogeography of <italic><tp:taxon-name><tp:taxon-name-part taxon-name-part-type="genus">Typhochlaena</tp:taxon-name-part></tp:taxon-name></italic> C. L. Koch, 1850, <italic><tp:taxon-name><tp:taxon-name-part taxon-name-part-type="genus">Pachistopelma</tp:taxon-name-part></tp:taxon-name></italic> Pocock, 1901 and <italic><tp:taxon-name><tp:taxon-name-part taxon-name-part-type="genus">Iridopelma</tp:taxon-name-part></tp:taxon-name></italic> Pocock, 1901 (<tp:taxon-name><tp:taxon-name-part taxon-name-part-type="order">Araneae</tp:taxon-name-part></tp:taxon-name>, <tp:taxon-name><tp:taxon-name-part taxon-name-part-type="family">Theraphosidae</tp:taxon-name-part></tp:taxon-name>, <tp:taxon-name><tp:taxon-name-part taxon-name-part-type="subfamily">Aviculariinae</tp:taxon-name-part></tp:taxon-name>).</article-title> <source>Zookeys</source> <volume>230</volume>: <fpage>1</fpage>–<lpage>94</lpage>. <ext-link xlink:type="simple" ext-link-type="doi" xlink:href="10.3897/zookeys.230.3500">https://doi.org/10.3897/zookeys.230.3500</ext-link></mixed-citation></ref><ref id="B15"><mixed-citation xmlns:xlink="http://www.w3.org/1999/xlink" xlink:type="simple">
          <person-group><name name-style="western"><surname>Bertani</surname><given-names>R</given-names></name><name name-style="western"><surname>Motta</surname><given-names>PC</given-names></name></person-group> (<year>2013</year>) <article-title>Redescription of <italic><tp:taxon-name><tp:taxon-name-part taxon-name-part-type="genus">Avicularia</tp:taxon-name-part> <tp:taxon-name-part taxon-name-part-type="species">taunayi</tp:taxon-name-part></tp:taxon-name></italic> and notes on its habitat and geographical distribution (<tp:taxon-name><tp:taxon-name-part taxon-name-part-type="order">Araneae</tp:taxon-name-part></tp:taxon-name>: <tp:taxon-name><tp:taxon-name-part taxon-name-part-type="family">Theraphosidae</tp:taxon-name-part></tp:taxon-name>: <tp:taxon-name><tp:taxon-name-part taxon-name-part-type="subfamily">Aviculariinae</tp:taxon-name-part></tp:taxon-name>).</article-title> <source>Zoologia</source> <volume>30</volume>(<issue>1</issue>): <fpage>107</fpage>–<lpage>114</lpage>. <ext-link xlink:type="simple" ext-link-type="doi" xlink:href="10.1590/S1984-46702013000100014">https://doi.org/10.1590/S1984-46702013000100014</ext-link></mixed-citation></ref><ref id="B178"><mixed-citation xmlns:xlink="http://www.w3.org/1999/xlink" xlink:type="simple">
          <institution xlink:type="simple">World Spider Catalog</institution> (<year>2016</year>). <source>World Spider Catalog</source>. <publisher-name>Natural History Museum</publisher-name> <publisher-loc>Bern</publisher-loc> <ext-link xlink:type="simple" ext-link-type="uri" xlink:href="http://wsc.nmbe.ch">http://wsc.nmbe.ch</ext-link>, version 17.5</mixed-citation></ref></ref-list></tp:taxon-treatment>
