# Supplementary material for: Taxonomic revision and cladistic analysis of Avicularia Lamarck, 1818 (Araneae, Theraphosidae, Aviculariinae) with description of three new aviculariine genera
Source: Zookeys. 2017 Mar 2;(659):1–185. doi: 10.3897/zookeys.659.10717 (PMC5345366; doi:10.3897/zookeys.659.10717)
Supplement: XML Treatment for Avicularia juruensis [file zookeys.659.10717-treatment8.xml]

<!DOCTYPE tp:taxon-treatment
  PUBLIC "-//TaxonX//DTD Taxonomic Treatment Publishing DTD v0 20100105//EN" "tax-treatment-NSO.dtd">
<tp:taxon-treatment xmlns:tp="http://www.plazi.org/taxpub"><tp:treatment-meta><kwd-group><label>Taxon classification</label><kwd><named-content content-type="kingdom">Animalia</named-content></kwd><kwd><named-content content-type="order">ORDO</named-content></kwd><kwd><named-content content-type="family">FAMILIA</named-content></kwd></kwd-group><mixed-citation publication-type="journal"><person-group><name><surname>Fukushima</surname><given-names>Caroline Sayuri</given-names></name><name><surname>Bertani</surname><given-names>Rogério</given-names></name></person-group><article-title>Taxonomic revision and cladistic analysis of <italic><tp:taxon-name><tp:taxon-name-part taxon-name-part-type="genus">Avicularia</tp:taxon-name-part></tp:taxon-name></italic> Lamarck, 1818 (<tp:taxon-name><tp:taxon-name-part taxon-name-part-type="order">Araneae</tp:taxon-name-part></tp:taxon-name>, <tp:taxon-name><tp:taxon-name-part taxon-name-part-type="family">Theraphosidae</tp:taxon-name-part></tp:taxon-name>, <tp:taxon-name><tp:taxon-name-part taxon-name-part-type="subfamily">Aviculariinae</tp:taxon-name-part></tp:taxon-name>) with description of three new aviculariine genera</article-title><source>Zookeys</source><day>2</day><month>3</month><year>2017</year><volume>2017</volume><issue>659</issue><fpage>1</fpage><lpage>185</lpage><pub-id pub-id-type="doi">10.3897/zookeys.659.10717</pub-id></mixed-citation></tp:treatment-meta><tp:nomenclature><tp:taxon-name>
              <tp:taxon-name-part taxon-name-part-type="genus">Avicularia</tp:taxon-name-part>
              <tp:taxon-name-part taxon-name-part-type="species">juruensis</tp:taxon-name-part>
            </tp:taxon-name><tp:taxon-authority>Mello-Leitão, 1923</tp:taxon-authority><xref ref-type="fig" rid="F4">Figs 15</xref><xref ref-type="fig" rid="F5">, 19</xref><xref ref-type="fig" rid="F18">, 76</xref><xref ref-type="fig" rid="F28">, 106–108</xref><xref ref-type="fig" rid="F29">, 109–116</xref><xref ref-type="fig" rid="F30">, 117–122</xref><xref ref-type="fig" rid="F31">, 123–126</xref><xref ref-type="fig" rid="F32">, 127</xref><xref ref-type="fig" rid="F71">, 307</xref><!--PageBreak--><tp:nomenclature-citation-list><tp:nomenclature-citation><tp:taxon-name>
                  <tp:taxon-name-part taxon-name-part-type="genus">Avicularia</tp:taxon-name-part> <tp:taxon-name-part taxon-name-part-type="species">juruensis</tp:taxon-name-part></tp:taxon-name><comment>Mello-Leitão, 1923: 321, 377, figs 156, 188 (syntypes 4 females and 1 male, Brazil, Amazonas, Juruá [<named-content xmlns:xlink="http://www.w3.org/1999/xlink" content-type="dwc:verbatimCoordinates" xlink:type="simple"><named-content content-type="geo-json" specific-use="{&#34;type&#34;:&#34;Point&#34;,&#34;coordinates&#34;:[-68.633333,-4.783333]}" id="NCID0EFQAO" xlink:type="simple">4°47'S, 68°38'W</named-content></named-content>], Garbe col., 1902, <abbrev xmlns:xlink="http://www.w3.org/1999/xlink" content-type="institution" xlink:title="Museu de Zoologia da Universidade de São Paulo, São Paulo" id="ABBRID0EKQAO" xlink:type="simple">MZUSP</abbrev> 125A–D, examined; lectotype male (<abbrev xmlns:xlink="http://www.w3.org/1999/xlink" content-type="institution" xlink:title="Museu de Zoologia da Universidade de São Paulo, São Paulo" id="ABBRID0EPQAO" xlink:type="simple">MZUSP</abbrev> 125C) and paralectotype female (<abbrev xmlns:xlink="http://www.w3.org/1999/xlink" content-type="institution" xlink:title="Museu de Zoologia da Universidade de São Paulo, São Paulo" id="ABBRID0EUQAO" xlink:type="simple">MZUSP</abbrev> 125B), here designated); <xref ref-type="bibr" rid="B120">Roewer 1942</xref>: 255; <xref ref-type="bibr" rid="B20">Bücherl 1953</xref>: 128, figs 9–11 (misidentification, probably a <tp:taxon-name><tp:taxon-name-part taxon-name-part-type="genus">Tapinauchenius</tp:taxon-name-part></tp:taxon-name>); <xref ref-type="bibr" rid="B17">Bonnet 1955</xref>: 831; <xref ref-type="bibr" rid="B178">World Spider Catalog 2016</xref>.</comment></tp:nomenclature-citation><tp:nomenclature-citation><tp:taxon-name>
                  <tp:taxon-name-part taxon-name-part-type="genus">Avicularia</tp:taxon-name-part> <tp:taxon-name-part taxon-name-part-type="species">urticans</tp:taxon-name-part></tp:taxon-name><comment>Schmidt, 1994: 5, figs 1–2 (holotype female, from Peru, Krasa leg., 1989, <abbrev xmlns:xlink="http://www.w3.org/1999/xlink" content-type="institution" xlink:title="Forschungsinstitut und Naturmuseum Senckenberg, Frankfurt" id="ABBRID0E3RAO" xlink:type="simple">SMF</abbrev> 38035 and spermathecae in microslides, <abbrev xmlns:xlink="http://www.w3.org/1999/xlink" content-type="institution" xlink:title="Forschungsinstitut und Naturmuseum Senckenberg, Frankfurt" id="ABBRID0EBSAO" xlink:type="simple">SMF</abbrev> 58243-84 21/11, <abbrev xmlns:xlink="http://www.w3.org/1999/xlink" content-type="institution" xlink:title="Forschungsinstitut und Naturmuseum Senckenberg, Frankfurt" id="ABBRID0EGSAO" xlink:type="simple">SMF</abbrev> 58243-84, examined), 1995c: 2, figs 1–2; <xref ref-type="bibr" rid="B178">World Spider Catalog 2016</xref>. <bold>Syn. n.</bold></comment></tp:nomenclature-citation></tp:nomenclature-citation-list></tp:nomenclature><tp:treatment-sec sec-type="remarks" id="SECID0EQSAO"><title>Remarks.</title><p>
              <italic><tp:taxon-name><tp:taxon-name-part taxon-name-part-type="genus">Avicularia</tp:taxon-name-part> <tp:taxon-name-part taxon-name-part-type="species">urticans</tp:taxon-name-part></tp:taxon-name></italic> holotype is in poor conditions since the specimen died during moulting process. Its spermatheca is preserved in slides, but unfortunately it lost <!--PageBreak-->most of its natural shape. Despite this, it was possible to observe that spermatheca have midwidth expanded, about 1.5 times its basal and apical portion widths. Spermatheca morphology and overall body coloration match with large specimens found in Peru and Ecuador. Well-preserved material were examined and despite some differences in color features, <italic><tp:taxon-name><tp:taxon-name-part taxon-name-part-type="genus">Avicularia</tp:taxon-name-part> <tp:taxon-name-part taxon-name-part-type="species">urticans</tp:taxon-name-part></tp:taxon-name></italic> is indistinguishable from <italic><tp:taxon-name><tp:taxon-name-part taxon-name-part-type="genus">Avicularia</tp:taxon-name-part> <tp:taxon-name-part taxon-name-part-type="species">juruensis</tp:taxon-name-part></tp:taxon-name></italic>. Thus, we consider <italic><tp:taxon-name><tp:taxon-name-part taxon-name-part-type="genus">Avicularia</tp:taxon-name-part> <tp:taxon-name-part taxon-name-part-type="species">urticans</tp:taxon-name-part></tp:taxon-name></italic> Schmidt, 1994 as junior synonym of <italic><tp:taxon-name><tp:taxon-name-part taxon-name-part-type="genus">Avicularia</tp:taxon-name-part> <tp:taxon-name-part taxon-name-part-type="species">juruensis</tp:taxon-name-part></tp:taxon-name></italic> Mello-Leitão, 1923.</p><fig id="F28" position="float" orientation="portrait"><label>Figures 106–108.</label><caption><p>
                  <italic><tp:taxon-name><tp:taxon-name-part taxon-name-part-type="genus">Avicularia</tp:taxon-name-part> <tp:taxon-name-part taxon-name-part-type="species">juruensis</tp:taxon-name-part></tp:taxon-name></italic> Mello-Leitão, 1923, spermathecae variation. <bold>106</bold> paralectotype, Rio Juruá, state of Amazonas, Brazil (<abbrev xmlns:xlink="http://www.w3.org/1999/xlink" content-type="institution" xlink:title="Museu de Zoologia da Universidade de São Paulo, São Paulo" id="ABBRID0ECVAO" xlink:type="simple">MZUSP</abbrev> 125C) <bold>107</bold> paralectotype, Rio Juruá, state of Amazonas, Brazil (<abbrev xmlns:xlink="http://www.w3.org/1999/xlink" content-type="institution" xlink:title="Museu de Zoologia da Universidade de São Paulo, São Paulo" id="ABBRID0EJVAO" xlink:type="simple">MZUSP</abbrev> 125A) <bold>108</bold> morphotype 3, Pebas, department of Loreto, Peru (<abbrev xmlns:xlink="http://www.w3.org/1999/xlink" content-type="institution" xlink:title="Muséum National d’histoire Naturelle, Paris" id="ABBRID0EQVAO" xlink:type="simple">MNHN–AR</abbrev> 4902). Scale bars = 1 mm.</p></caption><graphic xmlns:xlink="http://www.w3.org/1999/xlink" xlink:href="zookeys-659-001-g028.jpg" id="oo_124692.jpg" position="float" orientation="portrait" xlink:type="simple"/></fig></tp:treatment-sec><tp:treatment-sec sec-type="diagnosis" id="SECID0EXVAO"><title>Diagnosis.</title><p>Females of <italic><tp:taxon-name><tp:taxon-name-part taxon-name-part-type="genus">Avicularia</tp:taxon-name-part> <tp:taxon-name-part taxon-name-part-type="species">juruensis</tp:taxon-name-part></tp:taxon-name></italic> resemble those of <italic><tp:taxon-name><tp:taxon-name-part taxon-name-part-type="genus">Avicularia</tp:taxon-name-part> <tp:taxon-name-part taxon-name-part-type="species">variegata</tp:taxon-name-part></tp:taxon-name></italic> stat. n. and <italic><tp:taxon-name><tp:taxon-name-part taxon-name-part-type="genus">Avicularia</tp:taxon-name-part> <tp:taxon-name-part taxon-name-part-type="species">taunayi</tp:taxon-name-part></tp:taxon-name></italic> by the spermathecae having midwidth expanded, about 1.5 times its basal and apical portion widths (Fig. <xref ref-type="fig" rid="F28">106</xref>). They can be distinguished from <italic><tp:taxon-name><tp:taxon-name-part taxon-name-part-type="genus">Avicularia</tp:taxon-name-part> <tp:taxon-name-part taxon-name-part-type="species">taunayi</tp:taxon-name-part></tp:taxon-name></italic> by the spermathecae lacking lobes (Fig. <xref ref-type="fig" rid="F28">106</xref>). Males of <italic><tp:taxon-name><tp:taxon-name-part taxon-name-part-type="genus">Avicularia</tp:taxon-name-part> <tp:taxon-name-part taxon-name-part-type="species">juruensis</tp:taxon-name-part></tp:taxon-name></italic> resemble those of <!--PageBreak--><italic><tp:taxon-name><tp:taxon-name-part taxon-name-part-type="genus">Avicularia</tp:taxon-name-part> <tp:taxon-name-part taxon-name-part-type="species">avicularia</tp:taxon-name-part></tp:taxon-name></italic>, <italic><tp:taxon-name><tp:taxon-name-part taxon-name-part-type="genus">Avicularia</tp:taxon-name-part> <tp:taxon-name-part taxon-name-part-type="species">rufa</tp:taxon-name-part></tp:taxon-name>, <tp:taxon-name><tp:taxon-name-part taxon-name-part-type="genus">Avicularia</tp:taxon-name-part> <tp:taxon-name-part taxon-name-part-type="species">variegata</tp:taxon-name-part></tp:taxon-name></italic> stat. n., <italic><tp:taxon-name><tp:taxon-name-part taxon-name-part-type="genus">Avicularia</tp:taxon-name-part> <tp:taxon-name-part taxon-name-part-type="species">taunayi</tp:taxon-name-part></tp:taxon-name></italic>, <italic><tp:taxon-name><tp:taxon-name-part taxon-name-part-type="genus">Avicularia</tp:taxon-name-part> <tp:taxon-name-part taxon-name-part-type="species">purpurea</tp:taxon-name-part></tp:taxon-name></italic>, and <italic><tp:taxon-name><tp:taxon-name-part taxon-name-part-type="genus">Avicularia</tp:taxon-name-part> <tp:taxon-name-part taxon-name-part-type="species">merianae</tp:taxon-name-part></tp:taxon-name></italic> sp. n. by the tibial apophysis on leg I with well-developed base and grouped spiniform setae distally (Fig. <xref ref-type="fig" rid="F29">114</xref>). They differ from males of all these species except <italic><tp:taxon-name><tp:taxon-name-part taxon-name-part-type="genus">Avicularia</tp:taxon-name-part> <tp:taxon-name-part taxon-name-part-type="species">variegata</tp:taxon-name-part></tp:taxon-name></italic> stat. n. by its well-developed prominence on tegulum (Fig. <xref ref-type="fig" rid="F29">111</xref>). Males and females of <italic><tp:taxon-name><tp:taxon-name-part taxon-name-part-type="genus">Avicularia</tp:taxon-name-part> <tp:taxon-name-part taxon-name-part-type="species">juruensis</tp:taxon-name-part></tp:taxon-name></italic> can be distinguished from <italic><tp:taxon-name><tp:taxon-name-part taxon-name-part-type="genus">Avicularia</tp:taxon-name-part> <tp:taxon-name-part taxon-name-part-type="species">variegata</tp:taxon-name-part></tp:taxon-name></italic> stat. n. by intense purple sheen on carapace and legs (morphotype 2, Figs <xref ref-type="fig" rid="F30">120–121</xref>) or intense golden sheen on carapace and legs (morphotype 1, Fig. <xref ref-type="fig" rid="F30">122</xref>). They can also be distinguished from <italic><tp:taxon-name><tp:taxon-name-part taxon-name-part-type="genus">Avicularia</tp:taxon-name-part> <tp:taxon-name-part taxon-name-part-type="species">variegata</tp:taxon-name-part></tp:taxon-name></italic> stat. n. by the occurrence area: western part of South America, in Brazil, Colombia, Ecuador, and Peru (Fig. <xref ref-type="fig" rid="F18">76</xref>).</p></tp:treatment-sec><tp:treatment-sec sec-type="material" id="SECID0E52AO"><title>Additional material.</title><p>COLOMBIA: <italic>Vaupés</italic>: Vaupés [<named-content xmlns:xlink="http://www.w3.org/1999/xlink" content-type="dwc:verbatimCoordinates" xlink:type="simple"><named-content content-type="geo-json" specific-use="{&#34;type&#34;:&#34;Point&#34;,&#34;coordinates&#34;:[-70.800000,0.083333]}" id="NCID0EJ3AO" xlink:type="simple">0°5'N, 70°48'W</named-content></named-content>], low Río Apaporis, Lago Toraima, Estación Biológica Caparu, 200 m asl, 1 male, Col. Jaime Pinzól (AP3-5) (ICN–Ar-2006); <italic>Putumayo</italic>: Puerto Leguízamo, Parque Nacional Natural La Paya [<named-content xmlns:xlink="http://www.w3.org/1999/xlink" content-type="dwc:verbatimCoordinates" xlink:type="simple"><named-content content-type="geo-json" specific-use="{&#34;type&#34;:&#34;Point&#34;,&#34;coordinates&#34;:[-75.816667,0.466667]}" id="NCID0ET3AO" xlink:type="simple">0°28'N, 75°49'W</named-content></named-content>], Mamansoyá (Mamangaya [<italic>sic</italic>]), 1 male, 21 September 2001, D. Campos col. (ICN–Ar-1972); <italic>Amazonas</italic>: Letícia, km 2 Via Taparaca (trapaca [<italic>sic</italic>]), (<named-content xmlns:xlink="http://www.w3.org/1999/xlink" content-type="dwc:verbatimCoordinates" xlink:type="simple"><named-content content-type="geo-json" specific-use="{&#34;type&#34;:&#34;Point&#34;,&#34;coordinates&#34;:[-69.932797,-4.205347]}" id="NCID0EB4AO" xlink:type="simple">4°12'19.25'S, 69°55'58.07"W</named-content></named-content>), 100 m asl, 1 male, Col. Est. Sist. Anim. I-2002, 25 April 2002 (13001) (ICN–Ar-1970); [<named-content xmlns:xlink="http://www.w3.org/1999/xlink" content-type="dwc:verbatimCoordinates" xlink:type="simple"><named-content content-type="geo-json" specific-use="{&#34;type&#34;:&#34;Point&#34;,&#34;coordinates&#34;:[-69.933333,-4.200000]}" id="NCID0EJ4AO" xlink:type="simple">4°12'S, 69°56'W</named-content></named-content>], km 11, Carretera a Tarapaca, bosque en interior de hija enrollada con casulo de seda a 50 m del suelo, coleta manual, 100 m asl, 1 immature, E. Flórez col., 27 October 1997 (ICN–Ar-1978); km 10, via Terapacos, Finca La Arerosa, 95 m asl, 1 immature, Col. Est. Sist. Animal II.03, 06 November 2003 (ICN–Ar-2369); La Pedrera, Resguardo Indígena Curaril–Los Ingleses, colectada em el interior de una vivenda, em horas nocturnas, 1 male, Z. Cordero col., 24 April 2004 (ICN–Ar-6819); cerca de Letícia [<named-content xmlns:xlink="http://www.w3.org/1999/xlink" content-type="dwc:verbatimCoordinates" xlink:type="simple"><named-content content-type="geo-json" specific-use="{&#34;type&#34;:&#34;Point&#34;,&#34;coordinates&#34;:[-69.933333,-4.200000]}" id="NCID0ER4AO" xlink:type="simple">4°12'S, 69°56'W</named-content></named-content>], 100 m asl, D. Campos col., August 1997 (ICN–Ar-5002); BRAZIL: <italic>Amazonas</italic>: between Benjamin Constant [<named-content xmlns:xlink="http://www.w3.org/1999/xlink" content-type="dwc:verbatimCoordinates" xlink:type="simple"><named-content content-type="geo-json" specific-use="{&#34;type&#34;:&#34;Point&#34;,&#34;coordinates&#34;:[-70.016667,-4.366667]}" id="NCID0E24AO" xlink:type="simple">4°22'S, 70°01'W</named-content></named-content>] and São Paulo de Olivença [<named-content xmlns:xlink="http://www.w3.org/1999/xlink" content-type="dwc:verbatimCoordinates" xlink:type="simple"><named-content content-type="geo-json" specific-use="{&#34;type&#34;:&#34;Point&#34;,&#34;coordinates&#34;:[-68.866667,-3.366667]}" id="NCID0ED5AO" xlink:type="simple">3°22'S, 68°52'W</named-content></named-content>], 1 male, P. L. Conti col., 3 August 1972, ref. 9971 (<abbrev xmlns:xlink="http://www.w3.org/1999/xlink" content-type="institution" xlink:title="Instituto Butantan, São Paulo" id="ABBRID0EI5AO" xlink:type="simple">IBSP</abbrev> 2829); Alto Solimões, 2 males, 31 August 1972 (<abbrev xmlns:xlink="http://www.w3.org/1999/xlink" content-type="institution" xlink:title="Instituto Butantan, São Paulo" id="ABBRID0EN5AO" xlink:type="simple">IBSP</abbrev> 3389); Igarapé Belém, near confluence with Rio Solimões [<named-content xmlns:xlink="http://www.w3.org/1999/xlink" content-type="dwc:verbatimCoordinates" xlink:type="simple"><named-content content-type="geo-json" specific-use="{&#34;type&#34;:&#34;Point&#34;,&#34;coordinates&#34;:[-60.133333,-3.083333]}" id="NCID0EV5AO" xlink:type="simple">3°05'S, 60°08'W</named-content></named-content>], 1 male, B. Malkin col., 5–30 April 1966 (<abbrev xmlns:xlink="http://www.w3.org/1999/xlink" content-type="institution" xlink:title="American Museum of Natural History, New York" id="ABBRID0E15AO" xlink:type="simple">AMNH</abbrev> 1.29); Rio Negro [<named-content xmlns:xlink="http://www.w3.org/1999/xlink" content-type="dwc:verbatimCoordinates" xlink:type="simple"><named-content content-type="geo-json" specific-use="{&#34;type&#34;:&#34;Point&#34;,&#34;coordinates&#34;:[-59.950000,-3.150000]}" id="NCID0EC6AO" xlink:type="simple">3°09'S, 59°57'W</named-content></named-content>], 1 female, J. Coffey col., September 1994 (<abbrev xmlns:xlink="http://www.w3.org/1999/xlink" content-type="institution" xlink:title="American Museum of Natural History, New York" id="ABBRID0EH6AO" xlink:type="simple">AMNH</abbrev> RW31); Carauari, left margin of Rio Juruá, Comunidade Esperança, RESEX Médio Juruá (<named-content xmlns:xlink="http://www.w3.org/1999/xlink" content-type="dwc:verbatimCoordinates" xlink:type="simple"><named-content content-type="geo-json" specific-use="{&#34;type&#34;:&#34;Point&#34;,&#34;coordinates&#34;:[-67.167500,-5.091944]}" id="NCID0EP6AO" xlink:type="simple">05°05'31"S, 67°10'03"W</named-content></named-content>), 1 male, F. F. Xavier Filho &amp; A. L. Henriques col., 27 June to 16 July 2005 (<abbrev xmlns:xlink="http://www.w3.org/1999/xlink" content-type="institution" xlink:title="Museu do Instituto Nacional de Pesquisas da Amazônia, Manaus" id="ABBRID0EU6AO" xlink:type="simple">INPA</abbrev> 4886); <italic>Pará</italic>: Breves [<named-content xmlns:xlink="http://www.w3.org/1999/xlink" content-type="dwc:verbatimCoordinates" xlink:type="simple"><named-content content-type="geo-json" specific-use="{&#34;type&#34;:&#34;Point&#34;,&#34;coordinates&#34;:[-50.466667,-1.666667]}" id="NCID0E56AO" xlink:type="simple">1°40'S, 50°28'W</named-content></named-content>], margem W, Área 2, 1 male, J. Dias col., 2 February 1988 (<abbrev xmlns:xlink="http://www.w3.org/1999/xlink" content-type="institution" xlink:title="Museu Paraense Emílio Goeldi, Belém" id="ABBRID0EDABO" xlink:type="simple">MPEG</abbrev> 5398); <italic>Acre</italic>: Cruzeiro do Sul [<named-content xmlns:xlink="http://www.w3.org/1999/xlink" content-type="dwc:verbatimCoordinates" xlink:type="simple"><named-content content-type="geo-json" specific-use="{&#34;type&#34;:&#34;Point&#34;,&#34;coordinates&#34;:[-72.666667,-7.616667]}" id="NCID0ENABO" xlink:type="simple">7°37'S, 72°40'W</named-content></named-content>], 1 female, S. Albuquerque (by photo); ECUADOR: 1 female, M. Baumgarten leg., 1994 (<abbrev xmlns:xlink="http://www.w3.org/1999/xlink" content-type="institution" xlink:title="Instituto Butantan, São Paulo" id="ABBRID0ESABO" xlink:type="simple">IBSP</abbrev> 12887); <italic>Napo</italic>: Parque Nacional Yasuní, Catholica Field Station (<named-content xmlns:xlink="http://www.w3.org/1999/xlink" content-type="dwc:verbatimCoordinates" xlink:type="simple"><named-content content-type="geo-json" specific-use="{&#34;type&#34;:&#34;Point&#34;,&#34;coordinates&#34;:[-76.385925,-0.681667]}" id="NCID0E3ABO" xlink:type="simple">0°40'54"S, 76°23'9.33"W</named-content></named-content>), 2 males, A. I. Ognato col., 15 July 1996 (<abbrev xmlns:xlink="http://www.w3.org/1999/xlink" content-type="institution" xlink:title="California Academy of Sciences, San Francisco" id="ABBRID0EBBBO" xlink:type="simple">CAS</abbrev> 6, <abbrev xmlns:xlink="http://www.w3.org/1999/xlink" content-type="institution" xlink:title="California Academy of Sciences, San Francisco" id="ABBRID0EGBBO" xlink:type="simple">CAS</abbrev> 4); Puerto Napo, 20 km east, Aliñahuí (1°0'S, 77°25'W), 450 m, 1 immature male, V. D. &amp; B. Roth col., January 1994 (<abbrev xmlns:xlink="http://www.w3.org/1999/xlink" content-type="institution" xlink:title="California Academy of Sciences, San Francisco" id="ABBRID0ELBBO" xlink:type="simple">CAS</abbrev> 11A); 1 immature male, <italic><tp:taxon-name><tp:taxon-name-part taxon-name-part-type="genus">Avicularia</tp:taxon-name-part> <tp:taxon-name-part taxon-name-part-type="species">urticans</tp:taxon-name-part></tp:taxon-name></italic> det. R. West in August 94, V. D. &amp; B. Roth col. (<abbrev xmlns:xlink="http://www.w3.org/1999/xlink" content-type="institution" xlink:title="California Academy of Sciences, San Francisco" id="ABBRID0E2BBO" xlink:type="simple">CAS</abbrev> 8); 1 male, <italic><tp:taxon-name><tp:taxon-name-part taxon-name-part-type="genus">Avicularia</tp:taxon-name-part> <tp:taxon-name-part taxon-name-part-type="species">urticans</tp:taxon-name-part></tp:taxon-name></italic> det. R. West in August 94, V. D. &amp; B. Roth col., June 1994 (<abbrev xmlns:xlink="http://www.w3.org/1999/xlink" content-type="institution" xlink:title="California Academy of Sciences, San Francisco" id="ABBRID0ELCBO" xlink:type="simple">CAS</abbrev> 5); Puerto Napo, 25 km East, Selva Aliñahuí [<named-content xmlns:xlink="http://www.w3.org/1999/xlink" content-type="dwc:verbatimCoordinates" xlink:type="simple"><named-content content-type="geo-json" specific-use="{&#34;type&#34;:&#34;Point&#34;,&#34;coordinates&#34;:[-77.416667,-1.000000]}" id="NCID0ETCBO" xlink:type="simple">1°0'S, 77°25'W</named-content></named-content>], 450 m, 2 immature males, E. Ross col., January–February 1991; <tp:taxon-name><tp:taxon-name-part taxon-name-part-type="genus">Avicularia</tp:taxon-name-part> <tp:taxon-name-part taxon-name-part-type="uncertainty-rank">sp. near</tp:taxon-name-part> <tp:taxon-name-part taxon-name-part-type="species">juruensis</tp:taxon-name-part></tp:taxon-name> det. J. Ledford 1997 (<abbrev xmlns:xlink="http://www.w3.org/1999/xlink" content-type="institution" xlink:title="California Academy of Sciences, San Francisco" id="ABBRID0EFDBO" xlink:type="simple">CAS</abbrev>); <italic>Pastaza</italic>: Tiguino [<named-content xmlns:xlink="http://www.w3.org/1999/xlink" content-type="dwc:verbatimCoordinates" xlink:type="simple"><named-content content-type="geo-json" specific-use="{&#34;type&#34;:&#34;Point&#34;,&#34;coordinates&#34;:[-7.850000,-1.200000]}" id="NCID0EPDBO" xlink:type="simple">1°12'S, 7°51'W</named-content></named-content>], 1 female, W. Lamar col., September 1990 (<abbrev xmlns:xlink="http://www.w3.org/1999/xlink" content-type="institution" xlink:title="American Museum of Natural History, New York" id="ABBRID0EUDBO" xlink:type="simple">AMNH</abbrev> RW53); <italic>Morona-Santiago</italic>: Los Tayos, (<named-content xmlns:xlink="http://www.w3.org/1999/xlink" content-type="dwc:verbatimCoordinates" xlink:type="simple"><named-content content-type="geo-json" specific-use="{&#34;type&#34;:&#34;Point&#34;,&#34;coordinates&#34;:[-78.033333,-3.083333]}" id="NCID0E5DBO" xlink:type="simple">3°05'S, 78°02'W</named-content></named-content>), 1 female, in grass area near mil. camp, in afternoon, <!--PageBreak-->5 July 1976 (<abbrev xmlns:xlink="http://www.w3.org/1999/xlink" content-type="institution" xlink:title="Instituto Butantan, São Paulo" id="ABBRID0EFEBO" xlink:type="simple">IBSP</abbrev> 12884); same locality, in hole in tree trunk live but part rotten c.1 m from base, 1 male (<abbrev xmlns:xlink="http://www.w3.org/1999/xlink" content-type="institution" xlink:title="Instituto Butantan, São Paulo" id="ABBRID0EKEBO" xlink:type="simple">IBSP</abbrev> 12888); PERU: spermathecae in microslides, no further information (<abbrev xmlns:xlink="http://www.w3.org/1999/xlink" content-type="institution" xlink:title="Forschungsinstitut und Naturmuseum Senckenberg, Frankfurt" id="ABBRID0EPEBO" xlink:type="simple">SMF</abbrev> 58257-84); Rio Bombo, alto Tapiche, 1 female, 2 immatures, H. Bassler col, January 1928 (<abbrev xmlns:xlink="http://www.w3.org/1999/xlink" content-type="institution" xlink:title="American Museum of Natural History, New York" id="ABBRID0EUEBO" xlink:type="simple">AMNH</abbrev> Pe55); R. Marañon [<named-content xmlns:xlink="http://www.w3.org/1999/xlink" content-type="dwc:verbatimCoordinates" xlink:type="simple"><named-content content-type="geo-json" specific-use="{&#34;type&#34;:&#34;Point&#34;,&#34;coordinates&#34;:[-76.083333,-6.400000]}" id="NCID0E3EBO" xlink:type="simple">6°24'S, 76°05'W</named-content></named-content>], 1 female, Bristol [col.?], October 1927 (<abbrev xmlns:xlink="http://www.w3.org/1999/xlink" content-type="institution" xlink:title="American Museum of Natural History, New York" id="ABBRID0EBFBO" xlink:type="simple">AMNH</abbrev> Pe5); Marañón (Marauon [<italic>sic</italic>]),1 female,1 immature male, Bristol [col.?], October 1927 (<abbrev xmlns:xlink="http://www.w3.org/1999/xlink" content-type="institution" xlink:title="American Museum of Natural History, New York" id="ABBRID0EIFBO" xlink:type="simple">AMNH</abbrev> Pe96); no data, probably Loreto, INRENA confiscation, 1 female (<abbrev xmlns:xlink="http://www.w3.org/1999/xlink" content-type="institution" xlink:title="Museo de Entomologia Klaus Raven Büller, Universidad Nacional Agraria La Molina, Lima" id="ABBRID0ENFBO" xlink:type="simple">UA</abbrev> 088/2004); Peruvian jungle, confiscation, 1 male (<abbrev xmlns:xlink="http://www.w3.org/1999/xlink" content-type="institution" xlink:title="Museo de Entomologia Klaus Raven Büller, Universidad Nacional Agraria La Molina, Lima" id="ABBRID0ESFBO" xlink:type="simple">UA</abbrev> 098/2004); <italic>Loreto</italic>: no further information, 1 female, Collection Bluntschili-Peyes, 1912 (<abbrev xmlns:xlink="http://www.w3.org/1999/xlink" content-type="institution" xlink:title="American Museum of Natural History, New York" id="ABBRID0EZFBO" xlink:type="simple">AMNH</abbrev> Pe115); Cashiboya [<named-content xmlns:xlink="http://www.w3.org/1999/xlink" content-type="dwc:verbatimCoordinates" xlink:type="simple"><named-content content-type="geo-json" specific-use="{&#34;type&#34;:&#34;Point&#34;,&#34;coordinates&#34;:[-74.916667,-7.650000]}" id="NCID0EBGBO" xlink:type="simple">7°39'S, 74°55'W</named-content></named-content>], 1 female, February 1927 (<abbrev xmlns:xlink="http://www.w3.org/1999/xlink" content-type="institution" xlink:title="American Museum of Natural History, New York" id="ABBRID0EGGBO" xlink:type="simple">AMNH</abbrev> Pe111); Estirón [<named-content xmlns:xlink="http://www.w3.org/1999/xlink" content-type="dwc:verbatimCoordinates" xlink:type="simple"><named-content content-type="geo-json" specific-use="{&#34;type&#34;:&#34;Point&#34;,&#34;coordinates&#34;:[-70.716667,-4.116667]}" id="NCID0EOGBO" xlink:type="simple">4°07'S, 70°43'W</named-content></named-content>], Rio Ampiacu, 3 females, 1 male, 2 juveniles, B. Malkin col., 15–22 May 1966 (<abbrev xmlns:xlink="http://www.w3.org/1999/xlink" content-type="institution" xlink:title="American Museum of Natural History, New York" id="ABBRID0ETGBO" xlink:type="simple">AMNH</abbrev> Pe58); Iquitos [<named-content xmlns:xlink="http://www.w3.org/1999/xlink" content-type="dwc:verbatimCoordinates" xlink:type="simple"><named-content content-type="geo-json" specific-use="{&#34;type&#34;:&#34;Point&#34;,&#34;coordinates&#34;:[-73.250000,-3.733333]}" id="NCID0E2GBO" xlink:type="simple">3°44'S, 73°15'W</named-content></named-content>], 1 female, J. Huff col., November 1995 (<abbrev xmlns:xlink="http://www.w3.org/1999/xlink" content-type="institution" xlink:title="American Museum of Natural History, New York" id="ABBRID0EAHBO" xlink:type="simple">AMNH</abbrev> RW51); Iquitos, Rio Momon, Amazon Camp (3°41'13.00"S, 73°16'48'00"W), 2 females, 1 male, R. C. West col., 9 November 1993 (<abbrev xmlns:xlink="http://www.w3.org/1999/xlink" content-type="institution" xlink:title="American Museum of Natural History, New York" id="ABBRID0EFHBO" xlink:type="simple">AMNH</abbrev> RW35, <abbrev xmlns:xlink="http://www.w3.org/1999/xlink" content-type="institution" xlink:title="American Museum of Natural History, New York" id="ABBRID0EKHBO" xlink:type="simple">AMNH</abbrev> RW36, <abbrev xmlns:xlink="http://www.w3.org/1999/xlink" content-type="institution" xlink:title="American Museum of Natural History, New York" id="ABBRID0EPHBO" xlink:type="simple">AMNH</abbrev> RW37, respectively); 1 male, T. Mason col., March 1993 (<abbrev xmlns:xlink="http://www.w3.org/1999/xlink" content-type="institution" xlink:title="American Museum of Natural History, New York" id="ABBRID0EUHBO" xlink:type="simple">AMNH</abbrev> RW39); 2 females, R. C. West col., 6 November 1993 (<abbrev xmlns:xlink="http://www.w3.org/1999/xlink" content-type="institution" xlink:title="American Museum of Natural History, New York" id="ABBRID0EZHBO" xlink:type="simple">AMNH</abbrev> RW40, <abbrev xmlns:xlink="http://www.w3.org/1999/xlink" content-type="institution" xlink:title="American Museum of Natural History, New York" id="ABBRID0E5HBO" xlink:type="simple">AMNH</abbrev> RW41); 1 male, E. Cooper col., May 1993 (<abbrev xmlns:xlink="http://www.w3.org/1999/xlink" content-type="institution" xlink:title="American Museum of Natural History, New York" id="ABBRID0EDIBO" xlink:type="simple">AMNH</abbrev> RW43); Pebas [<named-content xmlns:xlink="http://www.w3.org/1999/xlink" content-type="dwc:verbatimCoordinates" xlink:type="simple"><named-content content-type="geo-json" specific-use="{&#34;type&#34;:&#34;Point&#34;,&#34;coordinates&#34;:[-71.850000,-3.316667]}" id="NCID0ELIBO" xlink:type="simple">3°19'S, 71°51'W</named-content></named-content>], 1 female, De Mathan col. (<abbrev xmlns:xlink="http://www.w3.org/1999/xlink" content-type="institution" xlink:title="Muséum National d’histoire Naturelle, Paris" id="ABBRID0EQIBO" xlink:type="simple">MNHN–AR</abbrev> 4902); Rio Tahuayo [<named-content xmlns:xlink="http://www.w3.org/1999/xlink" content-type="dwc:verbatimCoordinates" xlink:type="simple"><named-content content-type="geo-json" specific-use="{&#34;type&#34;:&#34;Point&#34;,&#34;coordinates&#34;:[-73.133333,-4.883333]}" id="NCID0EYIBO" xlink:type="simple">4°53'S, 73°08'W</named-content></named-content>], 1 male, W. Lamar col., September 1990, found parasite on forest floor (<abbrev xmlns:xlink="http://www.w3.org/1999/xlink" content-type="institution" xlink:title="American Museum of Natural History, New York" id="ABBRID0E4IBO" xlink:type="simple">AMNH</abbrev> RW46); <italic>San Martín</italic>: Tarapoto [06°07'S, 75°57'W], 1 female, (<abbrev xmlns:xlink="http://www.w3.org/1999/xlink" content-type="institution" xlink:title="Museo de Entomologia Klaus Raven Büller, Universidad Nacional Agraria La Molina, Lima" id="ABBRID0EHJBO" xlink:type="simple">UA</abbrev> 668/2005); Valley of Cainarachi, 40 miles east of Tarapoto, 1 female, 700–1500 m a.s.l., December 1925 (<abbrev xmlns:xlink="http://www.w3.org/1999/xlink" content-type="institution" xlink:title="American Museum of Natural History, New York" id="ABBRID0EMJBO" xlink:type="simple">AMNH</abbrev> Pe54); <italic>Ucayali</italic>: Pampa Hermosa, Rio Ucayali [<named-content xmlns:xlink="http://www.w3.org/1999/xlink" content-type="dwc:verbatimCoordinates" xlink:type="simple"><named-content content-type="geo-json" specific-use="{&#34;type&#34;:&#34;Point&#34;,&#34;coordinates&#34;:[-74.316667,-7.566667]}" id="NCID0EWJBO" xlink:type="simple">7°34'S, 74°19'W</named-content></named-content>], 1 male, 1 female, January or June 1927 (<abbrev xmlns:xlink="http://www.w3.org/1999/xlink" content-type="institution" xlink:title="American Museum of Natural History, New York" id="ABBRID0E2JBO" xlink:type="simple">AMNH</abbrev> Pe34); (Pompa Hermosa [<italic>sic</italic>]; Ucayoli [<italic>sic</italic>]), 8 females, February 1927 (<abbrev xmlns:xlink="http://www.w3.org/1999/xlink" content-type="institution" xlink:title="American Museum of Natural History, New York" id="ABBRID0EEKBO" xlink:type="simple">AMNH</abbrev> Pe116); Rio Utiquinea [<named-content xmlns:xlink="http://www.w3.org/1999/xlink" content-type="dwc:verbatimCoordinates" xlink:type="simple"><named-content content-type="geo-json" specific-use="{&#34;type&#34;:&#34;Point&#34;,&#34;coordinates&#34;:[-74.533333,-10.183333]}" id="NCID0EMKBO" xlink:type="simple">8°131'S, 74°32'W</named-content></named-content>] (Upper Utoguinia [<italic>sic</italic>]), La frontera, 1 juvenile female, H. Bassler col., 1928 (<abbrev xmlns:xlink="http://www.w3.org/1999/xlink" content-type="institution" xlink:title="American Museum of Natural History, New York" id="ABBRID0ETKBO" xlink:type="simple">AMNH</abbrev> Pe113); (Rio Utuguinea [<italic>sic</italic>]), Peru–Brazil frontier, 1 immature, August 1927 (<abbrev xmlns:xlink="http://www.w3.org/1999/xlink" content-type="institution" xlink:title="American Museum of Natural History, New York" id="ABBRID0E1KBO" xlink:type="simple">AMNH</abbrev> Pe109); Crenze Zwischen Peru und Brazil, sud Crenze, Beim Uberer Utoquinia, 1 immature male, “Scolopenda”, 10 February 1928 (<abbrev xmlns:xlink="http://www.w3.org/1999/xlink" content-type="institution" xlink:title="American Museum of Natural History, New York" id="ABBRID0E6KBO" xlink:type="simple">AMNH</abbrev> 1.10); Río Ucayali [<named-content xmlns:xlink="http://www.w3.org/1999/xlink" content-type="dwc:verbatimCoordinates" xlink:type="simple"><named-content content-type="geo-json" specific-use="{&#34;type&#34;:&#34;Point&#34;,&#34;coordinates&#34;:[-74.316667,-7.566667]}" id="NCID0EHLBO" xlink:type="simple">7°34'S, 74°19'W</named-content></named-content>], Suhuaya + Rean Rean [?], 2 juvenile females, 1 immature male, 12–16 December 1926 (<abbrev xmlns:xlink="http://www.w3.org/1999/xlink" content-type="institution" xlink:title="American Museum of Natural History, New York" id="ABBRID0EMLBO" xlink:type="simple">AMNH</abbrev> Pe122).</p><fig id="F29" position="float" orientation="portrait"><label>Figures 109–116.</label><caption><p>
                  <italic><tp:taxon-name><tp:taxon-name-part taxon-name-part-type="genus">Avicularia</tp:taxon-name-part> <tp:taxon-name-part taxon-name-part-type="species">juruensis</tp:taxon-name-part></tp:taxon-name></italic> Mello-Leitão, 1923, male lectotype (<abbrev xmlns:xlink="http://www.w3.org/1999/xlink" content-type="institution" xlink:title="Museu de Zoologia da Universidade de São Paulo, São Paulo" id="ABBRID0ECMBO" xlink:type="simple">MZUSP</abbrev> 125B). <bold>109–112</bold> left palpal bulb <bold>109</bold> prolateral <bold>110</bold> retrolateral <bold>111</bold> frontal <bold>112</bold> dorsal <bold>113</bold> left cymbium, dorsal <bold>114–116</bold> right tibial apophysis of leg I (mirrored) <bold>114</bold> prolateral <bold>115</bold> ventral <bold>116</bold> retrolateral. Scale bars = 1 mm.</p></caption><graphic xmlns:xlink="http://www.w3.org/1999/xlink" xlink:href="zookeys-659-001-g029.jpg" id="oo_124693.jpg" position="float" orientation="portrait" xlink:type="simple"/></fig><fig id="F30" position="float" orientation="portrait"><label>Figures 117–122.</label><caption><p>
                  <italic><tp:taxon-name><tp:taxon-name-part taxon-name-part-type="genus">Avicularia</tp:taxon-name-part> <tp:taxon-name-part taxon-name-part-type="species">juruensis</tp:taxon-name-part></tp:taxon-name></italic> Mello-Leitão, 1923, habitus. <bold>117–118</bold> morphotype 2 <bold>117</bold> immature <bold>118</bold> juvenile <bold>119</bold> female with yellowish leg ring, department of Napo, Ecuador <bold>120</bold> female with whitish leg ring, department of Loreto, Peru <bold>121</bold> male, department of Loreto, Peru <bold>122</bold> morphotype 1, female, Peru. Photos: <bold>117</bold> Tanya Stewart; <bold>118</bold> W. Lamar; <bold>119–122</bold> R. C. West.</p></caption><graphic xmlns:xlink="http://www.w3.org/1999/xlink" xlink:href="zookeys-659-001-g030.jpg" id="oo_124694.jpg" position="float" orientation="portrait" xlink:type="simple"/></fig></tp:treatment-sec><tp:treatment-sec sec-type="Male" id="SECID0EEOBO"><title>Male.</title><p>
              <bold>Description.</bold> <abbrev xmlns:xlink="http://www.w3.org/1999/xlink" content-type="institution" xlink:title="Museu de Zoologia da Universidade de São Paulo, São Paulo" id="ABBRID0EMOBO" xlink:type="simple">MZUSP</abbrev> 125C. Carapace: 15.23 long, 15.31 wide, 4.67 high. Chelicera: 5.60 long. Legs (femur, patella, tibia, metatarsus, tarsus, total): I: 15.92, 8.47, 12.61, 11.81, 7.31, 56.12. II: lost. III: lost. IV: 16.63, 6.87, 14.78, 15.72, 6.16, 60.16. Palp: 9.11, 6.03, 8.09, –, 3.51, 26.74. Midwidths: femora I–IV= 3.21, –, –, 3.08, palp= 2.23; patellae I–IV= 2.74, –, –, 2.60, palp= 1.91; tibiae I–IV= 2.34, –, –, 2.43, palp= 2.18; metatarsi I–IV= 1.54, –, –, 1.70; tarsi I–IV= 1.67, –, –, 1.93, palp= 2.06. Abdomen: 16.66 long, 12.25 wide. Spinnerets: <abbrev xmlns:xlink="http://www.w3.org/1999/xlink" xlink:title="posterior median spinneret" id="ABBRID0EROBO" xlink:type="simple">PMS</abbrev>, 1.20 long, 0.54 wide, 0.23 apart; <abbrev xmlns:xlink="http://www.w3.org/1999/xlink" xlink:title="posterior lateral spinneret" id="ABBRID0EVOBO" xlink:type="simple">PLS</abbrev>, 1.83 basal, 1.79 middle, 2.96 distal; midwidths 1.41, 1.41, 0.93, respectively.</p><p>Carapace: as long as wide; cephalic region slightly raised, thoracic striae conspicuous.</p><p>Fovea: deep, slightly recurve, 2.27 wide.</p><p>Eyes: ocular tubercle 1.05 high, 2.19 long, 3.22 wide. Clypeus 0.56. Anterior eye row procurve. Posterior slightly recurve. Eye size and interdistances: <abbrev xmlns:xlink="http://www.w3.org/1999/xlink" xlink:title="anterior median eye" id="ABBRID0E4OBO" xlink:type="simple">AME</abbrev> 0.69, <abbrev xmlns:xlink="http://www.w3.org/1999/xlink" xlink:title="anterior lateral eye" id="ABBRID0EBPBO" xlink:type="simple">ALE</abbrev> 0.77, <abbrev xmlns:xlink="http://www.w3.org/1999/xlink" xlink:title="posterior median eye" id="ABBRID0EFPBO" xlink:type="simple">PME</abbrev> 0.25, <abbrev xmlns:xlink="http://www.w3.org/1999/xlink" xlink:title="posterior lateral eye" id="ABBRID0EJPBO" xlink:type="simple">PLE</abbrev> 0.65, <abbrev xmlns:xlink="http://www.w3.org/1999/xlink" xlink:title="anterior median eye" id="ABBRID0ENPBO" xlink:type="simple">AME</abbrev>–<abbrev xmlns:xlink="http://www.w3.org/1999/xlink" xlink:title="anterior median eye" id="ABBRID0ERPBO" xlink:type="simple">AME</abbrev> 0.59, <abbrev xmlns:xlink="http://www.w3.org/1999/xlink" xlink:title="anterior median eye" id="ABBRID0EVPBO" xlink:type="simple">AME</abbrev>–<abbrev xmlns:xlink="http://www.w3.org/1999/xlink" xlink:title="anterior lateral eye" id="ABBRID0EZPBO" xlink:type="simple">ALE</abbrev> 0.51, <abbrev xmlns:xlink="http://www.w3.org/1999/xlink" xlink:title="anterior median eye" id="ABBRID0E4PBO" xlink:type="simple">AME</abbrev>–<abbrev xmlns:xlink="http://www.w3.org/1999/xlink" xlink:title="posterior median eye" id="ABBRID0EBQBO" xlink:type="simple">PME</abbrev> 0.22, <!--PageBreak--><abbrev xmlns:xlink="http://www.w3.org/1999/xlink" xlink:title="anterior lateral eye" id="ABBRID0EGQBO" xlink:type="simple">ALE</abbrev>–<abbrev xmlns:xlink="http://www.w3.org/1999/xlink" xlink:title="anterior lateral eye" id="ABBRID0EKQBO" xlink:type="simple">ALE</abbrev> 2.14, <abbrev xmlns:xlink="http://www.w3.org/1999/xlink" xlink:title="anterior lateral eye" id="ABBRID0EOQBO" xlink:type="simple">ALE</abbrev>–<abbrev xmlns:xlink="http://www.w3.org/1999/xlink" xlink:title="posterior median eye" id="ABBRID0ESQBO" xlink:type="simple">PME</abbrev> 0.95, <abbrev xmlns:xlink="http://www.w3.org/1999/xlink" xlink:title="posterior median eye" id="ABBRID0EWQBO" xlink:type="simple">PME</abbrev>–<abbrev xmlns:xlink="http://www.w3.org/1999/xlink" xlink:title="posterior median eye" id="ABBRID0E1QBO" xlink:type="simple">PME</abbrev> 1.97, <abbrev xmlns:xlink="http://www.w3.org/1999/xlink" xlink:title="posterior median eye" id="ABBRID0E5QBO" xlink:type="simple">PME</abbrev>–<abbrev xmlns:xlink="http://www.w3.org/1999/xlink" xlink:title="posterior lateral eye" id="ABBRID0ECRBO" xlink:type="simple">PLE</abbrev> 0.21, <abbrev xmlns:xlink="http://www.w3.org/1999/xlink" xlink:title="posterior lateral eye" id="ABBRID0EGRBO" xlink:type="simple">PLE</abbrev>–<abbrev xmlns:xlink="http://www.w3.org/1999/xlink" xlink:title="posterior lateral eye" id="ABBRID0EKRBO" xlink:type="simple">PLE</abbrev> 2.47, <abbrev xmlns:xlink="http://www.w3.org/1999/xlink" xlink:title="anterior lateral eye" id="ABBRID0EORBO" xlink:type="simple">ALE</abbrev>–<abbrev xmlns:xlink="http://www.w3.org/1999/xlink" xlink:title="posterior lateral eye" id="ABBRID0ESRBO" xlink:type="simple">PLE</abbrev> 0.54, <abbrev xmlns:xlink="http://www.w3.org/1999/xlink" xlink:title="anterior median eye" id="ABBRID0EWRBO" xlink:type="simple">AME</abbrev>–<abbrev xmlns:xlink="http://www.w3.org/1999/xlink" xlink:title="posterior lateral eye" id="ABBRID0E1RBO" xlink:type="simple">PLE</abbrev> 0.56.</p><p>Maxilla: length to width: 2.31. Cuspules: 100–200 spread over ventral inner heel. Labium: 2.51 long, 2.75 wide, with 87 cuspules spaced by one diameter from each other on anterior third. Labio-sternal groove shallow, flat, with no visible sigilla.</p><p>Sternum: 7.18 long, 6.71 wide. Sigilla: not evident.</p><p>Legs: Formula: IV=I – –. Length leg IV to leg I: 1.07. Clavate trichobothria: 2/3 distal on tarsi I, IV. Scopulae: Tarsi I and IV fully scopulate. IV lacking sparse setae. Metatarsi I fully scopulate, II–III ?; IV on distal 1/3. IV divided by a row of setae.</p><p>Type II urticating setae: 0.94–1.01 long, 0.017–0.021 wide.</p><p>Palp (Figs <xref ref-type="fig" rid="F29">109–112</xref>): globous bulb with small subtegulum and well-developed prominence on tegulum. Embolus: not flattened, without keels, 5.02 long in retrolateral view, about 3.0 times tegulum’s length. Medial portion and tegulum’s margin form an acute angle in retrolateral view. Proximal part very curved in frontal view; thin distal width, abruptly narrowing distally; basal, middle, and distal width of 0.89, 0.17, 0.03, respectively. Tegulum: 1.62 long, 2.72 high in retrolateral view. Cymbium subtriangular with subequal lobes, and well-developed rounded process on retrolateral lobe, bearing thick setae (Figs <xref ref-type="fig" rid="F29">113</xref>, <xref ref-type="fig" rid="F71">307</xref>).</p><p>Tibial apophysis (Figs <xref ref-type="fig" rid="F29">114–116</xref>): single branch on prolateral leg I, with well-developed base and grouped spiniform setae distally. Male metatarsus I touches retrolaterally tibial apophysis’ setae when folded.</p><p>Color pattern: carapace brown with golden short body setae. Carapace border with long setae the same color as dorsal carapace short body setae. Coxae, labium, sternum and maxillae brown, slightly darker than ventral femora. Legs and palps with golden brown short body setae and brown long dark guard-setae. Leg rings on distal femora, tibiae and metatarsi whitish. Abdomen dorsum with reddish brown guard-setae and black short body setae. Ventral abdomen brown.</p></tp:treatment-sec><tp:treatment-sec sec-type="Female" id="SECID0EXSBO"><title>Female.</title><p>
              <bold>Redescription.</bold> <abbrev xmlns:xlink="http://www.w3.org/1999/xlink" content-type="institution" xlink:title="Museu de Zoologia da Universidade de São Paulo, São Paulo" id="ABBRID0E6SBO" xlink:type="simple">MZUSP</abbrev> 125B. Carapace: 19.26 long, 16.94 wide, 5.22 high. Chelicera: 8.77 long. Legs (femur, patella, tibia, metatarsus, tarsus, total): I: 15.30, 9.13, 11.53, 9.92, 6.66, 52.54. II: 14.21, 8.26, 10.39, 10.37, 6.25, 49.48. III: 12.99, 7.49, 9.86, 9.68, 6.43, 46.45. IV: 15.75, 8.48, 13.59, 13.19, 6.62, 57.63. Palp: 10.61, 6.74, 7.07, –, 8.34, 32.76. Midwidths: femora I–IV= 3.64, 3.71, 3.84, 3.45, palp= 2.84; patellae I–IV= 3.55, 3.68, 3.69, 3.62, palp= 2.90; tibiae I–IV= 2.97, 3.13, 3.00, 2.72, palp= 2.88; metatarsi I–IV= 2.34, 2.67, 2.21, 2.20; tarsi I–IV= 2.89, 2.44, 2.80, 2.62, palp= 2.78. Abdomen: 24.29 long, 16.59 wide. Spinnerets: <abbrev xmlns:xlink="http://www.w3.org/1999/xlink" xlink:title="posterior median spinneret" id="ABBRID0EETBO" xlink:type="simple">PMS</abbrev>, 2.32 long, 1.54 wide, 0.1 apart; <abbrev xmlns:xlink="http://www.w3.org/1999/xlink" xlink:title="posterior lateral spinneret" id="ABBRID0EITBO" xlink:type="simple">PLS</abbrev>, 3.43 basal, 2.14 middle, 2.86 distal; widths 1.82, 1.45, 1.28, respectively.</p><p>As in male, except:</p><p>Carapace: 1.14 times longer than wide.</p><p>Fovea: 2.19 wide.</p><p>Eyes: eye tubercle 1.15 high, 2.76 long, 3.56 wide. Clypeus 0.48. Eye size and interdistances: <abbrev xmlns:xlink="http://www.w3.org/1999/xlink" xlink:title="anterior median eye" id="ABBRID0ERTBO" xlink:type="simple">AME</abbrev> 0.78, <abbrev xmlns:xlink="http://www.w3.org/1999/xlink" xlink:title="anterior lateral eye" id="ABBRID0EVTBO" xlink:type="simple">ALE</abbrev> 0.80, <abbrev xmlns:xlink="http://www.w3.org/1999/xlink" xlink:title="posterior median eye" id="ABBRID0EZTBO" xlink:type="simple">PME</abbrev> 0.34, <abbrev xmlns:xlink="http://www.w3.org/1999/xlink" xlink:title="posterior lateral eye" id="ABBRID0E4TBO" xlink:type="simple">PLE</abbrev> 0.75, <abbrev xmlns:xlink="http://www.w3.org/1999/xlink" xlink:title="anterior median eye" id="ABBRID0EBUBO" xlink:type="simple">AME</abbrev>–<abbrev xmlns:xlink="http://www.w3.org/1999/xlink" xlink:title="anterior median eye" id="ABBRID0EFUBO" xlink:type="simple">AME</abbrev> 0.64, <abbrev xmlns:xlink="http://www.w3.org/1999/xlink" xlink:title="anterior median eye" id="ABBRID0EJUBO" xlink:type="simple">AME</abbrev>–<!--PageBreak--><abbrev xmlns:xlink="http://www.w3.org/1999/xlink" xlink:title="anterior lateral eye" id="ABBRID0EOUBO" xlink:type="simple">ALE</abbrev> 0.56, <abbrev xmlns:xlink="http://www.w3.org/1999/xlink" xlink:title="anterior median eye" id="ABBRID0ESUBO" xlink:type="simple">AME</abbrev>–<abbrev xmlns:xlink="http://www.w3.org/1999/xlink" xlink:title="posterior median eye" id="ABBRID0EWUBO" xlink:type="simple">PME</abbrev> 0.29, <abbrev xmlns:xlink="http://www.w3.org/1999/xlink" xlink:title="anterior lateral eye" id="ABBRID0E1UBO" xlink:type="simple">ALE</abbrev>–<abbrev xmlns:xlink="http://www.w3.org/1999/xlink" xlink:title="anterior lateral eye" id="ABBRID0E5UBO" xlink:type="simple">ALE</abbrev> 2.53, <abbrev xmlns:xlink="http://www.w3.org/1999/xlink" xlink:title="anterior lateral eye" id="ABBRID0ECVBO" xlink:type="simple">ALE</abbrev>–<abbrev xmlns:xlink="http://www.w3.org/1999/xlink" xlink:title="posterior median eye" id="ABBRID0EGVBO" xlink:type="simple">PME</abbrev> 0.91, <abbrev xmlns:xlink="http://www.w3.org/1999/xlink" xlink:title="posterior median eye" id="ABBRID0EKVBO" xlink:type="simple">PME</abbrev>–<abbrev xmlns:xlink="http://www.w3.org/1999/xlink" xlink:title="posterior median eye" id="ABBRID0EOVBO" xlink:type="simple">PME</abbrev> 2.13, <abbrev xmlns:xlink="http://www.w3.org/1999/xlink" xlink:title="posterior median eye" id="ABBRID0ESVBO" xlink:type="simple">PME</abbrev>–<abbrev xmlns:xlink="http://www.w3.org/1999/xlink" xlink:title="posterior lateral eye" id="ABBRID0EWVBO" xlink:type="simple">PLE</abbrev> 0.14, <abbrev xmlns:xlink="http://www.w3.org/1999/xlink" xlink:title="posterior lateral eye" id="ABBRID0E1VBO" xlink:type="simple">PLE</abbrev>–<abbrev xmlns:xlink="http://www.w3.org/1999/xlink" xlink:title="posterior lateral eye" id="ABBRID0E5VBO" xlink:type="simple">PLE</abbrev> 2.95 <abbrev xmlns:xlink="http://www.w3.org/1999/xlink" xlink:title="anterior lateral eye" id="ABBRID0ECWBO" xlink:type="simple">ALE</abbrev>–<abbrev xmlns:xlink="http://www.w3.org/1999/xlink" xlink:title="posterior lateral eye" id="ABBRID0EGWBO" xlink:type="simple">PLE</abbrev> 0.66, <abbrev xmlns:xlink="http://www.w3.org/1999/xlink" xlink:title="anterior median eye" id="ABBRID0EKWBO" xlink:type="simple">AME</abbrev>–<abbrev xmlns:xlink="http://www.w3.org/1999/xlink" xlink:title="posterior lateral eye" id="ABBRID0EOWBO" xlink:type="simple">PLE</abbrev> 0.66.</p><p>Maxilla: length to width: 1.70. Cuspules: 100–200 spread over ventral inner heel. Labium: 2.00 long, 2.71 wide, with 88 cuspules spaced by one diameter on anterior third.</p><p>Chelicera: basal segment with 10 teeth. Sternum: 8.69 long, 7.79 wide.</p><p>Legs: Formula: IV=I II III. Length leg IV to leg I: 1.10. Clavate trichobothria: 2/3 distal on tarsi I–IV. Scopulae: Tarsi I and IV fully scopulate. IV lacking sparse setae. Metatarsi I–II fully scopulate, III on distal 2/3; IV on distal 1/3. III divided by a bald area, IV divided by a row of setae.</p><p>Type II urticating setae: 0.54–0.66 long, 0.014–0.018 wide (measured <abbrev xmlns:xlink="http://www.w3.org/1999/xlink" content-type="institution" xlink:title="Museu de Zoologia da Universidade de São Paulo, São Paulo" id="ABBRID0EXWBO" xlink:type="simple">MZUSP</abbrev> 125A).</p><p>Spermathecae (Fig. <xref ref-type="fig" rid="F28">106</xref>): two completely separated, not-twisted very long spermathecae, with walls lacking projections or lobes and accentuated outwards curvature medially. Midwidth expanded, about 1.5 times its basal and apical portion widths and weakly-sclerotized area shorter than half the length of well-sclerotized area.</p><p>Color pattern: dorsal abdomen with long brown guard-setae grouped on lateral and dorsal anterior areas, and dark short body setae.</p></tp:treatment-sec><tp:treatment-sec sec-type="variation" id="SECID0EDXBO"><title>Variation.</title><p>We found two different morphotypes. Morphotype 1 is found near Rio Juruá, state of Amazonas and Acre, Brazil, and in some areas of Peru (Fig. <xref ref-type="fig" rid="F32">127</xref>). Females have discrete grizzled setae in palp and legs, whitish leg rings and carapace, legs and palps with short body setae with golden and pink sheen, and abdomen with long light brown guard-setae homogeneously distributed over dark brown body short setae (Fig. <xref ref-type="fig" rid="F31">124</xref>). Males examined are not in good conditions but they do not seem to have white tipped setae on dorsal abdomen. Despite having yellowish leg rings, a female from Iquitos, Peru (Fig. <xref ref-type="fig" rid="F30">122</xref>) is considered as morphotype 1 since it has discrete grizzled guard-setae and short body setae with intense golden sheen on legs and carapace. Morphotype 2 is the most common morphotype found in the material examined and it was formerly known as <italic><tp:taxon-name><tp:taxon-name-part taxon-name-part-type="genus">Avicularia</tp:taxon-name-part> <tp:taxon-name-part taxon-name-part-type="species">urticans</tp:taxon-name-part></tp:taxon-name></italic>. Both sexes have very grizzled setae on palps and legs, and carapace, legs and palps with dark short body setae with intense purple sheen, and yellowish leg rings (Figs <xref ref-type="fig" rid="F30">119–121</xref>). Females have dorsal abdomen with long reddish brown guard-setae grouped on lateral and dorsal anterior areas, and dark short body setae (Fig. <xref ref-type="fig" rid="F30">120</xref>). Males have white tipped setae homogenously distributed on dorsal abdomen (Fig. <xref ref-type="fig" rid="F30">121</xref>). They can be found mostly in Ecuador and Peru, but a specimen with the same characteristic pattern was found in Breves, state of Pará, Brazil.</p><fig id="F31" position="float" orientation="portrait"><label>Figures 123–126.</label><caption><p>
                  <italic><tp:taxon-name><tp:taxon-name-part taxon-name-part-type="genus">Avicularia</tp:taxon-name-part> <tp:taxon-name-part taxon-name-part-type="species">juruensis</tp:taxon-name-part></tp:taxon-name></italic> Mello-Leitão, 1923, retreat, habitus and behavior. <bold>123</bold> morphotype 2, retreat <bold>124</bold> morphotype 1, female from Cruzeiro do Sul, state of Acre, Brazil, habitus <bold>125</bold> female swimming on Rio Momon, Peru <bold>126</bold> female swimming on Rio Marañon, Peru. Photos: <bold>123, 125–126</bold> R. C. West; <bold>124</bold> S. Albuquerque.</p></caption><graphic xmlns:xlink="http://www.w3.org/1999/xlink" xlink:href="zookeys-659-001-g031.jpg" id="oo_124695.jpg" position="float" orientation="portrait" xlink:type="simple"/></fig></tp:treatment-sec><tp:treatment-sec sec-type="remarks" id="SECID0ELZBO"><title>Remarks.</title><p>For many years the name <italic><tp:taxon-name><tp:taxon-name-part taxon-name-part-type="genus">Avicularia</tp:taxon-name-part> <tp:taxon-name-part taxon-name-part-type="species">juruensis</tp:taxon-name-part></tp:taxon-name></italic> has been applied to specimens that have vivid yellow leg rings and grizzled setae on legs and palps, that are commonly found in the states of Mato Grosso and Rondônia, Brazil. They have spermathecae with midwidth not expanded, developed prominence on palpal bulb and leg IV longer than leg I. However, <italic><tp:taxon-name><tp:taxon-name-part taxon-name-part-type="genus">Avicularia</tp:taxon-name-part> <tp:taxon-name-part taxon-name-part-type="species">juruenesis</tp:taxon-name-part></tp:taxon-name></italic> syntypes have whitish leg rings and lack setae with conspicuous whitish apex on legs, spermathecae with midwidth expanded, palpal bulb with well-developed prominence, and leg IV as long as leg I. The characters found in these specimens formerly known as <italic><tp:taxon-name><tp:taxon-name-part taxon-name-part-type="genus">Avicularia</tp:taxon-name-part> <tp:taxon-name-part taxon-name-part-type="species">juruensis</tp:taxon-name-part></tp:taxon-name></italic> match, in fact, with those of <italic><tp:taxon-name><tp:taxon-name-part taxon-name-part-type="genus">Avicularia</tp:taxon-name-part> <tp:taxon-name-part taxon-name-part-type="species">rufa</tp:taxon-name-part></tp:taxon-name></italic>. Thus, we conclude the name <italic><tp:taxon-name><tp:taxon-name-part taxon-name-part-type="genus">Avicularia</tp:taxon-name-part> <tp:taxon-name-part taxon-name-part-type="species">juruensis</tp:taxon-name-part></tp:taxon-name></italic> is being mistakenly applied to specimens of <italic><tp:taxon-name><tp:taxon-name-part taxon-name-part-type="genus">Avicularia</tp:taxon-name-part> <tp:taxon-name-part taxon-name-part-type="species">rufa</tp:taxon-name-part></tp:taxon-name></italic>.</p><fig id="F32" position="float" orientation="portrait"><label>Figure 127.</label><caption><p>Map showing records of <italic><tp:taxon-name><tp:taxon-name-part taxon-name-part-type="genus">Avicularia</tp:taxon-name-part> <tp:taxon-name-part taxon-name-part-type="species">juruensis</tp:taxon-name-part></tp:taxon-name></italic> Mello-Leitão, 1923 morphotypes.</p></caption><graphic xmlns:xlink="http://www.w3.org/1999/xlink" xlink:href="zookeys-659-001-g032.jpg" id="oo_124696.jpg" position="float" orientation="portrait" xlink:type="simple"/></fig></tp:treatment-sec><tp:treatment-sec sec-type="Color pattern ontogeny" id="SECID0EG3BO"><title>Color pattern ontogeny.</title><p>Brownish juveniles lacking metallic sheen, black tarsi contrasting with other lighter articles and abdomen dorsum reddish, with dorsal central longitudinal black stripe disconnected from transversal black stripes (Fig. <xref ref-type="fig" rid="F30">117</xref>). When mature, both males and females lose this pattern.</p></tp:treatment-sec><tp:treatment-sec sec-type="distribution" id="SECID0EQ3BO"><title>Distribution.</title><p>Brazil (states of Amazonas, Acre and Pará), Colombia, Ecuador and Peru (Fig. <xref ref-type="fig" rid="F18">76</xref>).</p></tp:treatment-sec><tp:treatment-sec sec-type="natural history" id="SECID0E13BO"><title>Natural history.</title><p>Silken retreats of <italic><tp:taxon-name><tp:taxon-name-part taxon-name-part-type="genus">Avicularia</tp:taxon-name-part> <tp:taxon-name-part taxon-name-part-type="species">juruensis</tp:taxon-name-part></tp:taxon-name></italic> are similar to other <italic><tp:taxon-name><tp:taxon-name-part taxon-name-part-type="genus">Avicularia</tp:taxon-name-part></tp:taxon-name></italic> species (Fig. <xref ref-type="fig" rid="F31">123</xref>). An adult female <italic><tp:taxon-name><tp:taxon-name-part taxon-name-part-type="genus">Avicularia</tp:taxon-name-part> <tp:taxon-name-part taxon-name-part-type="species">juruensis</tp:taxon-name-part></tp:taxon-name></italic> was reported feeding on a greater sac-winged bat (<italic><tp:taxon-name><tp:taxon-name-part taxon-name-part-type="genus">Saccopteryx</tp:taxon-name-part> <tp:taxon-name-part taxon-name-part-type="species">bilineata</tp:taxon-name-part></tp:taxon-name></italic> (Temminck, 1838)) on the side of a palm tree near Rio Yarapa, Peru (<xref ref-type="bibr" rid="B97">Nyffeler and Knörnschild 2013</xref>). Another interesting behavior was the ability to swim through large rivers such as Marañon and Momon rivers in Peru (Figs <xref ref-type="fig" rid="F31">125–126</xref>) (R. C. West, pers. comm.), which can explain why rivers do not seem to act as natural barriers to <italic><tp:taxon-name><tp:taxon-name-part taxon-name-part-type="genus">Avicularia</tp:taxon-name-part></tp:taxon-name></italic>.</p></tp:treatment-sec><tp:treatment-sec><!--Section generated to contain objects referenced in tp:taxon-treatment.--><fig id="F4" position="float" orientation="portrait"><label>Figures 15–18.</label><caption><p>Urticating setae type II in <tp:taxon-name><tp:taxon-name-part taxon-name-part-type="subfamily">Aviculariinae</tp:taxon-name-part></tp:taxon-name>. <bold>15</bold> <italic><tp:taxon-name><tp:taxon-name-part taxon-name-part-type="genus">Avicularia</tp:taxon-name-part> <tp:taxon-name-part taxon-name-part-type="species">juruensis</tp:taxon-name-part></tp:taxon-name></italic> male (<abbrev xmlns:xlink="http://www.w3.org/1999/xlink" content-type="institution" xlink:title="California Academy of Sciences, San Francisco" id="ABBRID0EYMGM" xlink:type="simple">CAS</abbrev> 4), showing well-developed barbs along all its length <bold>16</bold> <italic><tp:taxon-name><tp:taxon-name-part taxon-name-part-type="genus">Avicularia</tp:taxon-name-part> <tp:taxon-name-part taxon-name-part-type="species">variegata</tp:taxon-name-part></tp:taxon-name></italic> stat. n. female (<abbrev xmlns:xlink="http://www.w3.org/1999/xlink" content-type="institution" xlink:title="Instituto Butantan, São Paulo" id="ABBRID0EKNGM" xlink:type="simple">IBSP</abbrev> 7900), showing weakly-developed barbs only near the stalk <bold>17</bold> <italic><tp:taxon-name><tp:taxon-name-part taxon-name-part-type="genus">Avicularia</tp:taxon-name-part> <tp:taxon-name-part taxon-name-part-type="species">avicularia</tp:taxon-name-part></tp:taxon-name></italic> female morphotype 5 (<abbrev xmlns:xlink="http://www.w3.org/1999/xlink" content-type="institution" xlink:title="Museu Nacional, Rio de Janeiro" id="ABBRID0E3NGM" xlink:type="simple">MNRJ</abbrev> 06916) from Pando, showing developed barbs along almost entire length <bold>18</bold> <italic><tp:taxon-name><tp:taxon-name-part taxon-name-part-type="genus">Caribena</tp:taxon-name-part> <tp:taxon-name-part taxon-name-part-type="species">versicolor</tp:taxon-name-part></tp:taxon-name></italic> comb. n. male (MNHN−AR 4904), very slender setae with barbs along all length. Scale bars = 0.1 mm.</p></caption><graphic xmlns:xlink="http://www.w3.org/1999/xlink" xlink:href="zookeys-659-001-g004.jpg" id="oo_124668.jpg" position="float" orientation="portrait" xlink:type="simple"/></fig><fig id="F5" position="float" orientation="portrait"><label>Figure 19.</label><caption><p>Map showing records of <italic><tp:taxon-name><tp:taxon-name-part taxon-name-part-type="genus">Avicularia</tp:taxon-name-part></tp:taxon-name></italic> Lamarck, 1818 species in Central and South America.</p></caption><graphic xmlns:xlink="http://www.w3.org/1999/xlink" xlink:href="zookeys-659-001-g005.jpg" id="oo_124669.jpg" position="float" orientation="portrait" xlink:type="simple"/></fig><fig id="F18" position="float" orientation="portrait"><label>Figure 76.</label><caption><p>Map showing records of <italic><tp:taxon-name><tp:taxon-name-part taxon-name-part-type="genus">Avicularia</tp:taxon-name-part> <tp:taxon-name-part taxon-name-part-type="species">variegata</tp:taxon-name-part></tp:taxon-name></italic> (F. O. Pickard-Cambridge, 1896) stat. n. and <italic><tp:taxon-name><tp:taxon-name-part taxon-name-part-type="genus">Avicularia</tp:taxon-name-part> <tp:taxon-name-part taxon-name-part-type="species">juruensis</tp:taxon-name-part></tp:taxon-name></italic> Mello-Leitão, 1923.</p></caption><graphic xmlns:xlink="http://www.w3.org/1999/xlink" xlink:href="zookeys-659-001-g018.jpg" id="oo_124682.jpg" position="float" orientation="portrait" xlink:type="simple"/></fig><fig id="F71" position="float" orientation="portrait"><label>Figures 305–311.</label><caption><p>Aviculariine characters. <bold>305–307</bold> cymbium process, dorsal <bold>305</bold> <italic><tp:taxon-name><tp:taxon-name-part taxon-name-part-type="genus">Ybyrapora</tp:taxon-name-part> <tp:taxon-name-part taxon-name-part-type="species">gamba</tp:taxon-name-part></tp:taxon-name></italic> comb. n., holotype (<abbrev xmlns:xlink="http://www.w3.org/1999/xlink" content-type="institution" xlink:title="Museu de Zoologia da Universidade de São Paulo, São Paulo" id="ABBRID0EMCQO" xlink:type="simple">MZUSP</abbrev> 31115), absent <bold>306–307</bold> well-developed process <bold>306</bold> <italic><tp:taxon-name><tp:taxon-name-part taxon-name-part-type="genus">Caribena</tp:taxon-name-part> <tp:taxon-name-part taxon-name-part-type="species">versicolor</tp:taxon-name-part></tp:taxon-name></italic> comb. n. (<abbrev xmlns:xlink="http://www.w3.org/1999/xlink" content-type="institution" xlink:title="Muséum National d’histoire Naturelle, Paris" id="ABBRID0EADQO" xlink:type="simple">MNHN–AR</abbrev> 4904), sharp and bearing thin setae <bold>307</bold> <italic><tp:taxon-name><tp:taxon-name-part taxon-name-part-type="genus">Avicularia</tp:taxon-name-part> <tp:taxon-name-part taxon-name-part-type="species">juruensis</tp:taxon-name-part></tp:taxon-name></italic> (<abbrev xmlns:xlink="http://www.w3.org/1999/xlink" content-type="institution" xlink:title="California Academy of Sciences, San Francisco" id="ABBRID0ESDQO" xlink:type="simple">CAS</abbrev> 6), rounded and bearing thick setae <bold>308–311</bold> tibia I, retrolateral <bold>308</bold> <italic><tp:taxon-name><tp:taxon-name-part taxon-name-part-type="genus">Ybyrapora</tp:taxon-name-part> <tp:taxon-name-part taxon-name-part-type="species">sooretama</tp:taxon-name-part></tp:taxon-name></italic> comb. n., holotype (<abbrev xmlns:xlink="http://www.w3.org/1999/xlink" content-type="institution" xlink:title="Museu Nacional, Rio de Janeiro" id="ABBRID0EGEQO" xlink:type="simple">MNRJ</abbrev> 18435), lacking modifications <bold>309</bold> <italic><tp:taxon-name><tp:taxon-name-part taxon-name-part-type="genus">Avicularia</tp:taxon-name-part> <tp:taxon-name-part taxon-name-part-type="species">hirschii</tp:taxon-name-part></tp:taxon-name></italic>, paratype (<abbrev xmlns:xlink="http://www.w3.org/1999/xlink" content-type="institution" xlink:title="Forschungsinstitut und Naturmuseum Senckenberg, Frankfurt" id="ABBRID0EYEQO" xlink:type="simple">SMF</abbrev> 57125), thicker setae on a discrete elevation <bold>310</bold> <italic><tp:taxon-name><tp:taxon-name-part taxon-name-part-type="genus">Caribena</tp:taxon-name-part> <tp:taxon-name-part taxon-name-part-type="species">laeta</tp:taxon-name-part></tp:taxon-name></italic> comb. n. (<abbrev xmlns:xlink="http://www.w3.org/1999/xlink" content-type="institution" xlink:title="American Museum of Natural History, New York" id="ABBRID0EKFQO" xlink:type="simple">AMNH</abbrev> PR), developed branch <bold>311</bold> <italic><tp:taxon-name><tp:taxon-name-part taxon-name-part-type="genus">Avicularia</tp:taxon-name-part> <tp:taxon-name-part taxon-name-part-type="species">avicularia</tp:taxon-name-part></tp:taxon-name></italic> (<abbrev xmlns:xlink="http://www.w3.org/1999/xlink" content-type="institution" xlink:title="Muséum National d’histoire Naturelle, Paris" id="ABBRID0E3FQO" xlink:type="simple">MNHN–AR</abbrev> 4894), well-developed branch. Scale bars = 1 mm. Arrow indicates discrete elevation.</p></caption><graphic xmlns:xlink="http://www.w3.org/1999/xlink" xlink:href="zookeys-659-001-g071.jpg" id="oo_124827.jpg" position="float" orientation="portrait" xlink:type="simple"/></fig></tp:treatment-sec><ref-list><ref id="B120"><mixed-citation xmlns:xlink="http://www.w3.org/1999/xlink" xlink:type="simple">
          <person-group><name name-style="western"><surname>Roewer</surname><given-names>CF</given-names></name></person-group> (<year>1942</year>) <article-title>Katalog der <tp:taxon-name><tp:taxon-name-part taxon-name-part-type="order">Araneae</tp:taxon-name-part></tp:taxon-name> von 1758 bis 1940.</article-title> <source>Bremen</source> <volume>1</volume>: <fpage>1</fpage>–<lpage>1040</lpage>.</mixed-citation></ref><ref id="B20"><mixed-citation xmlns:xlink="http://www.w3.org/1999/xlink" xlink:type="simple">
          <person-group><name name-style="western"><surname>Bücherl</surname><given-names>W</given-names></name></person-group> (<year>1953</year>) <article-title>Quilópodos, aranhas e escorpiões enviados ao Instituto Butantan para determinação.</article-title> <source>Memórias do Instituto Butantan</source> <volume>25</volume>: <fpage>109</fpage>–<lpage>151</lpage>.</mixed-citation></ref><ref id="B17"><mixed-citation xmlns:xlink="http://www.w3.org/1999/xlink" xlink:type="simple">
          <person-group><name name-style="western"><surname>Bonnet</surname><given-names>P</given-names></name></person-group> (<year>1955</year>) <source>Bibliographie araneorum. Analyse méthodique de toute la littérature aranéologique jusqu’en 1939</source>. <publisher-name>Douladoure</publisher-name>, <publisher-loc>Tolouse</publisher-loc>, <issue>Part 2</issue>, <volume>tome 2</volume>, <fpage>919</fpage>–<lpage>1926</lpage>.</mixed-citation></ref><ref id="B178"><mixed-citation xmlns:xlink="http://www.w3.org/1999/xlink" xlink:type="simple">
          <institution xlink:type="simple">World Spider Catalog</institution> (<year>2016</year>). <source>World Spider Catalog</source>. <publisher-name>Natural History Museum</publisher-name> <publisher-loc>Bern</publisher-loc> <ext-link xlink:type="simple" ext-link-type="uri" xlink:href="http://wsc.nmbe.ch">http://wsc.nmbe.ch</ext-link>, version 17.5</mixed-citation></ref><ref id="B97"><mixed-citation xmlns:xlink="http://www.w3.org/1999/xlink" xlink:type="simple">
          <person-group><name name-style="western"><surname>Nyffeler</surname><given-names>M</given-names></name><name name-style="western"><surname>Knörnschild</surname><given-names>M</given-names></name></person-group> (<year>2013</year>) <article-title>Bat predation by spiders</article-title>. <source>PLoS ONE</source> <volume>8</volume>: e58120. <ext-link xlink:type="simple" ext-link-type="doi" xlink:href="10.1371/journal.pone.0058120">https://doi.org/10.1371/journal.pone.0058120</ext-link></mixed-citation></ref></ref-list></tp:taxon-treatment>
