# Supplementary material for: Taxonomic revision and cladistic analysis of Avicularia Lamarck, 1818 (Araneae, Theraphosidae, Aviculariinae) with description of three new aviculariine genera
Source: Zookeys. 2017 Mar 2;(659):1–185. doi: 10.3897/zookeys.659.10717 (PMC5345366; doi:10.3897/zookeys.659.10717)
Supplement: XML Treatment for Avicularia rufa [file zookeys.659.10717-treatment9.xml]

<!DOCTYPE tp:taxon-treatment
  PUBLIC "-//TaxonX//DTD Taxonomic Treatment Publishing DTD v0 20100105//EN" "tax-treatment-NSO.dtd">
<tp:taxon-treatment xmlns:tp="http://www.plazi.org/taxpub"><tp:treatment-meta><kwd-group><label>Taxon classification</label><kwd><named-content content-type="kingdom">Animalia</named-content></kwd><kwd><named-content content-type="order">ORDO</named-content></kwd><kwd><named-content content-type="family">FAMILIA</named-content></kwd></kwd-group><mixed-citation publication-type="journal"><person-group><name><surname>Fukushima</surname><given-names>Caroline Sayuri</given-names></name><name><surname>Bertani</surname><given-names>Rogério</given-names></name></person-group><article-title>Taxonomic revision and cladistic analysis of <italic><tp:taxon-name><tp:taxon-name-part taxon-name-part-type="genus">Avicularia</tp:taxon-name-part></tp:taxon-name></italic> Lamarck, 1818 (<tp:taxon-name><tp:taxon-name-part taxon-name-part-type="order">Araneae</tp:taxon-name-part></tp:taxon-name>, <tp:taxon-name><tp:taxon-name-part taxon-name-part-type="family">Theraphosidae</tp:taxon-name-part></tp:taxon-name>, <tp:taxon-name><tp:taxon-name-part taxon-name-part-type="subfamily">Aviculariinae</tp:taxon-name-part></tp:taxon-name>) with description of three new aviculariine genera</article-title><source>Zookeys</source><day>2</day><month>3</month><year>2017</year><volume>2017</volume><issue>659</issue><fpage>1</fpage><lpage>185</lpage><pub-id pub-id-type="doi">10.3897/zookeys.659.10717</pub-id></mixed-citation></tp:treatment-meta><tp:nomenclature><tp:taxon-name>
              <tp:taxon-name-part taxon-name-part-type="genus">Avicularia</tp:taxon-name-part>
              <tp:taxon-name-part taxon-name-part-type="species">rufa</tp:taxon-name-part>
            </tp:taxon-name><tp:taxon-authority>Schiapelli &amp; Gerschman, 1945</tp:taxon-authority><xref ref-type="fig" rid="F5">Figs 19</xref><xref ref-type="fig" rid="F11">, 50</xref><xref ref-type="fig" rid="F33">, 128–130</xref><xref ref-type="fig" rid="F34">, 131–138</xref><xref ref-type="fig" rid="F35">, 139–141</xref><xref ref-type="fig" rid="F36">, 142–147</xref><xref ref-type="fig" rid="F37">, 148–153</xref><xref ref-type="fig" rid="F70">, 300</xref><xref ref-type="fig" rid="F70">, 302</xref><tp:nomenclature-citation-list><tp:nomenclature-citation><tp:taxon-name>
                  <tp:taxon-name-part taxon-name-part-type="genus">Avicularia</tp:taxon-name-part> <tp:taxon-name-part taxon-name-part-type="species">rufa</tp:taxon-name-part></tp:taxon-name><comment>Schiapelli &amp; Gerschman, 1945: 190, pls. XV–XVI, XXV (holotype female, Brazil, Mato Grosso, Alto Ji Paraná [<named-content xmlns:xlink="http://www.w3.org/1999/xlink" content-type="dwc:verbatimCoordinates" xlink:type="simple"><named-content content-type="geo-json" specific-use="{&#34;type&#34;:&#34;Point&#34;,&#34;coordinates&#34;:[-61.916667,10.866667]}" id="NCID0ERBCO" xlink:type="simple">10°52'N, 61°55'W</named-content></named-content>] (Gy Paraná [<italic>sic</italic>]), Dr. Vellard col., December 1938, MACN–Ar 845, examined,); <xref ref-type="bibr" rid="B23">Brignoli 1983</xref>: 134; <xref ref-type="bibr" rid="B178">World Spider Catalog 2016</xref>.</comment></tp:nomenclature-citation><tp:nomenclature-citation><tp:taxon-name>
                  <tp:taxon-name-part taxon-name-part-type="genus">Avicularia</tp:taxon-name-part> <tp:taxon-name-part taxon-name-part-type="species">juruensis</tp:taxon-name-part></tp:taxon-name><comment>(misidentification): <xref ref-type="bibr" rid="B175">West et al. 2008</xref>: 37, 52–54; <xref ref-type="bibr" rid="B3">Ayroza et al. 2012</xref>: 2; <xref ref-type="bibr" rid="B8">Bertani 2012</xref>: 5, 79–80.</comment></tp:nomenclature-citation></tp:nomenclature-citation-list></tp:nomenclature><tp:treatment-sec sec-type="diagnosis" id="SECID0EZCCO"><title>Diagnosis.</title><p>males and females of <italic><tp:taxon-name><tp:taxon-name-part taxon-name-part-type="genus">Avicularia</tp:taxon-name-part> <tp:taxon-name-part taxon-name-part-type="species">rufa</tp:taxon-name-part></tp:taxon-name></italic> resemble <italic><tp:taxon-name><tp:taxon-name-part taxon-name-part-type="genus">Avicularia</tp:taxon-name-part> <tp:taxon-name-part taxon-name-part-type="species">avicularia</tp:taxon-name-part></tp:taxon-name></italic> and female of <italic><tp:taxon-name><tp:taxon-name-part taxon-name-part-type="genus">Avicularia</tp:taxon-name-part> <tp:taxon-name-part taxon-name-part-type="species">hirschii</tp:taxon-name-part></tp:taxon-name></italic> by the leg IV longer than leg I. Females of <italic><tp:taxon-name><tp:taxon-name-part taxon-name-part-type="genus">Avicularia</tp:taxon-name-part> <tp:taxon-name-part taxon-name-part-type="species">rufa</tp:taxon-name-part></tp:taxon-name></italic> can be distinguished from those of <italic><tp:taxon-name><tp:taxon-name-part taxon-name-part-type="genus">Avicularia</tp:taxon-name-part> <tp:taxon-name-part taxon-name-part-type="species">hirschii</tp:taxon-name-part></tp:taxon-name></italic> by the non-twisted spermathecae. Females and males of <italic><tp:taxon-name><tp:taxon-name-part taxon-name-part-type="genus">Avicularia</tp:taxon-name-part> <tp:taxon-name-part taxon-name-part-type="species">rufa</tp:taxon-name-part></tp:taxon-name></italic> differ from those of <italic><tp:taxon-name><tp:taxon-name-part taxon-name-part-type="genus">Avicularia</tp:taxon-name-part> <tp:taxon-name-part taxon-name-part-type="species">avicularia</tp:taxon-name-part></tp:taxon-name></italic> by having vivid yellow rings on distal femora, tibiae and metatarsi combined with legs and palps with very grizzled guard-setae (Fig. <xref ref-type="fig" rid="F36">145</xref>) (from all morphotypes of <italic><tp:taxon-name><tp:taxon-name-part taxon-name-part-type="genus">Avicularia</tp:taxon-name-part> <tp:taxon-name-part taxon-name-part-type="species">avicularia</tp:taxon-name-part></tp:taxon-name></italic> except 6 and 7, but these have intense green metallic sheen on carapace and legs, absent in <italic><tp:taxon-name><tp:taxon-name-part taxon-name-part-type="genus">Avicularia</tp:taxon-name-part> <tp:taxon-name-part taxon-name-part-type="species">rufa</tp:taxon-name-part></tp:taxon-name></italic>).</p></tp:treatment-sec><tp:treatment-sec sec-type="material" id="SECID0EGGCO"><title>Material examined.</title><p>1 female, Brazil, Mato Grosso, between Vale de São Domingos [<named-content xmlns:xlink="http://www.w3.org/1999/xlink" content-type="dwc:verbatimCoordinates" xlink:type="simple"><named-content content-type="geo-json" specific-use="{&#34;type&#34;:&#34;Point&#34;,&#34;coordinates&#34;:[-59.050000,-15.283333]}" id="NCID0EPGCO" xlink:type="simple">15°17'S, 59°03'W</named-content></named-content>] (Vale de São Lourenço [<italic>sic</italic>]) and Pontes &amp; Lacerda [<named-content xmlns:xlink="http://www.w3.org/1999/xlink" content-type="dwc:verbatimCoordinates" xlink:type="simple"><named-content content-type="geo-json" specific-use="{&#34;type&#34;:&#34;Point&#34;,&#34;coordinates&#34;:[-59.316667,-15.200000]}" id="NCID0EZGCO" xlink:type="simple">15°12'S, 59°19'W</named-content></named-content>], Operação Coatá, I. Knysak col., 14 December 2002, RGI 1963 (<abbrev xmlns:xlink="http://www.w3.org/1999/xlink" content-type="institution" xlink:title="Instituto Butantan, São Paulo" id="ABBRID0E5GCO" xlink:type="simple">IBSP</abbrev> 10264) and 2 males and 1 immature female, Brazil, Mato Grosso, Operação Coatá col., 1–20 July 2002 (<abbrev xmlns:xlink="http://www.w3.org/1999/xlink" content-type="institution" xlink:title="Museu de Ciências e Tecnologia da Pontifícia Universidade Católica do Rio Grande do Sul, Porto Alegre" id="ABBRID0EDHCO" xlink:type="simple">MCP</abbrev> 13592).</p><fig id="F33" position="float" orientation="portrait"><label>Figures 128–130.</label><caption><p>
                  <italic><tp:taxon-name><tp:taxon-name-part taxon-name-part-type="genus">Avicularia</tp:taxon-name-part> <tp:taxon-name-part taxon-name-part-type="species">rufa</tp:taxon-name-part></tp:taxon-name></italic> Schiapelli &amp; Gerschman, 1945, spermathecae variation. <bold>128</bold> between vale de São Domingos and Pontes &amp; Lacerda, state of Mato Grosso, Brazil (<abbrev xmlns:xlink="http://www.w3.org/1999/xlink" content-type="institution" xlink:title="Instituto Butantan, São Paulo" id="ABBRID0E2HCO" xlink:type="simple">IBSP</abbrev> 10264) <bold>129</bold> Rio Negro, state of Amazonas, Brazil (<abbrev xmlns:xlink="http://www.w3.org/1999/xlink" content-type="institution" xlink:title="American Museum of Natural History, New York" id="ABBRID0ECICO" xlink:type="simple">AMNH</abbrev> RW29) <bold>130</bold> Tomé-Assu, state of Pará, Brazil (<abbrev xmlns:xlink="http://www.w3.org/1999/xlink" content-type="institution" xlink:title="Instituto Butantan, São Paulo" id="ABBRID0EJICO" xlink:type="simple">IBSP</abbrev> 3105). Scale bars = 1 mm.</p></caption><graphic xmlns:xlink="http://www.w3.org/1999/xlink" xlink:href="zookeys-659-001-g033.jpg" id="oo_124697.jpg" position="float" orientation="portrait" xlink:type="simple"/></fig></tp:treatment-sec><tp:treatment-sec sec-type="material" id="SECID0EQICO"><title>Additional material.</title><p>BRAZIL: no further data: 1 female, 1 immature (<abbrev xmlns:xlink="http://www.w3.org/1999/xlink" content-type="institution" xlink:title="Instituto Butantan, São Paulo" id="ABBRID0EWICO" xlink:type="simple">IBSP</abbrev> 2157); 1 female (<abbrev xmlns:xlink="http://www.w3.org/1999/xlink" content-type="institution" xlink:title="Instituto Butantan, São Paulo" id="ABBRID0E2ICO" xlink:type="simple">IBSP</abbrev> 3170); 7 immatures, G. Raidar col., 14 May 1951 (<abbrev xmlns:xlink="http://www.w3.org/1999/xlink" content-type="institution" xlink:title="Instituto Butantan, São Paulo" id="ABBRID0EAJCO" xlink:type="simple">IBSP</abbrev> 2620); 1 female (<abbrev xmlns:xlink="http://www.w3.org/1999/xlink" content-type="institution" xlink:title="Instituto Butantan, São Paulo" id="ABBRID0EFJCO" xlink:type="simple">IBSP</abbrev> 4368); 2 males (<abbrev xmlns:xlink="http://www.w3.org/1999/xlink" content-type="institution" xlink:title="Museu de Zoologia da Universidade de São Paulo, São Paulo" id="ABBRID0EKJCO" xlink:type="simple">MZUSP</abbrev> 22501); 2 females (<abbrev xmlns:xlink="http://www.w3.org/1999/xlink" content-type="institution" xlink:title="Instituto Butantan, São Paulo" id="ABBRID0EPJCO" xlink:type="simple">IBSP</abbrev> 1393); <italic>Amapá</italic>: Serra do Navio [<named-content xmlns:xlink="http://www.w3.org/1999/xlink" content-type="dwc:verbatimCoordinates" xlink:type="simple"><named-content content-type="geo-json" specific-use="{&#34;type&#34;:&#34;Point&#34;,&#34;coordinates&#34;:[-52.200000,1.633333]}" id="NCID0EZJCO" xlink:type="simple">1°38'N, 52°12'W</named-content></named-content>], 2 immature males (<abbrev xmlns:xlink="http://www.w3.org/1999/xlink" content-type="institution" xlink:title="Instituto Butantan, São Paulo" id="ABBRID0E5JCO" xlink:type="simple">IBSP</abbrev> 3703); <italic>Amazonas</italic>: Rodovia Transamazônica, km 530, 1 male, 23 October 1975 (<abbrev xmlns:xlink="http://www.w3.org/1999/xlink" content-type="institution" xlink:title="Instituto Butantan, São Paulo" id="ABBRID0EFKCO" xlink:type="simple">IBSP</abbrev> 7895); Transamazônica Humaitá–Porto Velho, 1 immature, Dr. A. H. Hoge col., ref. 4102, July 1972 (<abbrev xmlns:xlink="http://www.w3.org/1999/xlink" content-type="institution" xlink:title="Instituto Butantan, São Paulo" id="ABBRID0EKKCO" xlink:type="simple">IBSP</abbrev> 4102); Barcelos [<named-content xmlns:xlink="http://www.w3.org/1999/xlink" content-type="dwc:verbatimCoordinates" xlink:type="simple"><named-content content-type="geo-json" specific-use="{&#34;type&#34;:&#34;Point&#34;,&#34;coordinates&#34;:[-62.916667,-0.950000]}" id="NCID0ESKCO" xlink:type="simple">0°57'S, 62°55'W</named-content></named-content>], Parque Nacional do Jaú, Lago do Miratuca, 1 female, R. Andriazze, W. L. S. Costa &amp; L. Aquino col., 14 July 1993 (<abbrev xmlns:xlink="http://www.w3.org/1999/xlink" content-type="institution" xlink:title="Museu do Instituto Nacional de Pesquisas da Amazônia, Manaus" id="ABBRID0EXKCO" xlink:type="simple">INPA</abbrev> 4884); Boca do Jacaré [<named-content xmlns:xlink="http://www.w3.org/1999/xlink" content-type="dwc:verbatimCoordinates" xlink:type="simple"><named-content content-type="geo-json" specific-use="{&#34;type&#34;:&#34;Point&#34;,&#34;coordinates&#34;:[-63.683333,-5.750000]}" id="NCID0E6KCO" xlink:type="simple">5°45'S, 63°41'W</named-content></named-content>], Rio Solimões, 1 female (<abbrev xmlns:xlink="http://www.w3.org/1999/xlink" content-type="institution" xlink:title="Instituto Butantan, São Paulo" id="ABBRID0EELCO" xlink:type="simple">IBSP</abbrev> 3110); Boca do Tefé [<named-content xmlns:xlink="http://www.w3.org/1999/xlink" content-type="dwc:verbatimCoordinates" xlink:type="simple"><named-content content-type="geo-json" specific-use="{&#34;type&#34;:&#34;Point&#34;,&#34;coordinates&#34;:[-64.716667,-3.316667]}" id="NCID0EMLCO" xlink:type="simple">3°19'S, 64°43'W</named-content></named-content>], Rio Solimões, 1 female (<abbrev xmlns:xlink="http://www.w3.org/1999/xlink" content-type="institution" xlink:title="Instituto Butantan, São Paulo" id="ABBRID0ERLCO" xlink:type="simple">IBSP</abbrev> 3104); 2 females, 1 immature male (<abbrev xmlns:xlink="http://www.w3.org/1999/xlink" content-type="institution" xlink:title="Instituto Butantan, São Paulo" id="ABBRID0EWLCO" xlink:type="simple">IBSP</abbrev> 3099); 1 female, 3 immatures (<abbrev xmlns:xlink="http://www.w3.org/1999/xlink" content-type="institution" xlink:title="Instituto Butantan, São Paulo" id="ABBRID0E2LCO" xlink:type="simple">IBSP</abbrev> ref.189); 1 male (<abbrev xmlns:xlink="http://www.w3.org/1999/xlink" content-type="institution" xlink:title="Instituto Butantan, São Paulo" id="ABBRID0EAMCO" xlink:type="simple">IBSP</abbrev> 3101); 1 female (<abbrev xmlns:xlink="http://www.w3.org/1999/xlink" content-type="institution" xlink:title="Instituto Butantan, São Paulo" id="ABBRID0EFMCO" xlink:type="simple">IBSP</abbrev> 3103); 1 immature male (<abbrev xmlns:xlink="http://www.w3.org/1999/xlink" content-type="institution" xlink:title="Instituto Butantan, São Paulo" id="ABBRID0EKMCO" xlink:type="simple">IBSP</abbrev> 3102); 2 immatures (<abbrev xmlns:xlink="http://www.w3.org/1999/xlink" content-type="institution" xlink:title="Instituto Butantan, São Paulo" id="ABBRID0EPMCO" xlink:type="simple">IBSP</abbrev> 3100); Boca do Tefé [<named-content xmlns:xlink="http://www.w3.org/1999/xlink" content-type="dwc:verbatimCoordinates" xlink:type="simple"><named-content content-type="geo-json" specific-use="{&#34;type&#34;:&#34;Point&#34;,&#34;coordinates&#34;:[-64.716667,-3.316667]}" id="NCID0EXMCO" xlink:type="simple">3°19'S, 64°43'W</named-content></named-content>], Rio Solimões, 5 females, 1 male, 2 immatures males, 5 immatures (<abbrev xmlns:xlink="http://www.w3.org/1999/xlink" content-type="institution" xlink:title="Instituto Butantan, São Paulo" id="ABBRID0E3MCO" xlink:type="simple">IBSP</abbrev> 3104, <abbrev xmlns:xlink="http://www.w3.org/1999/xlink" content-type="institution" xlink:title="Instituto Butantan, São Paulo" id="ABBRID0EBNCO" xlink:type="simple">IBSP</abbrev> 3099, <abbrev xmlns:xlink="http://www.w3.org/1999/xlink" content-type="institution" xlink:title="Instituto Butantan, São Paulo" id="ABBRID0EGNCO" xlink:type="simple">IBSP</abbrev> ref. 189, <abbrev xmlns:xlink="http://www.w3.org/1999/xlink" content-type="institution" xlink:title="Instituto Butantan, São Paulo" id="ABBRID0ELNCO" xlink:type="simple">IBSP</abbrev> 3103, <abbrev xmlns:xlink="http://www.w3.org/1999/xlink" content-type="institution" xlink:title="Instituto Butantan, São Paulo" id="ABBRID0EQNCO" xlink:type="simple">IBSP</abbrev> 3101, <abbrev xmlns:xlink="http://www.w3.org/1999/xlink" content-type="institution" xlink:title="Instituto Butantan, São Paulo" id="ABBRID0EVNCO" xlink:type="simple">IBSP</abbrev> 3102, <abbrev xmlns:xlink="http://www.w3.org/1999/xlink" content-type="institution" xlink:title="Instituto Butantan, São Paulo" id="ABBRID0E1NCO" xlink:type="simple">IBSP</abbrev> 3100); Cucuí [<named-content xmlns:xlink="http://www.w3.org/1999/xlink" content-type="dwc:verbatimCoordinates" xlink:type="simple"><named-content content-type="geo-json" specific-use="{&#34;type&#34;:&#34;Point&#34;,&#34;coordinates&#34;:[-66.816667,1.183333]}" id="NCID0ECOCO" xlink:type="simple">1°11'N, 66°49'W</named-content></named-content>], 1 juvenile female, P. Serveira col., November 1975, ref.17.595 (<abbrev xmlns:xlink="http://www.w3.org/1999/xlink" content-type="institution" xlink:title="Instituto Butantan, São Paulo" id="ABBRID0EHOCO" xlink:type="simple">IBSP</abbrev> 2569); Humaitá [<named-content xmlns:xlink="http://www.w3.org/1999/xlink" content-type="dwc:verbatimCoordinates" xlink:type="simple"><named-content content-type="geo-json" specific-use="{&#34;type&#34;:&#34;Point&#34;,&#34;coordinates&#34;:[-63.016667,-7.500000]}" id="NCID0EPOCO" xlink:type="simple">7°30'S, 63°01'W</named-content></named-content>], 1 female, in silk retreat in a palm tree (<abbrev xmlns:xlink="http://www.w3.org/1999/xlink" content-type="institution" xlink:title="Instituto Butantan, São Paulo" id="ABBRID0EUOCO" xlink:type="simple">IBSP</abbrev> 7932); 1 male, 4 females, L. R. Latorre col., November 1981, ref. 40348 (<abbrev xmlns:xlink="http://www.w3.org/1999/xlink" content-type="institution" xlink:title="Instituto Butantan, São Paulo" id="ABBRID0EZOCO" xlink:type="simple">IBSP</abbrev> 4686, <abbrev xmlns:xlink="http://www.w3.org/1999/xlink" content-type="institution" xlink:title="Instituto Butantan, São Paulo" id="ABBRID0E5OCO" xlink:type="simple">IBSP</abbrev> 4687); pottery and pineapple crop, 1 male, 1 juvenile female, 1 immature male, 2 immatures, Dr. A. R. Hoge col., July 1972, IB 24.8.72 (<abbrev xmlns:xlink="http://www.w3.org/1999/xlink" content-type="institution" xlink:title="Instituto Butantan, São Paulo" id="ABBRID0EDPCO" xlink:type="simple">IBSP</abbrev> 4099); Transamazônica, km 86, 1 male, 23 July 1972 (<abbrev xmlns:xlink="http://www.w3.org/1999/xlink" content-type="institution" xlink:title="Instituto Butantan, São Paulo" id="ABBRID0EIPCO" xlink:type="simple">IBSP</abbrev> 4100); Puruzinho, Rio Madeira [<named-content xmlns:xlink="http://www.w3.org/1999/xlink" content-type="dwc:verbatimCoordinates" xlink:type="simple"><named-content content-type="geo-json" specific-use="{&#34;type&#34;:&#34;Point&#34;,&#34;coordinates&#34;:[-62.083333,-6.866667]}" id="NCID0EQPCO" xlink:type="simple">6°52'S, 62°05'W</named-content></named-content>], 1 female, EPA col., 4 December 1975 (<abbrev xmlns:xlink="http://www.w3.org/1999/xlink" content-type="institution" xlink:title="Museu de Zoologia da Universidade de São Paulo, São Paulo" id="ABBRID0EVPCO" xlink:type="simple">MZUSP</abbrev> 27610); Rio Negro [<named-content xmlns:xlink="http://www.w3.org/1999/xlink" content-type="dwc:verbatimCoordinates" xlink:type="simple"><named-content content-type="geo-json" specific-use="{&#34;type&#34;:&#34;Point&#34;,&#34;coordinates&#34;:[-59.950000,-3.150000]}" id="NCID0E4PCO" xlink:type="simple">3°09'S, 59°57'W</named-content></named-content>], 2 males, 1 female, A. McKee col., 19 April 1989 (<abbrev xmlns:xlink="http://www.w3.org/1999/xlink" content-type="institution" xlink:title="American Museum of Natural History, New York" id="ABBRID0ECQCO" xlink:type="simple">AMNH</abbrev> RW67, <abbrev xmlns:xlink="http://www.w3.org/1999/xlink" content-type="institution" xlink:title="American Museum of Natural History, New York" id="ABBRID0EHQCO" xlink:type="simple">AMNH</abbrev> RW25, <abbrev xmlns:xlink="http://www.w3.org/1999/xlink" content-type="institution" xlink:title="American Museum of Natural History, New York" id="ABBRID0EMQCO" xlink:type="simple">AMNH</abbrev> RW27); 2 females, A. McKee col., 29 June 1988 (<abbrev xmlns:xlink="http://www.w3.org/1999/xlink" content-type="institution" xlink:title="American Museum of Natural History, New York" id="ABBRID0ERQCO" xlink:type="simple">AMNH</abbrev> RW29, <abbrev xmlns:xlink="http://www.w3.org/1999/xlink" content-type="institution" xlink:title="American Museum of Natural History, New York" id="ABBRID0EWQCO" xlink:type="simple">AMNH</abbrev> RW28); 1 immature male, R. Mascarino col., 18 September 1996 (<abbrev xmlns:xlink="http://www.w3.org/1999/xlink" content-type="institution" xlink:title="American Museum of Natural History, New York" id="ABBRID0E2QCO" xlink:type="simple">AMNH</abbrev> RW30); Tapera [<named-content xmlns:xlink="http://www.w3.org/1999/xlink" content-type="dwc:verbatimCoordinates" xlink:type="simple"><named-content content-type="geo-json" specific-use="{&#34;type&#34;:&#34;Point&#34;,&#34;coordinates&#34;:[-67.433333,0.916667]}" id="NCID0EDRCO" xlink:type="simple">0°55'N, 67°26'W</named-content></named-content>], Rio Negro, 1 immature male, EPA col., 4 November 1972, P. E. Vanzolini col., 722574 (<abbrev xmlns:xlink="http://www.w3.org/1999/xlink" content-type="institution" xlink:title="Museu de Zoologia da Universidade de São Paulo, São Paulo" id="ABBRID0EIRCO" xlink:type="simple">MZUSP</abbrev> unnumbered); Tefé [<named-content xmlns:xlink="http://www.w3.org/1999/xlink" content-type="dwc:verbatimCoordinates" xlink:type="simple"><named-content content-type="geo-json" specific-use="{&#34;type&#34;:&#34;Point&#34;,&#34;coordinates&#34;:[-64.716667,-3.333333]}" id="NCID0EQRCO" xlink:type="simple">3°20'S, 64°43'W</named-content></named-content>], 1 male, 1 female, De Mathan col. (<abbrev xmlns:xlink="http://www.w3.org/1999/xlink" content-type="institution" xlink:title="Muséum National d’histoire Naturelle, Paris" id="ABBRID0EVRCO" xlink:type="simple">MNHN–AR</abbrev> 4903); 3 females, 1 immature (<abbrev xmlns:xlink="http://www.w3.org/1999/xlink" content-type="institution" xlink:title="Instituto Butantan, São Paulo" id="ABBRID0E1RCO" xlink:type="simple">IBSP</abbrev> 193); 2 immature females, 2 immatures (<abbrev xmlns:xlink="http://www.w3.org/1999/xlink" content-type="institution" xlink:title="Instituto Butantan, São Paulo" id="ABBRID0E6RCO" xlink:type="simple">IBSP</abbrev> 184); <italic>Pará</italic>: Belém [<named-content xmlns:xlink="http://www.w3.org/1999/xlink" content-type="dwc:verbatimCoordinates" xlink:type="simple"><named-content content-type="geo-json" specific-use="{&#34;type&#34;:&#34;Point&#34;,&#34;coordinates&#34;:[-48.500000,-1.450000]}" id="NCID0EJSCO" xlink:type="simple">1°27'S, 48°30'W</named-content></named-content>], IAN, 1 immature male (<abbrev xmlns:xlink="http://www.w3.org/1999/xlink" content-type="institution" xlink:title="Instituto Butantan, São Paulo" id="ABBRID0EOSCO" xlink:type="simple">IBSP</abbrev> 3123); Belterra [<named-content xmlns:xlink="http://www.w3.org/1999/xlink" content-type="dwc:verbatimCoordinates" xlink:type="simple"><named-content content-type="geo-json" specific-use="{&#34;type&#34;:&#34;Point&#34;,&#34;coordinates&#34;:[-55.050000,-3.116667]}" id="NCID0EWSCO" xlink:type="simple">3°07'S, 55°03'W</named-content></named-content>], 1 female, 15 March 2003 (<abbrev xmlns:xlink="http://www.w3.org/1999/xlink" content-type="institution" xlink:title="Museu Paraense Emílio Goeldi, Belém" id="ABBRID0E2SCO" xlink:type="simple">MPEG</abbrev> 4800); Itaituba [<named-content xmlns:xlink="http://www.w3.org/1999/xlink" content-type="dwc:verbatimCoordinates" xlink:type="simple"><named-content content-type="geo-json" specific-use="{&#34;type&#34;:&#34;Point&#34;,&#34;coordinates&#34;:[-55.983333,-4.266667]}" id="NCID0EDTCO" xlink:type="simple">4°16'S, 55°59'W</named-content></named-content>], Rio Maropa, 1 male, W. G. Ravem col., ref. 41844 (<abbrev xmlns:xlink="http://www.w3.org/1999/xlink" content-type="institution" xlink:title="Instituto Butantan, São Paulo" id="ABBRID0EITCO" xlink:type="simple">IBSP</abbrev> 8576); 1 female, dead 25 April 1990 (<abbrev xmlns:xlink="http://www.w3.org/1999/xlink" content-type="institution" xlink:title="Instituto Butantan, São Paulo" id="ABBRID0ENTCO" xlink:type="simple">IBSP</abbrev> ref. 41.844); Óbidos [<named-content xmlns:xlink="http://www.w3.org/1999/xlink" content-type="dwc:verbatimCoordinates" xlink:type="simple"><named-content content-type="geo-json" specific-use="{&#34;type&#34;:&#34;Point&#34;,&#34;coordinates&#34;:[-55.516667,-1.900000]}" id="NCID0EVTCO" xlink:type="simple">1°54'S, 55°31'W</named-content></named-content>], Igarapé Jaramacaru, Campos do Ariramba, 1 immature male, EPA col., 24 January 1960 (<abbrev xmlns:xlink="http://www.w3.org/1999/xlink" content-type="institution" xlink:title="Museu de Zoologia da Universidade de São Paulo, São Paulo" id="ABBRID0E1TCO" xlink:type="simple">MZUSP</abbrev> 14873); São Félix do Xingu [<named-content xmlns:xlink="http://www.w3.org/1999/xlink" content-type="dwc:verbatimCoordinates" xlink:type="simple"><named-content content-type="geo-json" specific-use="{&#34;type&#34;:&#34;Point&#34;,&#34;coordinates&#34;:[-51.966667,-6.616667]}" id="NCID0ECUCO" xlink:type="simple">6°37'S, 51°58'W</named-content></named-content>], 1 male, 1 female, G. Whitaker col., July 1980, ref. 28300 (<abbrev xmlns:xlink="http://www.w3.org/1999/xlink" content-type="institution" xlink:title="Instituto Butantan, São Paulo" id="ABBRID0EHUCO" xlink:type="simple">IBSP</abbrev> 4562); Tomé-Assu [<named-content xmlns:xlink="http://www.w3.org/1999/xlink" content-type="dwc:verbatimCoordinates" xlink:type="simple"><named-content content-type="geo-json" specific-use="{&#34;type&#34;:&#34;Point&#34;,&#34;coordinates&#34;:[-48.150000,-2.416667]}" id="NCID0EPUCO" xlink:type="simple">2°25'S, 48°09'W</named-content></named-content>] (Thomé Assu [<italic>sic</italic>]), Rio Acará Mirim, 1 female (<abbrev xmlns:xlink="http://www.w3.org/1999/xlink" content-type="institution" xlink:title="Instituto Butantan, São Paulo" id="ABBRID0EWUCO" xlink:type="simple">IBSP</abbrev> 3105); Tucuruí [3°46'S, 49°40'W], 1 female, Equipe de Resgate de Fauna col., Ref. IBA 218 (<abbrev xmlns:xlink="http://www.w3.org/1999/xlink" content-type="institution" xlink:title="Instituto Butantan, São Paulo" id="ABBRID0E2UCO" xlink:type="simple">IBSP</abbrev> 8574); Vila Bravo, 1 female, Equipe de Resgate de Fauna col., ref. B410-12C (<abbrev xmlns:xlink="http://www.w3.org/1999/xlink" content-type="institution" xlink:title="Instituto Butantan, São Paulo" id="ABBRID0EAVCO" xlink:type="simple">IBSP</abbrev> 8577); <italic>Acre</italic>: Rio Branco [<named-content xmlns:xlink="http://www.w3.org/1999/xlink" content-type="dwc:verbatimCoordinates" xlink:type="simple"><named-content content-type="geo-json" specific-use="{&#34;type&#34;:&#34;Point&#34;,&#34;coordinates&#34;:[-67.800000,-9.966667]}" id="NCID0EKVCO" xlink:type="simple">9°58'S, 67°48'W</named-content></named-content>], Catuaba, 1 immature male, A03, April 1996 (<abbrev xmlns:xlink="http://www.w3.org/1999/xlink" content-type="institution" xlink:title="Instituto Butantan, São Paulo" id="ABBRID0EPVCO" xlink:type="simple">IBSP</abbrev> unnumbered); Marechal Thaumaturgo, Terra Indígena Jaminawa-Arara, Rio Bagé, Aldeia Buritizal, [<named-content xmlns:xlink="http://www.w3.org/1999/xlink" content-type="dwc:verbatimCoordinates" xlink:type="simple"><named-content content-type="geo-json" specific-use="{&#34;type&#34;:&#34;Point&#34;,&#34;coordinates&#34;:[-72.783333,-8.933333]}" id="NCID0EXVCO" xlink:type="simple">8°56'S, 72°47'W</named-content></named-content>], 1 immature, 02 September 2000, 9AM, Coleção de Simone Ladeia Andrade (<abbrev xmlns:xlink="http://www.w3.org/1999/xlink" content-type="institution" xlink:title="Museu de Zoologia da Universidade de São Paulo, São Paulo" id="ABBRID0E3VCO" xlink:type="simple">MZUSP</abbrev> 70947); <italic>Rondônia</italic>: Candeias do Jamari, UHE Samuel [<named-content xmlns:xlink="http://www.w3.org/1999/xlink" content-type="dwc:verbatimCoordinates" xlink:type="simple"><named-content content-type="geo-json" specific-use="{&#34;type&#34;:&#34;Point&#34;,&#34;coordinates&#34;:[-63.450000,-8.750000]}" id="NCID0EGWCO" xlink:type="simple">8°45'S, 63°27'W</named-content></named-content>], 1 female, W. Bokerman col., June 1989 (<abbrev xmlns:xlink="http://www.w3.org/1999/xlink" content-type="institution" xlink:title="American Museum of Natural History, New York" id="ABBRID0ELWCO" xlink:type="simple">AMNH</abbrev> RW24); Jaru [<named-content xmlns:xlink="http://www.w3.org/1999/xlink" content-type="dwc:verbatimCoordinates" xlink:type="simple"><named-content content-type="geo-json" specific-use="{&#34;type&#34;:&#34;Point&#34;,&#34;coordinates&#34;:[-62.466667,-10.433333]}" id="NCID0ETWCO" xlink:type="simple">10°26'S, 62°28'W</named-content></named-content>], Santa Cruz da Serra, 2 females, Expedição Polo Noroeste col., 23–27 December 1964 (<abbrev xmlns:xlink="http://www.w3.org/1999/xlink" content-type="institution" xlink:title="Museu de Zoologia da Universidade de São Paulo, São Paulo" id="ABBRID0EYWCO" xlink:type="simple">MZUSP</abbrev> 11065); Monte Negro [<named-content xmlns:xlink="http://www.w3.org/1999/xlink" content-type="dwc:verbatimCoordinates" xlink:type="simple"><named-content content-type="geo-json" specific-use="{&#34;type&#34;:&#34;Point&#34;,&#34;coordinates&#34;:[-63.283333,-10.233333]}" id="NCID0EAXCO" xlink:type="simple">10°14'S, 63°17'W</named-content></named-content>], 1 immature male, 1 female, 1 juvenile female, R. Bertani &amp; P. I. da Silva Junior col., 22 July to 03 August 2002 (<abbrev xmlns:xlink="http://www.w3.org/1999/xlink" content-type="institution" xlink:title="Instituto Butantan, São Paulo" id="ABBRID0EFXCO" xlink:type="simple">IBSP</abbrev> 10042, <abbrev xmlns:xlink="http://www.w3.org/1999/xlink" content-type="institution" xlink:title="Instituto Butantan, São Paulo" id="ABBRID0EKXCO" xlink:type="simple">IBSP</abbrev> 10218, <abbrev xmlns:xlink="http://www.w3.org/1999/xlink" content-type="institution" xlink:title="Instituto Butantan, São Paulo" id="ABBRID0EPXCO" xlink:type="simple">IBSP</abbrev> 10945, respectively); Núcleo Avançado de Pesquisa de Monte Negro, 1 male, L. M. A. Camargo col., June 2002, ref. 89431 (<abbrev xmlns:xlink="http://www.w3.org/1999/xlink" content-type="institution" xlink:title="Instituto Butantan, São Paulo" id="ABBRID0EUXCO" xlink:type="simple">IBSP</abbrev> 1028); 1 juvenile female, L. M. A. Camargo col., 06 April 2002, ref. 89430 (<abbrev xmlns:xlink="http://www.w3.org/1999/xlink" content-type="institution" xlink:title="Instituto Butantan, São Paulo" id="ABBRID0EZXCO" xlink:type="simple">IBSP</abbrev> 10205); Porto Velho [<named-content xmlns:xlink="http://www.w3.org/1999/xlink" content-type="dwc:verbatimCoordinates" xlink:type="simple"><named-content content-type="geo-json" specific-use="{&#34;type&#34;:&#34;Point&#34;,&#34;coordinates&#34;:[-63.883333,-8.716667]}" id="NCID0EBYCO" xlink:type="simple">8°43'S, 63°53'W</named-content></named-content>], 1 male, G. Insley col., 31 August 1973, ref. 12732 (<abbrev xmlns:xlink="http://www.w3.org/1999/xlink" content-type="institution" xlink:title="Instituto Butantan, São Paulo" id="ABBRID0EGYCO" xlink:type="simple">IBSP</abbrev> 2454); 1 male, G. Insley col., 9 October 1973, ref. 12922 (<abbrev xmlns:xlink="http://www.w3.org/1999/xlink" content-type="institution" xlink:title="Instituto Butantan, São Paulo" id="ABBRID0ELYCO" xlink:type="simple">IBSP</abbrev> 2483); Santa Luzia d’Oeste [<named-content xmlns:xlink="http://www.w3.org/1999/xlink" content-type="dwc:verbatimCoordinates" xlink:type="simple"><named-content content-type="geo-json" specific-use="{&#34;type&#34;:&#34;Point&#34;,&#34;coordinates&#34;:[-61.766667,-11.900000]}" id="NCID0ETYCO" xlink:type="simple">11°54'S, 61°46'W</named-content></named-content>], 1 immature female, R. Moterani col., July 1999 (<abbrev xmlns:xlink="http://www.w3.org/1999/xlink" content-type="institution" xlink:title="Instituto Butantan, São Paulo" id="ABBRID0EYYCO" xlink:type="simple">IBSP</abbrev> 9538); <italic>Mato Grosso</italic>: Alto Xingu [<named-content xmlns:xlink="http://www.w3.org/1999/xlink" content-type="dwc:verbatimCoordinates" xlink:type="simple"><named-content content-type="geo-json" specific-use="{&#34;type&#34;:&#34;Point&#34;,&#34;coordinates&#34;:[-52.600000,-7.266667]}" id="NCID0ECZCO" xlink:type="simple">7°16'S, 52°36'W</named-content></named-content>], 1 male, H. Schulze col., 21 October 1964 (<abbrev xmlns:xlink="http://www.w3.org/1999/xlink" content-type="institution" xlink:title="Instituto Butantan, São Paulo" id="ABBRID0EHZCO" xlink:type="simple">IBSP</abbrev> 3693); Barra do Bugres [<named-content xmlns:xlink="http://www.w3.org/1999/xlink" content-type="dwc:verbatimCoordinates" xlink:type="simple"><named-content content-type="geo-json" specific-use="{&#34;type&#34;:&#34;Point&#34;,&#34;coordinates&#34;:[-57.166667,-15.050000]}" id="NCID0EPZCO" xlink:type="simple">15°03'S, 57°10'W</named-content></named-content>], Cia Paulista de Ferro Ligas, 1 immature, 26 July 1971, ref. 7624 (<abbrev xmlns:xlink="http://www.w3.org/1999/xlink" content-type="institution" xlink:title="Instituto Butantan, São Paulo" id="ABBRID0EUZCO" xlink:type="simple">IBSP</abbrev> 4103); 1 immature, A. Cerrutti col., November 1984 (<abbrev xmlns:xlink="http://www.w3.org/1999/xlink" content-type="institution" xlink:title="Museu Nacional, Rio de Janeiro" id="ABBRID0EZZCO" xlink:type="simple">MNRJ</abbrev> 12942); Chapada dos Guimarães [<named-content xmlns:xlink="http://www.w3.org/1999/xlink" content-type="dwc:verbatimCoordinates" xlink:type="simple"><named-content content-type="geo-json" specific-use="{&#34;type&#34;:&#34;Point&#34;,&#34;coordinates&#34;:[-55.733333,-15.433333]}" id="NCID0EB1CO" xlink:type="simple">15°26'S, 55°44'W</named-content></named-content>], UHE Rio Manso, 1 female, Faunal Rescue Team of Furnas col., 2000 (<abbrev xmlns:xlink="http://www.w3.org/1999/xlink" content-type="institution" xlink:title="Instituto Butantan, São Paulo" id="ABBRID0EG1CO" xlink:type="simple">IBSP</abbrev> 9087); 1 female, H. N. da Cunha col., December 1976 (<abbrev xmlns:xlink="http://www.w3.org/1999/xlink" content-type="institution" xlink:title="Instituto Butantan, São Paulo" id="ABBRID0EL1CO" xlink:type="simple">IBSP</abbrev> 13805); Rio Kuluene (Koluene [<italic>sic</italic>]) [<named-content xmlns:xlink="http://www.w3.org/1999/xlink" content-type="dwc:verbatimCoordinates" xlink:type="simple"><named-content content-type="geo-json" specific-use="{&#34;type&#34;:&#34;Point&#34;,&#34;coordinates&#34;:[-52.983333,-13.366667]}" id="NCID0EV1CO" xlink:type="simple">13°22'S, 52°59'W</named-content></named-content>], 1 immature male, J. M. C. Carvalho col., 1947 (<abbrev xmlns:xlink="http://www.w3.org/1999/xlink" content-type="institution" xlink:title="Museu Nacional, Rio de Janeiro" id="ABBRID0E11CO" xlink:type="simple">MNRJ</abbrev> 13.773); Lagoa Ipavu [<named-content xmlns:xlink="http://www.w3.org/1999/xlink" content-type="dwc:verbatimCoordinates" xlink:type="simple"><named-content content-type="geo-json" specific-use="{&#34;type&#34;:&#34;Point&#34;,&#34;coordinates&#34;:[-53.433333,-12.116667]}" id="NCID0EC2CO" xlink:type="simple">12°7'S, 53°26'W</named-content></named-content>] (Lagoa Ipavi [<italic>sic</italic>]), 1 immature male, 1 juvenile female, P. Vanzolini col., 1965 (<abbrev xmlns:xlink="http://www.w3.org/1999/xlink" content-type="institution" xlink:title="Museu de Zoologia da Universidade de São Paulo, São Paulo" id="ABBRID0EJ2CO" xlink:type="simple">MZUSP</abbrev> E3474 C3918); Nova <!--PageBreak-->Mutum [<named-content xmlns:xlink="http://www.w3.org/1999/xlink" content-type="dwc:verbatimCoordinates" xlink:type="simple"><named-content content-type="geo-json" specific-use="{&#34;type&#34;:&#34;Point&#34;,&#34;coordinates&#34;:[-56.083333,-13.816667]}" id="NCID0ET2CO" xlink:type="simple">13°49'S, 56°05'W</named-content></named-content>], 1 female, R. K. Ribeiro col., 06–15 July 2001 (<abbrev xmlns:xlink="http://www.w3.org/1999/xlink" content-type="institution" xlink:title="Instituto Butantan, São Paulo" id="ABBRID0EY2CO" xlink:type="simple">IBSP</abbrev> 10929); Parque Nacional Xingu [<named-content xmlns:xlink="http://www.w3.org/1999/xlink" content-type="dwc:verbatimCoordinates" xlink:type="simple"><named-content content-type="geo-json" specific-use="{&#34;type&#34;:&#34;Point&#34;,&#34;coordinates&#34;:[-54.000000,-11.983333]}" id="NCID0EA3CO" xlink:type="simple">11°59'S, 54°00'W</named-content></named-content>], 1 male, C. Andreatta col., March 1968 (<abbrev xmlns:xlink="http://www.w3.org/1999/xlink" content-type="institution" xlink:title="Instituto Butantan, São Paulo" id="ABBRID0EF3CO" xlink:type="simple">IBSP</abbrev> 39A); 2 immatures, Alvarenga &amp; Werner col., November 1961 (<abbrev xmlns:xlink="http://www.w3.org/1999/xlink" content-type="institution" xlink:title="American Museum of Natural History, New York" id="ABBRID0EK3CO" xlink:type="simple">AMNH</abbrev> 1.19); São José do Rio Claro [<named-content xmlns:xlink="http://www.w3.org/1999/xlink" content-type="dwc:verbatimCoordinates" xlink:type="simple"><named-content content-type="geo-json" specific-use="{&#34;type&#34;:&#34;Point&#34;,&#34;coordinates&#34;:[-56.700000,-13.416667]}" id="NCID0ES3CO" xlink:type="simple">13°25'S, 56°42'W</named-content></named-content>], 2 males, M. Caleffo col., June 1997 (<abbrev xmlns:xlink="http://www.w3.org/1999/xlink" content-type="institution" xlink:title="Instituto Butantan, São Paulo" id="ABBRID0EX3CO" xlink:type="simple">IBSP</abbrev> 10309); Sinop [<named-content xmlns:xlink="http://www.w3.org/1999/xlink" content-type="dwc:verbatimCoordinates" xlink:type="simple"><named-content content-type="geo-json" specific-use="{&#34;type&#34;:&#34;Point&#34;,&#34;coordinates&#34;:[-55.483333,-11.866667]}" id="NCID0E63CO" xlink:type="simple">11°52'S, 55°29'W</named-content></named-content>], 1 immature, 4 March 1977, ref. 20109 (<abbrev xmlns:xlink="http://www.w3.org/1999/xlink" content-type="institution" xlink:title="Instituto Butantan, São Paulo" id="ABBRID0EE4CO" xlink:type="simple">IBSP</abbrev> 4455); Vila Bela da Santissima Trindade [<named-content xmlns:xlink="http://www.w3.org/1999/xlink" content-type="dwc:verbatimCoordinates" xlink:type="simple"><named-content content-type="geo-json" specific-use="{&#34;type&#34;:&#34;Point&#34;,&#34;coordinates&#34;:[-59.950000,-15.000000]}" id="NCID0EM4CO" xlink:type="simple">15°00'S, 59°57'W</named-content></named-content>] (Villebela [<italic>sic</italic>]), Rio Serra Azul, 1 male, Dr. Hoge col., 27 June 1962 (<abbrev xmlns:xlink="http://www.w3.org/1999/xlink" content-type="institution" xlink:title="Instituto Butantan, São Paulo" id="ABBRID0ET4CO" xlink:type="simple">IBSP</abbrev> 3614); Maloca Feia, 1 female, Dr. Hoge, Pedro &amp; Joaquim col., 27 June 1962 (<abbrev xmlns:xlink="http://www.w3.org/1999/xlink" content-type="institution" xlink:title="Instituto Butantan, São Paulo" id="ABBRID0EY4CO" xlink:type="simple">IBSP</abbrev> 3615); Between Vale de São Domingos [<named-content xmlns:xlink="http://www.w3.org/1999/xlink" content-type="dwc:verbatimCoordinates" xlink:type="simple"><named-content content-type="geo-json" specific-use="{&#34;type&#34;:&#34;Point&#34;,&#34;coordinates&#34;:[-59.050000,-15.283333]}" id="NCID0EA5CO" xlink:type="simple">15°17'S, 59°03'W</named-content></named-content>] ([<italic>sic</italic>] Vale de São Lourenço) and Pontes &amp; Lacerda [<named-content xmlns:xlink="http://www.w3.org/1999/xlink" content-type="dwc:verbatimCoordinates" xlink:type="simple"><named-content content-type="geo-json" specific-use="{&#34;type&#34;:&#34;Point&#34;,&#34;coordinates&#34;:[-59.316667,-15.233333]}" id="NCID0EK5CO" xlink:type="simple">15°14'S, 59°19'W</named-content></named-content>], UHE Guaporé, Operação Coatá, I. Knysak col.: 1 juvenile female, 17 May 2002, RGI 074 (<abbrev xmlns:xlink="http://www.w3.org/1999/xlink" content-type="institution" xlink:title="Instituto Butantan, São Paulo" id="ABBRID0EP5CO" xlink:type="simple">IBSP</abbrev> 10274); 1 juvenile female, Operação Coatá, I. Knysak col., 18 May 2002, RGI 086 (<abbrev xmlns:xlink="http://www.w3.org/1999/xlink" content-type="institution" xlink:title="Instituto Butantan, São Paulo" id="ABBRID0EU5CO" xlink:type="simple">IBSP</abbrev> 10253); 1 juvenile female, Operação Coatá, I. Knysak col., 14 September 2002, RGI 1871 (<abbrev xmlns:xlink="http://www.w3.org/1999/xlink" content-type="institution" xlink:title="Instituto Butantan, São Paulo" id="ABBRID0EZ5CO" xlink:type="simple">IBSP</abbrev> 10262); 2 females, Operação Coatá, I. Knysak col.,1 October 2002, RGI 2527, RGI 2528 (<abbrev xmlns:xlink="http://www.w3.org/1999/xlink" content-type="institution" xlink:title="Instituto Butantan, São Paulo" id="ABBRID0E55CO" xlink:type="simple">IBSP</abbrev> 10241, IBSP10242, respectively); 2 females, 5 juvenile females, 3 immature males, Operação Coatá, I. Knysak col., 03 October 2002, RGI 2299, RGI 2516, RGI 2313, RGI 2518, RGI 2300, RGI 2314, RGI 2517, RGI 2315, RGI 2316, RGI 2302 (<abbrev xmlns:xlink="http://www.w3.org/1999/xlink" content-type="institution" xlink:title="Instituto Butantan, São Paulo" id="ABBRID0ED6CO" xlink:type="simple">IBSP</abbrev> 10232, <abbrev xmlns:xlink="http://www.w3.org/1999/xlink" content-type="institution" xlink:title="Instituto Butantan, São Paulo" id="ABBRID0EI6CO" xlink:type="simple">IBSP</abbrev> 10224, <abbrev xmlns:xlink="http://www.w3.org/1999/xlink" content-type="institution" xlink:title="Instituto Butantan, São Paulo" id="ABBRID0EN6CO" xlink:type="simple">IBSP</abbrev> 10246, <abbrev xmlns:xlink="http://www.w3.org/1999/xlink" content-type="institution" xlink:title="Instituto Butantan, São Paulo" id="ABBRID0ES6CO" xlink:type="simple">IBSP</abbrev> 10226, <abbrev xmlns:xlink="http://www.w3.org/1999/xlink" content-type="institution" xlink:title="Instituto Butantan, São Paulo" id="ABBRID0EX6CO" xlink:type="simple">IBSP</abbrev> 10233, <abbrev xmlns:xlink="http://www.w3.org/1999/xlink" content-type="institution" xlink:title="Instituto Butantan, São Paulo" id="ABBRID0E36CO" xlink:type="simple">IBSP</abbrev> 10247, <abbrev xmlns:xlink="http://www.w3.org/1999/xlink" content-type="institution" xlink:title="Instituto Butantan, São Paulo" id="ABBRID0EBADO" xlink:type="simple">IBSP</abbrev> 10225, <abbrev xmlns:xlink="http://www.w3.org/1999/xlink" content-type="institution" xlink:title="Instituto Butantan, São Paulo" id="ABBRID0EGADO" xlink:type="simple">IBSP</abbrev> 10248, <abbrev xmlns:xlink="http://www.w3.org/1999/xlink" content-type="institution" xlink:title="Instituto Butantan, São Paulo" id="ABBRID0ELADO" xlink:type="simple">IBSP</abbrev> 10249, <abbrev xmlns:xlink="http://www.w3.org/1999/xlink" content-type="institution" xlink:title="Instituto Butantan, São Paulo" id="ABBRID0EQADO" xlink:type="simple">IBSP</abbrev> 10235, respectively); 1 female, Operação Coatá, I. Knysak col., 05 October 2002, RGI 1871 (<abbrev xmlns:xlink="http://www.w3.org/1999/xlink" content-type="institution" xlink:title="Instituto Butantan, São Paulo" id="ABBRID0EVADO" xlink:type="simple">IBSP</abbrev> 10220); 1 immature female, Operação Coatá, I. Knysak col., 7 October 2002, RGI 1871 (<abbrev xmlns:xlink="http://www.w3.org/1999/xlink" content-type="institution" xlink:title="Instituto Butantan, São Paulo" id="ABBRID0E1ADO" xlink:type="simple">IBSP</abbrev> 10230); 1 female, 2 juvenile females, Operação Coatá, I. Knysak col., 08 October 2002, RGI 1773, RGI 1774, RGI 1775 (<abbrev xmlns:xlink="http://www.w3.org/1999/xlink" content-type="institution" xlink:title="Instituto Butantan, São Paulo" id="ABBRID0E6ADO" xlink:type="simple">IBSP</abbrev> 10275, <abbrev xmlns:xlink="http://www.w3.org/1999/xlink" content-type="institution" xlink:title="Instituto Butantan, São Paulo" id="ABBRID0EEBDO" xlink:type="simple">IBSP</abbrev> 10279, <abbrev xmlns:xlink="http://www.w3.org/1999/xlink" content-type="institution" xlink:title="Instituto Butantan, São Paulo" id="ABBRID0EJBDO" xlink:type="simple">IBSP</abbrev> 10278, respectively); 1 immature, S2, Operação Coatá, I. Knysak col., 8 October 2002 (<abbrev xmlns:xlink="http://www.w3.org/1999/xlink" content-type="institution" xlink:title="Instituto Butantan, São Paulo" id="ABBRID0EOBDO" xlink:type="simple">IBSP</abbrev> unnumbered); 2 females, 1 juvenile female, 1 immature male, Operação Coatá, I. Knysak col., 14 October 2002, RGI-, RGI 1962, RGI 1964, RGI 1966 (<abbrev xmlns:xlink="http://www.w3.org/1999/xlink" content-type="institution" xlink:title="Instituto Butantan, São Paulo" id="ABBRID0ETBDO" xlink:type="simple">IBSP</abbrev> 10256, <abbrev xmlns:xlink="http://www.w3.org/1999/xlink" content-type="institution" xlink:title="Instituto Butantan, São Paulo" id="ABBRID0EYBDO" xlink:type="simple">IBSP</abbrev> 10263, <abbrev xmlns:xlink="http://www.w3.org/1999/xlink" content-type="institution" xlink:title="Instituto Butantan, São Paulo" id="ABBRID0E4BDO" xlink:type="simple">IBSP</abbrev> 10255, <abbrev xmlns:xlink="http://www.w3.org/1999/xlink" content-type="institution" xlink:title="Instituto Butantan, São Paulo" id="ABBRID0ECCDO" xlink:type="simple">IBSP</abbrev> 10257, respectively); 1 female, Operação Coatá, I. Knysak col., 01 December 2002, RGI 2526 (<abbrev xmlns:xlink="http://www.w3.org/1999/xlink" content-type="institution" xlink:title="Instituto Butantan, São Paulo" id="ABBRID0EHCDO" xlink:type="simple">IBSP</abbrev> 10240); 1 immature male, 03 December 2002, RGI 2301 (<abbrev xmlns:xlink="http://www.w3.org/1999/xlink" content-type="institution" xlink:title="Instituto Butantan, São Paulo" id="ABBRID0EMCDO" xlink:type="simple">IBSP</abbrev> 10234); U.H.E. Guaporé [<named-content xmlns:xlink="http://www.w3.org/1999/xlink" content-type="dwc:verbatimCoordinates" xlink:type="simple"><named-content content-type="geo-json" specific-use="{&#34;type&#34;:&#34;Point&#34;,&#34;coordinates&#34;:[-59.066667,-15.266667]}" id="NCID0EUCDO" xlink:type="simple">15°16'S, 59°04'W</named-content></named-content>], Operação Coatá, 2 females, 1 juvenile female, 4–14 October 2002 (<abbrev xmlns:xlink="http://www.w3.org/1999/xlink" content-type="institution" xlink:title="Museu de Ciências e Tecnologia da Pontifícia Universidade Católica do Rio Grande do Sul, Porto Alegre" id="ABBRID0EZCDO" xlink:type="simple">MCP</abbrev> 13595); 1 immature male, 2 immatures, Operação Coatá, 14 October 2002 (<abbrev xmlns:xlink="http://www.w3.org/1999/xlink" content-type="institution" xlink:title="Museu de Ciências e Tecnologia da Pontifícia Universidade Católica do Rio Grande do Sul, Porto Alegre" id="ABBRID0E5CDO" xlink:type="simple">MCP</abbrev> 13598); 4 immatures, Operação Coatá, 10 June 2002 (<abbrev xmlns:xlink="http://www.w3.org/1999/xlink" content-type="institution" xlink:title="Museu de Ciências e Tecnologia da Pontifícia Universidade Católica do Rio Grande do Sul, Porto Alegre" id="ABBRID0EDDDO" xlink:type="simple">MCP</abbrev> 13593); 3 females,1 immature female, Operação Coatá, 14 February 2002 (<abbrev xmlns:xlink="http://www.w3.org/1999/xlink" content-type="institution" xlink:title="Museu de Ciências e Tecnologia da Pontifícia Universidade Católica do Rio Grande do Sul, Porto Alegre" id="ABBRID0EIDDO" xlink:type="simple">MCP</abbrev> 13596, <abbrev xmlns:xlink="http://www.w3.org/1999/xlink" content-type="institution" xlink:title="Museu de Ciências e Tecnologia da Pontifícia Universidade Católica do Rio Grande do Sul, Porto Alegre" id="ABBRID0ENDDO" xlink:type="simple">MCP</abbrev> 13599); 1 immature, Operação Coatá, 01–07 September 2002 (<abbrev xmlns:xlink="http://www.w3.org/1999/xlink" content-type="institution" xlink:title="Museu de Ciências e Tecnologia da Pontifícia Universidade Católica do Rio Grande do Sul, Porto Alegre" id="ABBRID0ESDDO" xlink:type="simple">MCP</abbrev> 13555); 2 immature males, 1 female, Operação Coatá, 4–14 December 2002 (<abbrev xmlns:xlink="http://www.w3.org/1999/xlink" content-type="institution" xlink:title="Museu de Ciências e Tecnologia da Pontifícia Universidade Católica do Rio Grande do Sul, Porto Alegre" id="ABBRID0EXDDO" xlink:type="simple">MCP</abbrev> 13594); 1 female, 1 immature, Operação Coatá, 14 December 2002 (<abbrev xmlns:xlink="http://www.w3.org/1999/xlink" content-type="institution" xlink:title="Museu de Ciências e Tecnologia da Pontifícia Universidade Católica do Rio Grande do Sul, Porto Alegre" id="ABBRID0E3DDO" xlink:type="simple">MCP</abbrev> 13597); Xingu, Suia-Missu [<named-content xmlns:xlink="http://www.w3.org/1999/xlink" content-type="dwc:verbatimCoordinates" xlink:type="simple"><named-content content-type="geo-json" specific-use="{&#34;type&#34;:&#34;Point&#34;,&#34;coordinates&#34;:[-51.416667,-11.650000]}" id="NCID0EEEDO" xlink:type="simple">11°39'S, 51°25'W</named-content></named-content>] (Tuiã Missu [<italic>sic</italic>]), 5 immatures, Whytaker col., 05 February 1980, ref. 27055 (<abbrev xmlns:xlink="http://www.w3.org/1999/xlink" content-type="institution" xlink:title="Instituto Butantan, São Paulo" id="ABBRID0ELEDO" xlink:type="simple">IBSP</abbrev> 4523); ECUADOR: <italic>Napo</italic>: Puerto Napo [<named-content xmlns:xlink="http://www.w3.org/1999/xlink" content-type="dwc:verbatimCoordinates" xlink:type="simple"><named-content content-type="geo-json" specific-use="{&#34;type&#34;:&#34;Point&#34;,&#34;coordinates&#34;:[-77.716667,-1.016667]}" id="NCID0EVEDO" xlink:type="simple">1°01'S, 77°43'W</named-content></named-content>], 25 km east, Selva Aliñahuí, 450 m, 1 juvenile female, E. S. Ross col., March 1992 (<abbrev xmlns:xlink="http://www.w3.org/1999/xlink" content-type="institution" xlink:title="California Academy of Sciences, San Francisco" id="ABBRID0E1EDO" xlink:type="simple">CAS</abbrev> 9); PERU: <italic>Madre de Dios</italic>: Iñapari [<named-content xmlns:xlink="http://www.w3.org/1999/xlink" content-type="dwc:verbatimCoordinates" xlink:type="simple"><named-content content-type="geo-json" specific-use="{&#34;type&#34;:&#34;Point&#34;,&#34;coordinates&#34;:[-69.566667,-10.950000]}" id="NCID0EEFDO" xlink:type="simple">10°57'S, 69°34'W</named-content></named-content>], Esperanza, 2 females, 4 immature males, 245 m a.s.l., average temperature 32.4°C, J. Morant Araque col., 22 September 1992 (MUSM); <italic>Junin</italic>: Rio Tambo [<named-content xmlns:xlink="http://www.w3.org/1999/xlink" content-type="dwc:verbatimCoordinates" xlink:type="simple"><named-content content-type="geo-json" specific-use="{&#34;type&#34;:&#34;Point&#34;,&#34;coordinates&#34;:[-74.233333,-11.166667]}" id="NCID0EOFDO" xlink:type="simple">11°10'S, 74°14'W</named-content></named-content>], Shevaja, in short palm trees, 3 females, P. Hocking col., 12 October 2011 (MUSM); 300 m a.s.l., in palm trees, 1 female, P. Hocking col., 23 October 2010 (MUSM); 1 <!--PageBreak-->female, P. Hocking col., October 2010 (MUSM–ENTO 504260); 1 female, H. Bassler col., February 1928 (<abbrev xmlns:xlink="http://www.w3.org/1999/xlink" content-type="institution" xlink:title="American Museum of Natural History, New York" id="ABBRID0EVFDO" xlink:type="simple">AMNH</abbrev> Pe121); <italic>Cusco</italic>: Cashiriari (<named-content xmlns:xlink="http://www.w3.org/1999/xlink" content-type="dwc:verbatimCoordinates" xlink:type="simple"><named-content content-type="geo-json" specific-use="{&#34;type&#34;:&#34;Point&#34;,&#34;coordinates&#34;:[-72.650000,-11.866667]}" id="NCID0E6FDO" xlink:type="simple">11°52'S, 72°39'W</named-content></named-content>), 1 female, S. Córdova col., 25 November 1997 (MUSM–ENTO); Cusco [department or city?], Timpia Rio Urubamba [<named-content xmlns:xlink="http://www.w3.org/1999/xlink" content-type="dwc:verbatimCoordinates" xlink:type="simple"><named-content content-type="geo-json" specific-use="{&#34;type&#34;:&#34;Point&#34;,&#34;coordinates&#34;:[-72.483333,-12.466667]}" id="NCID0EHGDO" xlink:type="simple">12°28'S, 72°29'W</named-content></named-content>], 1 female, P. Hocking &amp; L. Campos col., March 2009 (MUSM–ENTO 500676); BOLIVIA: <italic>Santa Cruz</italic>: San Ignácio de Velasco [<named-content xmlns:xlink="http://www.w3.org/1999/xlink" content-type="dwc:verbatimCoordinates" xlink:type="simple"><named-content content-type="geo-json" specific-use="{&#34;type&#34;:&#34;Point&#34;,&#34;coordinates&#34;:[-60.916667,-16.366667]}" id="NCID0ERGDO" xlink:type="simple">16°22'S, 60°55'W</named-content></named-content>], 1 female (<abbrev xmlns:xlink="http://www.w3.org/1999/xlink" content-type="institution" xlink:title="Instituto Butantan, São Paulo" id="ABBRID0EWGDO" xlink:type="simple">IBSP</abbrev> 3552).</p><fig id="F34" position="float" orientation="portrait"><label>Figures 131–138.</label><caption><p>
                  <italic><tp:taxon-name><tp:taxon-name-part taxon-name-part-type="genus">Avicularia</tp:taxon-name-part> <tp:taxon-name-part taxon-name-part-type="species">rufa</tp:taxon-name-part></tp:taxon-name></italic> Schiapelli &amp; Gerschman, 1945, male (<abbrev xmlns:xlink="http://www.w3.org/1999/xlink" content-type="institution" xlink:title="Museu de Ciências e Tecnologia da Pontifícia Universidade Católica do Rio Grande do Sul, Porto Alegre" id="ABBRID0EMHDO" xlink:type="simple">MCP</abbrev> 13592). <bold>131–134</bold> right palpal bulb (mirrored) <bold>131</bold> prolateral <bold>132</bold> retrolateral <bold>133</bold> frontal <bold>134</bold> dorsal <bold>135</bold> right cymbium, dorsal (mirrored) <bold>136–138</bold> right tibial apophysis of leg I (mirrored) <bold>136</bold> prolateral <bold>137</bold> ventral <bold>138</bold> retrolateral. Scale bars = 1 mm.</p></caption><graphic xmlns:xlink="http://www.w3.org/1999/xlink" xlink:href="zookeys-659-001-g034.jpg" id="oo_124698.jpg" position="float" orientation="portrait" xlink:type="simple"/></fig><fig id="F35" position="float" orientation="portrait"><label>Figures 139–141.</label><caption><p>SEM microphotographs of cymbium process in male of <italic><tp:taxon-name><tp:taxon-name-part taxon-name-part-type="genus">Avicularia</tp:taxon-name-part> <tp:taxon-name-part taxon-name-part-type="species">rufa</tp:taxon-name-part></tp:taxon-name></italic>. <bold>139</bold> dorsal view <bold>140</bold> process, detail, dorsal <bold>141</bold> well-developed setae of process.</p></caption><graphic xmlns:xlink="http://www.w3.org/1999/xlink" xlink:href="zookeys-659-001-g035.jpg" id="oo_124699.jpg" position="float" orientation="portrait" xlink:type="simple"/></fig></tp:treatment-sec><tp:treatment-sec sec-type="Female" id="SECID0EAJDO"><title>Female.</title><p>
              <bold>Redescription.</bold> <abbrev xmlns:xlink="http://www.w3.org/1999/xlink" content-type="institution" xlink:title="Instituto Butantan, São Paulo" id="ABBRID0EIJDO" xlink:type="simple">IBSP</abbrev> 10264. Carapace: 17.53 long, 17.69 wide, 4.26 high. Chelicera: 7.70 long. Legs (femur, patella, tibia, metatarsus, tarsus, total): I: 15.59, 8.80, 11.42, 9.78, 6.41, 51.63. II: 14.52, 8.76, 10.23, 9.58, 6.86, 49.95. III: 13.61, 7.99, 10.21, 10.37, 6.14, 48.32. IV: 17.59, 8.68, 15.93, 14.81, 6.67, 63.68. Palp: 10.20, 6.51, 7.18, –, 7.48. Midwidths: femora I–IV= 3.69, 3.18, 3.42, 3.68, palp= 2.85; patellae I–IV= 3.44, 3.41, 3.36, 3.78, palp= 2.96; tibiae I–IV= 2.89, 3.18, 3.02, 3.24, palp= 2.80; metatarsi I–IV= 2.61, 2.51, 2.82, 2.73; tarsi I–IV= 2.89, 2.93, 2.95, 3.05, palp= 2.95. Abdomen: 24.70 long, 17.11 wide. Spinnerets: <abbrev xmlns:xlink="http://www.w3.org/1999/xlink" xlink:title="posterior median spinneret" id="ABBRID0ENJDO" xlink:type="simple">PMS</abbrev>, 2.73 long, 1.44 wide, 0.4 apart; <abbrev xmlns:xlink="http://www.w3.org/1999/xlink" xlink:title="posterior lateral spinneret" id="ABBRID0ERJDO" xlink:type="simple">PLS</abbrev>, 3.31 basal, 1.56 middle, 3.78 distal; midwidths 2.44, 2.06, 1.61, respectively.</p><p>Carapace: 0.99 times longer than wide; cephalic region not raised, thoracic striae inconspicuous.</p><p>Fovea: deep, slightly recurved, 3.52 wide.</p><p>Eyes: eye tubercle 1.61 high, 2.71 long, 3.39 wide. Clypeus 0.18. Anteriore eye row procurve. Posterior eye row slightly recurve. Eye sizes and interdistances: <abbrev xmlns:xlink="http://www.w3.org/1999/xlink" xlink:title="anterior median eye" id="ABBRID0EZJDO" xlink:type="simple">AME</abbrev> 0.78, <abbrev xmlns:xlink="http://www.w3.org/1999/xlink" xlink:title="anterior lateral eye" id="ABBRID0E4JDO" xlink:type="simple">ALE</abbrev> 0.87, <abbrev xmlns:xlink="http://www.w3.org/1999/xlink" xlink:title="posterior median eye" id="ABBRID0EBKDO" xlink:type="simple">PME</abbrev> 0.32, <abbrev xmlns:xlink="http://www.w3.org/1999/xlink" xlink:title="posterior lateral eye" id="ABBRID0EFKDO" xlink:type="simple">PLE</abbrev> 0.76, <abbrev xmlns:xlink="http://www.w3.org/1999/xlink" xlink:title="anterior median eye" id="ABBRID0EJKDO" xlink:type="simple">AME</abbrev>–<abbrev xmlns:xlink="http://www.w3.org/1999/xlink" xlink:title="anterior median eye" id="ABBRID0ENKDO" xlink:type="simple">AME</abbrev> 0.56, <abbrev xmlns:xlink="http://www.w3.org/1999/xlink" xlink:title="anterior median eye" id="ABBRID0ERKDO" xlink:type="simple">AME</abbrev>–<abbrev xmlns:xlink="http://www.w3.org/1999/xlink" xlink:title="anterior lateral eye" id="ABBRID0EVKDO" xlink:type="simple">ALE</abbrev> 0.42, <abbrev xmlns:xlink="http://www.w3.org/1999/xlink" xlink:title="anterior median eye" id="ABBRID0EZKDO" xlink:type="simple">AME</abbrev>–<abbrev xmlns:xlink="http://www.w3.org/1999/xlink" xlink:title="posterior median eye" id="ABBRID0E4KDO" xlink:type="simple">PME</abbrev> 0.22, <abbrev xmlns:xlink="http://www.w3.org/1999/xlink" xlink:title="anterior lateral eye" id="ABBRID0EBLDO" xlink:type="simple">ALE</abbrev>–<abbrev xmlns:xlink="http://www.w3.org/1999/xlink" xlink:title="anterior lateral eye" id="ABBRID0EFLDO" xlink:type="simple">ALE</abbrev> 2.13, <abbrev xmlns:xlink="http://www.w3.org/1999/xlink" xlink:title="anterior lateral eye" id="ABBRID0EJLDO" xlink:type="simple">ALE</abbrev>–<abbrev xmlns:xlink="http://www.w3.org/1999/xlink" xlink:title="posterior median eye" id="ABBRID0ENLDO" xlink:type="simple">PME</abbrev> 0.56, <abbrev xmlns:xlink="http://www.w3.org/1999/xlink" xlink:title="posterior median eye" id="ABBRID0ERLDO" xlink:type="simple">PME</abbrev>–<abbrev xmlns:xlink="http://www.w3.org/1999/xlink" xlink:title="posterior median eye" id="ABBRID0EVLDO" xlink:type="simple">PME</abbrev> 2.15, <abbrev xmlns:xlink="http://www.w3.org/1999/xlink" xlink:title="posterior median eye" id="ABBRID0EZLDO" xlink:type="simple">PME</abbrev>–<abbrev xmlns:xlink="http://www.w3.org/1999/xlink" xlink:title="posterior lateral eye" id="ABBRID0E4LDO" xlink:type="simple">PLE</abbrev> 0.18, <abbrev xmlns:xlink="http://www.w3.org/1999/xlink" xlink:title="posterior lateral eye" id="ABBRID0EBMDO" xlink:type="simple">PLE</abbrev>–<abbrev xmlns:xlink="http://www.w3.org/1999/xlink" xlink:title="posterior lateral eye" id="ABBRID0EFMDO" xlink:type="simple">PLE</abbrev> 2.90, <abbrev xmlns:xlink="http://www.w3.org/1999/xlink" xlink:title="anterior lateral eye" id="ABBRID0EJMDO" xlink:type="simple">ALE</abbrev>–<abbrev xmlns:xlink="http://www.w3.org/1999/xlink" xlink:title="posterior lateral eye" id="ABBRID0ENMDO" xlink:type="simple">PLE</abbrev> 0.28, <abbrev xmlns:xlink="http://www.w3.org/1999/xlink" xlink:title="anterior median eye" id="ABBRID0ERMDO" xlink:type="simple">AME</abbrev>–<abbrev xmlns:xlink="http://www.w3.org/1999/xlink" xlink:title="posterior lateral eye" id="ABBRID0EVMDO" xlink:type="simple">PLE</abbrev> 0.64.</p><p>Maxilla: length to width: 1.69 longer than wide. Cuspules: 100–200 spread over ventral inner heel. Labium: 2.02 long, 3.41 wide, with 133 cuspules spaced by one diameter from each other on anterior third. Labio-sternal groove shallow, flattened, without evident sigilla.</p><p>Chelicera: basal segment with 10 teeth in a row and some small teeth on promargin. Sternum: 7.75 long, 7.45 wide. Sigilla: rounded posterior, less than one diameter from margin; other sigilla not evident.</p><p>Leg: Formula: IV I II III. Length leg IV to leg I: 1.23. Clavate trichobothria: distal 2/3 tarsi I–IV. Scopula: Tarsi I–IV fully scopulate. Metatarsi I fully scopulate; II 4/5; III 1/3 and IV 1/2 distal scopulate. IV divided by a row of setae.</p><p>Type II urticating setae: 0.50–0.58 long, 0.013–0.019 wide (measured from <abbrev xmlns:xlink="http://www.w3.org/1999/xlink" content-type="institution" xlink:title="Instituto Butantan, São Paulo" id="ABBRID0E5MDO" xlink:type="simple">IBSP</abbrev> 10233).</p><p>Spermathecae (Fig. <xref ref-type="fig" rid="F33">128</xref>): two completely separated, not-twisted long spermathecae, with walls lacking projections or lobes and accentuated outwards curvature medially. Midwidth as wide as its base width and weakly-sclerotized area shorter than half the length of well-sclerotized area.</p><p>Color pattern (Fig. <xref ref-type="fig" rid="F36">145</xref>): carapace brown with golden short body setae with sligthtly purple sheen. Carapace border with long setae the same color as dorsal carapace short body setae. Coxae, labium, sternum and maxillae darker than ventral femora. Legs and palps with brown short body setae having pink sheen and brown long guard-setae with darker <!--PageBreak-->base and contrasting whitish apex. Leg rings on distal femora, tibiae and and metatarsi vivid yellow (Fig. <xref ref-type="fig" rid="F70">300</xref>). Abdomen with long greyish brown guard-setae grouped on lateral and dorsal anterior areas and dark short body setae (Fig. <xref ref-type="fig" rid="F70">302</xref>). Abdomen venter brown.</p></tp:treatment-sec><tp:treatment-sec sec-type="Male" id="SECID0EZNDO"><title>Male.</title><p>
              <bold>Description.</bold>
            </p><p>
              <abbrev xmlns:xlink="http://www.w3.org/1999/xlink" content-type="institution" xlink:title="Museu de Ciências e Tecnologia da Pontifícia Universidade Católica do Rio Grande do Sul, Porto Alegre" id="ABBRID0EDODO" xlink:type="simple">MCP</abbrev> 13592 (larger specimen). Carapace: 14.15 long, 14.45 wide, 3.3 high. Chelicera: 6.6 long. Legs (femur, patella, tibia, metatarsus, tarsus, total): I: 13.56, 7.50, 11.67, 11.46, 7.55, 51.74. II: 13.02, 7.16, 11.14, 11.15, 6.45, 48.92. III: 13.44, 6.45, 10.55, 11.46, 6.66, 48.59. IV: 18.14, 7.35, 14.16, 13.55, 8.15, 61.65. Palp: 3.62, 3.45, 8.51, –, 3.54, 19.12. Midwidths: femora I–IV= 2.62, 3.07, 2.65, 5.56; palp= 2.16; patellae I–IV= 3.50, 3.15, 2.56, 2.66, palp= 2.42; tibiae I–IV= 2.66, 2.25, 2.26, 2.46, palp= 2.15; metatarsi I–IV= 1.67, 1.75, 1.70, 1.13; tarsi I–IV= 2.12, 2.15, 2.26, 2.33. palp= 2.16. Abdomen: 19.07 long, 13.05 wide. Spinnerets: <abbrev xmlns:xlink="http://www.w3.org/1999/xlink" xlink:title="posterior median spinneret" id="ABBRID0EIODO" xlink:type="simple">PMS</abbrev>, 1.90 long, 0.98 wide, 0.2 apart; <abbrev xmlns:xlink="http://www.w3.org/1999/xlink" xlink:title="posterior lateral spinneret" id="ABBRID0EMODO" xlink:type="simple">PLS</abbrev>, 2.70 basal, 1.40 middle, 2.95 distal; midwidths 1.50, 1.40, 1.16 respectively.</p><p>As in female, except:</p><p>Carapace: 0.98 times longer than wide.</p><p>Fovea: 2.55 wide.</p><p>Eyes: eye tubercle 1.3 high, 2.56 long, 3.00 wide. Clypeus 0.34. Eye size and interdistances: <abbrev xmlns:xlink="http://www.w3.org/1999/xlink" xlink:title="anterior median eye" id="ABBRID0EVODO" xlink:type="simple">AME</abbrev> 0.75, <abbrev xmlns:xlink="http://www.w3.org/1999/xlink" xlink:title="anterior lateral eye" id="ABBRID0EZODO" xlink:type="simple">ALE</abbrev> 0.80, <abbrev xmlns:xlink="http://www.w3.org/1999/xlink" xlink:title="posterior median eye" id="ABBRID0E4ODO" xlink:type="simple">PME</abbrev> 0.28, <abbrev xmlns:xlink="http://www.w3.org/1999/xlink" xlink:title="posterior lateral eye" id="ABBRID0EBPDO" xlink:type="simple">PLE</abbrev> 0.50, <abbrev xmlns:xlink="http://www.w3.org/1999/xlink" xlink:title="anterior median eye" id="ABBRID0EFPDO" xlink:type="simple">AME</abbrev>–<abbrev xmlns:xlink="http://www.w3.org/1999/xlink" xlink:title="anterior median eye" id="ABBRID0EJPDO" xlink:type="simple">AME</abbrev> 0.58, <abbrev xmlns:xlink="http://www.w3.org/1999/xlink" xlink:title="anterior median eye" id="ABBRID0ENPDO" xlink:type="simple">AME</abbrev>–<abbrev xmlns:xlink="http://www.w3.org/1999/xlink" xlink:title="anterior lateral eye" id="ABBRID0ERPDO" xlink:type="simple">ALE</abbrev> 0.37, <abbrev xmlns:xlink="http://www.w3.org/1999/xlink" xlink:title="anterior median eye" id="ABBRID0EVPDO" xlink:type="simple">AME</abbrev>–<abbrev xmlns:xlink="http://www.w3.org/1999/xlink" xlink:title="posterior median eye" id="ABBRID0EZPDO" xlink:type="simple">PME</abbrev> 0.19, <abbrev xmlns:xlink="http://www.w3.org/1999/xlink" xlink:title="anterior lateral eye" id="ABBRID0E4PDO" xlink:type="simple">ALE</abbrev>–<abbrev xmlns:xlink="http://www.w3.org/1999/xlink" xlink:title="anterior lateral eye" id="ABBRID0EBQDO" xlink:type="simple">ALE</abbrev> 1.92, <abbrev xmlns:xlink="http://www.w3.org/1999/xlink" xlink:title="anterior lateral eye" id="ABBRID0EFQDO" xlink:type="simple">ALE</abbrev>–<abbrev xmlns:xlink="http://www.w3.org/1999/xlink" xlink:title="posterior median eye" id="ABBRID0EJQDO" xlink:type="simple">PME</abbrev> 0.63, <abbrev xmlns:xlink="http://www.w3.org/1999/xlink" xlink:title="posterior median eye" id="ABBRID0ENQDO" xlink:type="simple">PME</abbrev>–<abbrev xmlns:xlink="http://www.w3.org/1999/xlink" xlink:title="posterior median eye" id="ABBRID0ERQDO" xlink:type="simple">PME</abbrev> 1.92, <abbrev xmlns:xlink="http://www.w3.org/1999/xlink" xlink:title="posterior median eye" id="ABBRID0EVQDO" xlink:type="simple">PME</abbrev>–<abbrev xmlns:xlink="http://www.w3.org/1999/xlink" xlink:title="posterior lateral eye" id="ABBRID0EZQDO" xlink:type="simple">PLE</abbrev> 0.11, <abbrev xmlns:xlink="http://www.w3.org/1999/xlink" xlink:title="posterior lateral eye" id="ABBRID0E4QDO" xlink:type="simple">PLE</abbrev>–<abbrev xmlns:xlink="http://www.w3.org/1999/xlink" xlink:title="posterior lateral eye" id="ABBRID0EBRDO" xlink:type="simple">PLE</abbrev> 2.39, <abbrev xmlns:xlink="http://www.w3.org/1999/xlink" xlink:title="anterior lateral eye" id="ABBRID0EFRDO" xlink:type="simple">ALE</abbrev>–<abbrev xmlns:xlink="http://www.w3.org/1999/xlink" xlink:title="posterior lateral eye" id="ABBRID0EJRDO" xlink:type="simple">PLE</abbrev> 0.31, <abbrev xmlns:xlink="http://www.w3.org/1999/xlink" xlink:title="anterior median eye" id="ABBRID0ENRDO" xlink:type="simple">AME</abbrev>–<abbrev xmlns:xlink="http://www.w3.org/1999/xlink" xlink:title="posterior lateral eye" id="ABBRID0ERRDO" xlink:type="simple">PLE</abbrev> 0.52. Ratio of the eye group width to length 1.84.</p><p>Maxilla: length to width: 1.94. Labium: 1.79 long, 2.45 wide, with 109 cuspules spaced by one diameter from each other on anterior third.</p><p>Chelicera: basal segment with 12 teeth in a row and some small teeth on promargin. Sternum: 7.72 long, 6.44 wide. Sigilla: anterior rounded, middle fusiform, both less than one diameter from margin.</p><p>Legs: Length leg IV to leg I: 1.19. Scopula: Tarsi I–IV fully scopulate. Metatarsi I–II 3/4; III 1/2, IV 1/3 distal scopulate. IV divided by a bald area.</p><p>Type II urticating setae: 1.01–1.11 long, 0.021–0.023 wide.</p><p>Palp (Figs <xref ref-type="fig" rid="F34">131–134</xref>): globous bulb with small subtegulum and developed prominence on tegulum. Embolus: not flattened, lacking keels, 4.38 long in retrolateral view, about 3 times tegulum’s length. Medial portion and tegulum’s margin form an acute angle in retrolateral view. Proximal part very curved in frontal view; thin distal width, abruptly narrowing distally; basal, middle, and distal width, 0.45, 0.24, 0.12, respectively. Tegulum: 2.68 long, 1.57 high in retrolateral view. Cymbium subtriangular with subequal lobes, having a well-developed rounded process on retrolateral lobe, bearing thick setae (Fig. <xref ref-type="fig" rid="F34">135</xref>, <xref ref-type="fig" rid="F35">139–141</xref>).</p><p>Tibial apophysis (Figs <xref ref-type="fig" rid="F34">136–138</xref>): single branch on prolateral leg I, with well-developed base and grouped spiniform setae distally. Male metatarsus I touches retrolaterally tibial apophysis’ setae when folded.</p><p>Coloration (Fig. <xref ref-type="fig" rid="F36">146</xref>): abdomen with long greyish brown guard-setae homogeneously distributed and dark short body setae. Abdomen venter brown.</p><fig id="F36" position="float" orientation="portrait"><label>Figures 142–147.</label><caption><p>
                  <italic><tp:taxon-name><tp:taxon-name-part taxon-name-part-type="genus">Avicularia</tp:taxon-name-part> <tp:taxon-name-part taxon-name-part-type="species">rufa</tp:taxon-name-part></tp:taxon-name></italic> Schiapelli &amp; Gerschman, 1945, habitus and retreat. <bold>142</bold> immature <bold>143</bold> juvenile <bold>144</bold> old juvenile <bold>145</bold> female <bold>146</bold> male <bold>147</bold> retreat on bromelid. Photos: <bold>142–145, 147</bold> R. Bertani; <bold>146</bold> W. Bokermann.</p></caption><graphic xmlns:xlink="http://www.w3.org/1999/xlink" xlink:href="zookeys-659-001-g036.jpg" id="oo_124700.jpg" position="float" orientation="portrait" xlink:type="simple"/></fig></tp:treatment-sec><tp:treatment-sec sec-type="Color pattern ontogeny" id="SECID0EWTDO"><title>Color pattern ontogeny.</title><p>Brownish juveniles lacking metallic sheen, black tarsi contrasting with other lighter articles (Fig. <xref ref-type="fig" rid="F36">142</xref>) and abdomen dorsum reddish, with <!--PageBreak-->dorsal central longitudinal black stripe disconnected from transversal black stripes (Fig. <xref ref-type="fig" rid="F36">143</xref>). When mature, both males and females lose this pattern (Figs <xref ref-type="fig" rid="F36">145–146</xref>).</p></tp:treatment-sec><tp:treatment-sec sec-type="distribution" id="SECID0EKUDO"><title>Distribution.</title><p>Brazil (states of Amazonas, Amapá, Pará, Acre, Rondônia and Mato Grosso), Ecuador, Peru and Bolivia (Fig. <xref ref-type="fig" rid="F11">50</xref>).</p></tp:treatment-sec><tp:treatment-sec sec-type="natural history" id="SECID0EUUDO"><title>Natural history.</title><p>In northern region of Brazil, such as in state of Rondônia, specimens are commonly found in babaçu palms (Fig. <xref ref-type="fig" rid="F37">148</xref>). They build their retreats in palm axis or using underside of the palms leaves (Figs <xref ref-type="fig" rid="F37">149–150</xref>, <xref ref-type="fig" rid="F37">152</xref>). They can also build retreats over larger tree bark (Fig. <xref ref-type="fig" rid="F37">151</xref>) or inside bromeliads (Fig. <xref ref-type="fig" rid="F36">147</xref>). Specimens are usually found on human-made structures, such as on houses and other buildings (Fig. <xref ref-type="fig" rid="F37">153</xref>).</p><fig id="F37" position="float" orientation="portrait"><label>Figures 148–153.</label><caption><p>
                  <italic><tp:taxon-name><tp:taxon-name-part taxon-name-part-type="genus">Avicularia</tp:taxon-name-part> <tp:taxon-name-part taxon-name-part-type="species">rufa</tp:taxon-name-part></tp:taxon-name></italic> Schiapelli &amp; Gerschman, 1945, habitat and retreats. <bold>148</bold> Babaçu palms, a common habitat of <italic><tp:taxon-name><tp:taxon-name-part taxon-name-part-type="genus">Avicularia</tp:taxon-name-part> <tp:taxon-name-part taxon-name-part-type="species">rufa</tp:taxon-name-part></tp:taxon-name></italic> in state of Rondônia, Brazil <bold>149</bold> retreat of immature on a palm tree <bold>150</bold> detail of retreat <bold>151</bold> retreat over a tree bark <bold>152</bold> use of intern side of babaçu palm to build retreat <bold>153</bold> in human buildings. Photos: <bold>148–152</bold> R. Bertani; <bold>153</bold> C. S. Fukushima.</p></caption><graphic xmlns:xlink="http://www.w3.org/1999/xlink" xlink:href="zookeys-659-001-g037.jpg" id="oo_124701.jpg" position="float" orientation="portrait" xlink:type="simple"/></fig></tp:treatment-sec><tp:treatment-sec><!--Section generated to contain objects referenced in tp:taxon-treatment.--><fig id="F5" position="float" orientation="portrait"><label>Figure 19.</label><caption><p>Map showing records of <italic><tp:taxon-name><tp:taxon-name-part taxon-name-part-type="genus">Avicularia</tp:taxon-name-part></tp:taxon-name></italic> Lamarck, 1818 species in Central and South America.</p></caption><graphic xmlns:xlink="http://www.w3.org/1999/xlink" xlink:href="zookeys-659-001-g005.jpg" id="oo_124669.jpg" position="float" orientation="portrait" xlink:type="simple"/></fig><fig id="F11" position="float" orientation="portrait"><label>Figure 50.</label><caption><p>Map showing records of <italic><tp:taxon-name><tp:taxon-name-part taxon-name-part-type="genus">Avicularia</tp:taxon-name-part> <tp:taxon-name-part taxon-name-part-type="species">avicularia</tp:taxon-name-part></tp:taxon-name></italic> (Linnaeus, 1758) and <italic><tp:taxon-name><tp:taxon-name-part taxon-name-part-type="genus">Avicularia</tp:taxon-name-part> <tp:taxon-name-part taxon-name-part-type="species">rufa</tp:taxon-name-part></tp:taxon-name></italic> Schiapelli &amp; Gerschman, 1945.</p></caption><graphic xmlns:xlink="http://www.w3.org/1999/xlink" xlink:href="zookeys-659-001-g011.jpg" id="oo_124675.jpg" position="float" orientation="portrait" xlink:type="simple"/></fig><fig id="F70" position="float" orientation="portrait"><label>Figures 299–304.</label><caption><p>Legs and abdominal characters. <bold>299–300</bold> leg rings coloration on metatarsi and tibiae, and guard-setae coloration on legs <bold>299</bold> <italic><tp:taxon-name><tp:taxon-name-part taxon-name-part-type="genus">Avicularia</tp:taxon-name-part> <tp:taxon-name-part taxon-name-part-type="species">avicularia</tp:taxon-name-part></tp:taxon-name></italic>, female, whitish leg rings and homogeneous coloration along guard-setae on legs <bold>300</bold> <italic><tp:taxon-name><tp:taxon-name-part taxon-name-part-type="genus">Avicularia</tp:taxon-name-part> <tp:taxon-name-part taxon-name-part-type="species">rufa</tp:taxon-name-part></tp:taxon-name></italic>, female, yellow leg rings and guard-setae with darker base and contrasting whitish apex on legs <bold>301</bold> <italic><tp:taxon-name><tp:taxon-name-part taxon-name-part-type="genus">Psalmopoeus</tp:taxon-name-part> <tp:taxon-name-part taxon-name-part-type="species">irminia</tp:taxon-name-part></tp:taxon-name></italic>, male, longer setae laterally projected on legs <bold>302</bold> <italic><tp:taxon-name><tp:taxon-name-part taxon-name-part-type="genus">Avicularia</tp:taxon-name-part> <tp:taxon-name-part taxon-name-part-type="species">rufa</tp:taxon-name-part></tp:taxon-name></italic>, female, abdominal setae covering heterogeneously <bold>303</bold> <italic><tp:taxon-name><tp:taxon-name-part taxon-name-part-type="genus">Avicularia</tp:taxon-name-part> <tp:taxon-name-part taxon-name-part-type="species">avicularia</tp:taxon-name-part></tp:taxon-name></italic>, female, abdominal setae covering heterogeneously <bold>304</bold> <italic><tp:taxon-name><tp:taxon-name-part taxon-name-part-type="genus">Avicularia</tp:taxon-name-part> <tp:taxon-name-part taxon-name-part-type="species">purpurea</tp:taxon-name-part></tp:taxon-name></italic>, female, abdominal setae covering homogeneously. Photos: <bold>299–301</bold> R. Bertani; <bold>302–303</bold> C. S. Fukushima, <bold>304</bold> R. C. West.</p></caption><graphic xmlns:xlink="http://www.w3.org/1999/xlink" xlink:href="zookeys-659-001-g070.jpg" id="oo_124736.jpg" position="float" orientation="portrait" xlink:type="simple"/></fig></tp:treatment-sec><ref-list><ref id="B23"><mixed-citation xmlns:xlink="http://www.w3.org/1999/xlink" xlink:type="simple">
          <person-group><name name-style="western"><surname>Brignoli</surname><given-names>PM</given-names></name></person-group> (<year>1983</year>) <source>A catalogue of the <tp:taxon-name><tp:taxon-name-part taxon-name-part-type="order">Araneae</tp:taxon-name-part></tp:taxon-name> described between 1940 and 1981.</source> <publisher-name>Manchester University Press</publisher-name>, <publisher-loc>Manchester</publisher-loc>, <size units="page">755 pp</size>.</mixed-citation></ref><ref id="B178"><mixed-citation xmlns:xlink="http://www.w3.org/1999/xlink" xlink:type="simple">
          <institution xlink:type="simple">World Spider Catalog</institution> (<year>2016</year>). <source>World Spider Catalog</source>. <publisher-name>Natural History Museum</publisher-name> <publisher-loc>Bern</publisher-loc> <ext-link xlink:type="simple" ext-link-type="uri" xlink:href="http://wsc.nmbe.ch">http://wsc.nmbe.ch</ext-link>, version 17.5</mixed-citation></ref><ref id="B175"><mixed-citation xmlns:xlink="http://www.w3.org/1999/xlink" xlink:type="simple">
          <person-group><name name-style="western"><surname>West</surname><given-names>RC</given-names></name><name name-style="western"><surname>Marshall</surname><given-names>SD</given-names></name><name name-style="western"><surname>Fukushima</surname><given-names>CS</given-names></name><name name-style="western"><surname>Bertani</surname><given-names>R</given-names></name></person-group> (<year>2008</year>) <article-title>Review and cladistic analysis of the Neotropical tarantula genus <italic><tp:taxon-name><tp:taxon-name-part taxon-name-part-type="genus">Ephebopus</tp:taxon-name-part></tp:taxon-name></italic> Simon 1892 (<tp:taxon-name><tp:taxon-name-part taxon-name-part-type="order">Araneae</tp:taxon-name-part></tp:taxon-name>: <tp:taxon-name><tp:taxon-name-part taxon-name-part-type="family">Theraphosidae</tp:taxon-name-part></tp:taxon-name>) with notes on the <tp:taxon-name><tp:taxon-name-part taxon-name-part-type="subfamily">Aviculariinae</tp:taxon-name-part></tp:taxon-name>.</article-title> <source>Zootaxa</source> <volume>1849</volume>: <fpage>35</fpage>–<lpage>58</lpage>.</mixed-citation></ref><ref id="B3"><mixed-citation xmlns:xlink="http://www.w3.org/1999/xlink" xlink:type="simple">
          <person-group><name name-style="western"><surname>Ayroza</surname><given-names>G</given-names></name><name name-style="western"><surname>Ferreira</surname><given-names>ILC</given-names></name><name name-style="western"><surname>Sayegh</surname><given-names>RSR</given-names></name><name name-style="western"><surname>Tashima</surname><given-names>AK</given-names></name><name name-style="western"><surname>da Silva Junior</surname><given-names>PI</given-names></name></person-group> (<year>2012</year>) <article-title>Juruin: an antifungal peptide from the venom of the Amazonian Pink Toe spider, <italic><tp:taxon-name><tp:taxon-name-part taxon-name-part-type="genus">Avicularia</tp:taxon-name-part> <tp:taxon-name-part taxon-name-part-type="species">juruensis</tp:taxon-name-part></tp:taxon-name></italic>, which contains the inhibitory cysteine knot motif.</article-title> <source>Frontiers in Microbiology</source> <volume>3</volume>(<issue>324</issue>): <fpage>1</fpage>–<lpage>10</lpage>. <ext-link xlink:type="simple" ext-link-type="doi" xlink:href="10.3389/fmicb.2012.00324">https://doi.org/10.3389/fmicb.2012.00324</ext-link></mixed-citation></ref><ref id="B8"><mixed-citation xmlns:xlink="http://www.w3.org/1999/xlink" xlink:type="simple">
          <person-group><name name-style="western"><surname>Bertani</surname><given-names>R</given-names></name></person-group> (<year>2012</year>) <article-title>Revision, cladistic analysis and biogeography of <italic><tp:taxon-name><tp:taxon-name-part taxon-name-part-type="genus">Typhochlaena</tp:taxon-name-part></tp:taxon-name></italic> C. L. Koch, 1850, <italic><tp:taxon-name><tp:taxon-name-part taxon-name-part-type="genus">Pachistopelma</tp:taxon-name-part></tp:taxon-name></italic> Pocock, 1901 and <italic><tp:taxon-name><tp:taxon-name-part taxon-name-part-type="genus">Iridopelma</tp:taxon-name-part></tp:taxon-name></italic> Pocock, 1901 (<tp:taxon-name><tp:taxon-name-part taxon-name-part-type="order">Araneae</tp:taxon-name-part></tp:taxon-name>, <tp:taxon-name><tp:taxon-name-part taxon-name-part-type="family">Theraphosidae</tp:taxon-name-part></tp:taxon-name>, <tp:taxon-name><tp:taxon-name-part taxon-name-part-type="subfamily">Aviculariinae</tp:taxon-name-part></tp:taxon-name>).</article-title> <source>Zookeys</source> <volume>230</volume>: <fpage>1</fpage>–<lpage>94</lpage>. <ext-link xlink:type="simple" ext-link-type="doi" xlink:href="10.3897/zookeys.230.3500">https://doi.org/10.3897/zookeys.230.3500</ext-link></mixed-citation></ref></ref-list></tp:taxon-treatment>
