# Supplementary material for: Taxonomic revision and cladistic analysis of Avicularia Lamarck, 1818 (Araneae, Theraphosidae, Aviculariinae) with description of three new aviculariine genera
Source: Zookeys. 2017 Mar 2;(659):1–185. doi: 10.3897/zookeys.659.10717 (PMC5345366; doi:10.3897/zookeys.659.10717)
Supplement: XML Treatment for Avicularia purpurea [file zookeys.659.10717-treatment10.xml]

<!DOCTYPE tp:taxon-treatment
  PUBLIC "-//TaxonX//DTD Taxonomic Treatment Publishing DTD v0 20100105//EN" "tax-treatment-NSO.dtd">
<tp:taxon-treatment xmlns:tp="http://www.plazi.org/taxpub"><tp:treatment-meta><kwd-group><label>Taxon classification</label><kwd><named-content content-type="kingdom">Animalia</named-content></kwd><kwd><named-content content-type="order">ORDO</named-content></kwd><kwd><named-content content-type="family">FAMILIA</named-content></kwd></kwd-group><mixed-citation publication-type="journal"><person-group><name><surname>Fukushima</surname><given-names>Caroline Sayuri</given-names></name><name><surname>Bertani</surname><given-names>Rogério</given-names></name></person-group><article-title>Taxonomic revision and cladistic analysis of <italic><tp:taxon-name><tp:taxon-name-part taxon-name-part-type="genus">Avicularia</tp:taxon-name-part></tp:taxon-name></italic> Lamarck, 1818 (<tp:taxon-name><tp:taxon-name-part taxon-name-part-type="order">Araneae</tp:taxon-name-part></tp:taxon-name>, <tp:taxon-name><tp:taxon-name-part taxon-name-part-type="family">Theraphosidae</tp:taxon-name-part></tp:taxon-name>, <tp:taxon-name><tp:taxon-name-part taxon-name-part-type="subfamily">Aviculariinae</tp:taxon-name-part></tp:taxon-name>) with description of three new aviculariine genera</article-title><source>Zookeys</source><day>2</day><month>3</month><year>2017</year><volume>2017</volume><issue>659</issue><fpage>1</fpage><lpage>185</lpage><pub-id pub-id-type="doi">10.3897/zookeys.659.10717</pub-id></mixed-citation></tp:treatment-meta><tp:nomenclature><tp:taxon-name>
              <tp:taxon-name-part taxon-name-part-type="genus">Avicularia</tp:taxon-name-part>
              <tp:taxon-name-part taxon-name-part-type="species">purpurea</tp:taxon-name-part>
            </tp:taxon-name><tp:taxon-authority>Kirk, 1990</tp:taxon-authority><xref ref-type="fig" rid="F5">Figs 19</xref><xref ref-type="fig" rid="F27">, 105</xref><xref ref-type="fig" rid="F38">, 154–157</xref><xref ref-type="fig" rid="F39">, 158–165</xref><xref ref-type="fig" rid="F40">, 166–171</xref><xref ref-type="fig" rid="F41">, 172</xref><xref ref-type="fig" rid="F70">, 304</xref><!--PageBreak--><tp:nomenclature-citation-list><tp:nomenclature-citation><tp:taxon-name>
                  <tp:taxon-name-part taxon-name-part-type="genus">Avicularia</tp:taxon-name-part> <tp:taxon-name-part taxon-name-part-type="species">purpurea</tp:taxon-name-part></tp:taxon-name><comment>Kirk, 1990: 15, figs 1–5 (holotype female, Ecuador, Tena [<named-content xmlns:xlink="http://www.w3.org/1999/xlink" content-type="dwc:verbatimCoordinates" xlink:type="simple"><named-content content-type="geo-json" specific-use="{&#34;type&#34;:&#34;Point&#34;,&#34;coordinates&#34;:[-77.800000,-0.966667]}" id="NCID0EPZDO" xlink:type="simple">0°58'S, 77°48'W</named-content></named-content>], approximately 500 m a.s.l., H. Hirschi col., 1989, <abbrev xmlns:xlink="http://www.w3.org/1999/xlink" content-type="institution" xlink:title="The Natural History Museum, London" id="ABBRID0EUZDO" xlink:type="simple">BMNH</abbrev> 1990.5.22.1 and paratype female, Peru, H. Hirschi col., 1990, <abbrev xmlns:xlink="http://www.w3.org/1999/xlink" content-type="institution" xlink:title="The Natural History Museum, London" id="ABBRID0EZZDO" xlink:type="simple">BMNH</abbrev> 1990.5.22.2; examined); <xref ref-type="bibr" rid="B22">Bullmer et al. 2006</xref>: 7, figs 16–19, 21; <xref ref-type="bibr" rid="B178">World Spider Catalog 2016</xref>.</comment></tp:nomenclature-citation></tp:nomenclature-citation-list></tp:nomenclature><tp:treatment-sec sec-type="diagnosis" id="SECID0EG1DO"><title>Diagnosis.</title><p>Females of <italic><tp:taxon-name><tp:taxon-name-part taxon-name-part-type="genus">Avicularia</tp:taxon-name-part> <tp:taxon-name-part taxon-name-part-type="species">purpurea</tp:taxon-name-part></tp:taxon-name></italic> resemble those of <italic><tp:taxon-name><tp:taxon-name-part taxon-name-part-type="genus">Avicularia</tp:taxon-name-part> <tp:taxon-name-part taxon-name-part-type="species">merianae</tp:taxon-name-part></tp:taxon-name></italic> sp. n. by the spermathecae with weakly-sclerotized area at least same length of well-sclerotized area (Figs <xref ref-type="fig" rid="F38">154–157</xref>). They differ from <italic><tp:taxon-name><tp:taxon-name-part taxon-name-part-type="genus">Avicularia</tp:taxon-name-part> <tp:taxon-name-part taxon-name-part-type="species">merianae</tp:taxon-name-part></tp:taxon-name></italic> sp. n. by the velvety black abdomen as well as legs and palps with dark short body setae with very intense purple sheen (Figs <xref ref-type="fig" rid="F40">168</xref>, <xref ref-type="fig" rid="F40">170</xref>). Males of <italic><tp:taxon-name><tp:taxon-name-part taxon-name-part-type="genus">Avicularia</tp:taxon-name-part> <tp:taxon-name-part taxon-name-part-type="species">purpurea</tp:taxon-name-part></tp:taxon-name></italic> resemble those of <italic><tp:taxon-name><tp:taxon-name-part taxon-name-part-type="genus">Avicularia</tp:taxon-name-part> <tp:taxon-name-part taxon-name-part-type="species">avicularia</tp:taxon-name-part></tp:taxon-name></italic>, <italic><tp:taxon-name><tp:taxon-name-part taxon-name-part-type="genus">Avicularia</tp:taxon-name-part> <tp:taxon-name-part taxon-name-part-type="species">rufa</tp:taxon-name-part></tp:taxon-name>. <tp:taxon-name><tp:taxon-name-part taxon-name-part-type="genus">Avicularia</tp:taxon-name-part> <tp:taxon-name-part taxon-name-part-type="species">juruensis</tp:taxon-name-part></tp:taxon-name></italic>, <italic><tp:taxon-name><tp:taxon-name-part taxon-name-part-type="genus">Avicularia</tp:taxon-name-part> <tp:taxon-name-part taxon-name-part-type="species">variegata</tp:taxon-name-part></tp:taxon-name></italic> stat. n., <italic><tp:taxon-name><tp:taxon-name-part taxon-name-part-type="genus">Avicularia</tp:taxon-name-part> <tp:taxon-name-part taxon-name-part-type="species">taunayi</tp:taxon-name-part></tp:taxon-name></italic>, and <italic><tp:taxon-name><tp:taxon-name-part taxon-name-part-type="genus">Avicularia</tp:taxon-name-part> <tp:taxon-name-part taxon-name-part-type="species">merianae</tp:taxon-name-part></tp:taxon-name></italic> sp. n. by tibial apophysis on leg I with well-developed base and grouped spiniform setae distally (Fig. <xref ref-type="fig" rid="F39">163</xref>). They can be distinguished from all these species except <italic><tp:taxon-name><tp:taxon-name-part taxon-name-part-type="genus">Avicularia</tp:taxon-name-part> <tp:taxon-name-part taxon-name-part-type="species">merianae</tp:taxon-name-part></tp:taxon-name></italic> sp. n. by cymbium lacking well-developed process on retrolateral lobe (Fig. <xref ref-type="fig" rid="F39">162</xref>). It differs from <italic><tp:taxon-name><tp:taxon-name-part taxon-name-part-type="genus">Avicularia</tp:taxon-name-part> <tp:taxon-name-part taxon-name-part-type="species">merianae</tp:taxon-name-part></tp:taxon-name></italic> sp. n. by velvety black abdomen, and legs and palps with dark short body setae with very intense purple sheen (Figs <xref ref-type="fig" rid="F40">169</xref>, <xref ref-type="fig" rid="F40">171</xref>).</p></tp:treatment-sec><tp:treatment-sec sec-type="material" id="SECID0EL6DO"><title>Material examinad.</title><p>1 female, Ecuador, Napo, 20 km East of Puerto Napo, Aliñahuí (<named-content xmlns:xlink="http://www.w3.org/1999/xlink" content-type="dwc:verbatimCoordinates" xlink:type="simple"><named-content content-type="geo-json" specific-use="{&#34;type&#34;:&#34;Point&#34;,&#34;coordinates&#34;:[-77.416667,-1.000000]}" id="NCID0EU6DO" xlink:type="simple">1°0'S, 77°25'O</named-content></named-content>), 450 m, V. D. &amp; B. Roth col., January 1994 (<abbrev xmlns:xlink="http://www.w3.org/1999/xlink" content-type="institution" xlink:title="California Academy of Sciences, San Francisco" id="ABBRID0EZ6DO" xlink:type="simple">CAS</abbrev> 11); 1 male, Ecuador, Napo, 25 km East of Puerto Napo [<named-content xmlns:xlink="http://www.w3.org/1999/xlink" content-type="dwc:verbatimCoordinates" xlink:type="simple"><named-content content-type="geo-json" specific-use="{&#34;type&#34;:&#34;Point&#34;,&#34;coordinates&#34;:[-77.716667,-1.016667]}" id="NCID0EBAEO" xlink:type="simple">1°01'S, 77°43'W</named-content></named-content>], jungle Aliñahuí, 450 m, E. S. Ross col, January–February 1991 (<abbrev xmlns:xlink="http://www.w3.org/1999/xlink" content-type="institution" xlink:title="California Academy of Sciences, San Francisco" id="ABBRID0EGAEO" xlink:type="simple">CAS</abbrev> 3).</p></tp:treatment-sec><tp:treatment-sec sec-type="material" id="SECID0ELAEO"><title>Additional material.</title><p>COLOMBIA: <italic>Putumayo</italic>: Mocoa [<named-content xmlns:xlink="http://www.w3.org/1999/xlink" content-type="dwc:verbatimCoordinates" xlink:type="simple"><named-content content-type="geo-json" specific-use="{&#34;type&#34;:&#34;Point&#34;,&#34;coordinates&#34;:[-76.650000,1.150000]}" id="NCID0EWAEO" xlink:type="simple">1°09'N, 76°39'W</named-content></named-content>], Vda. Pepino, 500 m asl, 1 female, T. Sanjuan col., 30 April 1997 (ICN–Ar-1990); ECUADOR: <italic>Napo</italic>: Puerto Napo, 20 km East, Aliñahuí (<named-content xmlns:xlink="http://www.w3.org/1999/xlink" content-type="dwc:verbatimCoordinates" xlink:type="simple"><named-content content-type="geo-json" specific-use="{&#34;type&#34;:&#34;Point&#34;,&#34;coordinates&#34;:[-77.416667,-1.000000]}" id="NCID0EABEO" xlink:type="simple">1°0'S, 77°25'W</named-content></named-content>), 450 m, 1 male, V. D. &amp; B. Roth col., June 1994 (<abbrev xmlns:xlink="http://www.w3.org/1999/xlink" content-type="institution" xlink:title="California Academy of Sciences, San Francisco" id="ABBRID0EFBEO" xlink:type="simple">CAS</abbrev> 7); [1°01'S, 77°43'W], 1 male, V. Roth col., June 1994 (<abbrev xmlns:xlink="http://www.w3.org/1999/xlink" content-type="institution" xlink:title="American Museum of Natural History, New York" id="ABBRID0EKBEO" xlink:type="simple">AMNH</abbrev> RW52); Río Napo [<named-content xmlns:xlink="http://www.w3.org/1999/xlink" content-type="dwc:verbatimCoordinates" xlink:type="simple"><named-content content-type="geo-json" specific-use="{&#34;type&#34;:&#34;Point&#34;,&#34;coordinates&#34;:[-74.333333,-2.000000]}" id="NCID0ESBEO" xlink:type="simple">2°00'S, 74°20'W</named-content></named-content>], 1 female, Gerhard col., 1994 (<abbrev xmlns:xlink="http://www.w3.org/1999/xlink" content-type="institution" xlink:title="Instituto Butantan, São Paulo" id="ABBRID0EXBEO" xlink:type="simple">IBSP</abbrev> 11597); Tena, Cabañas Aliñahui (<named-content xmlns:xlink="http://www.w3.org/1999/xlink" content-type="dwc:verbatimCoordinates" xlink:type="simple"><named-content content-type="geo-json" specific-use="{&#34;type&#34;:&#34;Point&#34;,&#34;coordinates&#34;:[-77.601389,-1.048333]}" id="NCID0E6BEO" xlink:type="simple">1°02'54.00"S, 77°36'05.00"W</named-content></named-content>), 1 female, R. Baxter col., August 1994, in silk retreat on side of tree (<abbrev xmlns:xlink="http://www.w3.org/1999/xlink" content-type="institution" xlink:title="American Museum of Natural History, New York" id="ABBRID0EECEO" xlink:type="simple">AMNH</abbrev> RW54); PERU: <!--PageBreak--><italic>Loreto</italic>: Iquitos, Rio Momon, Amazon Camp (<named-content xmlns:xlink="http://www.w3.org/1999/xlink" content-type="dwc:verbatimCoordinates" xlink:type="simple"><named-content content-type="geo-json" specific-use="{&#34;type&#34;:&#34;Point&#34;,&#34;coordinates&#34;:[-73.280000,-3.687778]}" id="NCID0EPCEO" xlink:type="simple">3°41'16.00"S, 73°16'48"W</named-content></named-content>), T. Mason col., May 1994 (<abbrev xmlns:xlink="http://www.w3.org/1999/xlink" content-type="institution" xlink:title="American Museum of Natural History, New York" id="ABBRID0EUCEO" xlink:type="simple">AMNH</abbrev> RW33); 1 male, W. Lamar col., 20 August 1997 (<abbrev xmlns:xlink="http://www.w3.org/1999/xlink" content-type="institution" xlink:title="Museu Nacional, Rio de Janeiro" id="ABBRID0EZCEO" xlink:type="simple">MNRJ</abbrev> 06913); Río Yarapa [<named-content xmlns:xlink="http://www.w3.org/1999/xlink" content-type="dwc:verbatimCoordinates" xlink:type="simple"><named-content content-type="geo-json" specific-use="{&#34;type&#34;:&#34;Point&#34;,&#34;coordinates&#34;:[-73.366667,-4.516667]}" id="NCID0EBDEO" xlink:type="simple">4°31'S, 73°22'W</named-content></named-content>], 1 female, R. C. West col., 16 November 1993, in a palm tree at night (<abbrev xmlns:xlink="http://www.w3.org/1999/xlink" content-type="institution" xlink:title="American Museum of Natural History, New York" id="ABBRID0EGDEO" xlink:type="simple">AMNH</abbrev> RW44); Río Nanay [<named-content xmlns:xlink="http://www.w3.org/1999/xlink" content-type="dwc:verbatimCoordinates" xlink:type="simple"><named-content content-type="geo-json" specific-use="{&#34;type&#34;:&#34;Point&#34;,&#34;coordinates&#34;:[-73.383333,-3.800000]}" id="NCID0EODEO" xlink:type="simple">3°48'S, 73°23'W</named-content></named-content>], 1 female, R. C. West col., 5 November 1993 (<abbrev xmlns:xlink="http://www.w3.org/1999/xlink" content-type="institution" xlink:title="American Museum of Natural History, New York" id="ABBRID0ETDEO" xlink:type="simple">AMNH</abbrev> RW45); <italic>Ucayali</italic> Río Ucayali [<named-content xmlns:xlink="http://www.w3.org/1999/xlink" content-type="dwc:verbatimCoordinates" xlink:type="simple"><named-content content-type="geo-json" specific-use="{&#34;type&#34;:&#34;Point&#34;,&#34;coordinates&#34;:[-74.333333,-7.566667]}" id="NCID0E4DEO" xlink:type="simple">7°34'S, 74°20'W</named-content></named-content>], 1 female, R. C. West col., 14 November 1993, in silk retreat on a citrus tree (<abbrev xmlns:xlink="http://www.w3.org/1999/xlink" content-type="institution" xlink:title="American Museum of Natural History, New York" id="ABBRID0ECEEO" xlink:type="simple">AMNH</abbrev> RW48).</p></tp:treatment-sec><tp:treatment-sec sec-type="Female" id="SECID0EHEEO"><title>Female.</title><p>
              <bold>Redescription.</bold> <abbrev xmlns:xlink="http://www.w3.org/1999/xlink" content-type="institution" xlink:title="California Academy of Sciences, San Francisco" id="ABBRID0EPEEO" xlink:type="simple">CAS</abbrev>. Carapace: 15.4 long, 14.02 wide, 3.98 high. Chelicera: 5.38 long. Legs (femur, patella, tibia, metatarsus, tarsus, total): I: 11.69, 7.20, 8.54, 7.25, 5.15, 39.83. II: 10.74, 6.84, 7.99, 7.13, 4.89, 37.59. III: 9.75, 5.93, 7.33, 7.15, 4.42, 34.58. IV: 12.08, 6.47, 10.14, 9.51, 4.31, 42.51. Palp: 8.10, 5.10, 4.72, –, 5.41, 23.33. Midwidths: femora I–IV= 2.81, 3.08, 3.07, 2.90, palp= 2.38; patellae I–IV= 2.95, 2.70, 2.87, 2.98, palp= 2.57; tibiae I–IV= 2.39, 2.30, 2.56, 2.82, palp= 2.49; metatarsi I–IV= 1.92, 1.72, 1.86, 1.71; tarsi I–IV= 2.18, 2.19, 2.01, 2.13, palp= 2.36. Abdomen: 19.26 long, 13.62 wide. Spinnerets: <abbrev xmlns:xlink="http://www.w3.org/1999/xlink" xlink:title="posterior median spinneret" id="ABBRID0EUEEO" xlink:type="simple">PMS</abbrev>, 1.81 long, 1.19 wide, 1.07 apart; <abbrev xmlns:xlink="http://www.w3.org/1999/xlink" xlink:title="posterior lateral spinneret" id="ABBRID0EYEEO" xlink:type="simple">PLS</abbrev>, 2.28 basal, 1.09 middle, 2.74 distal; midwidths 2.38, 1.78, 1.41, respectively.</p><p>Carapace: 1.10 times longer than wide; cephalic region moderately raised, thoracic striae conspicuous.</p><p>Fovea: deep, recurve, 2.03 wide.</p><p>Eyes: eye tubercle 1.17 high, 2.21 long, 3.43 wide. Clypeus 0.12. Anterior row of eye procurve. Posterior row of eyes slightly recurve. Eye sizes and interdistances: <abbrev xmlns:xlink="http://www.w3.org/1999/xlink" xlink:title="anterior median eye" id="ABBRID0EAFEO" xlink:type="simple">AME</abbrev> 0.75, <abbrev xmlns:xlink="http://www.w3.org/1999/xlink" xlink:title="anterior lateral eye" id="ABBRID0EEFEO" xlink:type="simple">ALE</abbrev> 0.72, <abbrev xmlns:xlink="http://www.w3.org/1999/xlink" xlink:title="posterior median eye" id="ABBRID0EIFEO" xlink:type="simple">PME</abbrev> 0.27, <abbrev xmlns:xlink="http://www.w3.org/1999/xlink" xlink:title="posterior lateral eye" id="ABBRID0EMFEO" xlink:type="simple">PLE</abbrev> 0.62, <abbrev xmlns:xlink="http://www.w3.org/1999/xlink" xlink:title="anterior median eye" id="ABBRID0EQFEO" xlink:type="simple">AME</abbrev>–<abbrev xmlns:xlink="http://www.w3.org/1999/xlink" xlink:title="anterior median eye" id="ABBRID0EUFEO" xlink:type="simple">AME</abbrev> 0.6, <abbrev xmlns:xlink="http://www.w3.org/1999/xlink" xlink:title="anterior median eye" id="ABBRID0EYFEO" xlink:type="simple">AME</abbrev>–<abbrev xmlns:xlink="http://www.w3.org/1999/xlink" xlink:title="anterior lateral eye" id="ABBRID0E3FEO" xlink:type="simple">ALE</abbrev> 0.47, <abbrev xmlns:xlink="http://www.w3.org/1999/xlink" xlink:title="anterior median eye" id="ABBRID0EAGEO" xlink:type="simple">AME</abbrev>–<abbrev xmlns:xlink="http://www.w3.org/1999/xlink" xlink:title="posterior median eye" id="ABBRID0EEGEO" xlink:type="simple">PME</abbrev> 0.25, <abbrev xmlns:xlink="http://www.w3.org/1999/xlink" xlink:title="anterior lateral eye" id="ABBRID0EIGEO" xlink:type="simple">ALE</abbrev>–<abbrev xmlns:xlink="http://www.w3.org/1999/xlink" xlink:title="anterior lateral eye" id="ABBRID0EMGEO" xlink:type="simple">ALE</abbrev> 2.19, <abbrev xmlns:xlink="http://www.w3.org/1999/xlink" xlink:title="anterior lateral eye" id="ABBRID0EQGEO" xlink:type="simple">ALE</abbrev>–<abbrev xmlns:xlink="http://www.w3.org/1999/xlink" xlink:title="posterior median eye" id="ABBRID0EUGEO" xlink:type="simple">PME</abbrev> 0.63, <abbrev xmlns:xlink="http://www.w3.org/1999/xlink" xlink:title="posterior median eye" id="ABBRID0EYGEO" xlink:type="simple">PME</abbrev>–<abbrev xmlns:xlink="http://www.w3.org/1999/xlink" xlink:title="posterior median eye" id="ABBRID0E3GEO" xlink:type="simple">PME</abbrev> 2.06, <abbrev xmlns:xlink="http://www.w3.org/1999/xlink" xlink:title="posterior median eye" id="ABBRID0EAHEO" xlink:type="simple">PME</abbrev>–<abbrev xmlns:xlink="http://www.w3.org/1999/xlink" xlink:title="posterior lateral eye" id="ABBRID0EEHEO" xlink:type="simple">PLE</abbrev> 0.23, <abbrev xmlns:xlink="http://www.w3.org/1999/xlink" xlink:title="posterior lateral eye" id="ABBRID0EIHEO" xlink:type="simple">PLE</abbrev>–<abbrev xmlns:xlink="http://www.w3.org/1999/xlink" xlink:title="posterior lateral eye" id="ABBRID0EMHEO" xlink:type="simple">PLE</abbrev> 2.67, <abbrev xmlns:xlink="http://www.w3.org/1999/xlink" xlink:title="anterior lateral eye" id="ABBRID0EQHEO" xlink:type="simple">ALE</abbrev>–<abbrev xmlns:xlink="http://www.w3.org/1999/xlink" xlink:title="posterior lateral eye" id="ABBRID0EUHEO" xlink:type="simple">PLE</abbrev> 0.48, <abbrev xmlns:xlink="http://www.w3.org/1999/xlink" xlink:title="anterior median eye" id="ABBRID0EYHEO" xlink:type="simple">AME</abbrev>–<abbrev xmlns:xlink="http://www.w3.org/1999/xlink" xlink:title="posterior lateral eye" id="ABBRID0E3HEO" xlink:type="simple">PLE</abbrev> 0.67.</p><p>Maxilla length to width: 1.89. Cuspules: 100–200 spread over ventral inner heel. Labium: 2.03 long, 2.46 wide, with 108 cuspules spaced by one diameter from each other on anterior half. Labio-sternal groove shallow and flattened, sigilla not evident.</p><p>Chelicera: basal segment with 14 teeth and some small teeth on promargin. Sternum: 7.56 long, 6.27 wide. Sigilla: three pairs, elipsoidal posterior, in 45°angle, less than one diameter from margin; fusiform median, less than one diameter from margin; anterior not evident.</p><p>Legs: Formula: IV=I II III. Length leg IV to leg I: 1.07. Clavate trichobothria: distal 1/2 of tarsi I–IV. Scopula: Tarsi I–IV fully scopulate, IV divided by a wide band of setae. Metatarsi I–II fully scopulate; III on distal 2/3; IV, on distal 1/3. IV divided by wide band of setae.</p><p>Type II urticating setae: 0.53–0.58 long, 0.011–0.014 wide.</p><p>Spermathecae (Fig. <xref ref-type="fig" rid="F38">154</xref>): two completely separated, not-twisted long spermathecae, with walls lacking projections or lobes and accentuated outwards curvature medially. Midwidth as wide as its base width and weakly-sclerotized area at least same length of well-sclerotized area.</p><p>Color pattern (Figs <xref ref-type="fig" rid="F40">168</xref>): carapace brown with golden short body setae with very intense purple sheen. Carapace border with long setae the same color as dorsal cara<!--PageBreak-->pace short body setae. Coxae, labium, sternum and maxillae brown, with the same color of ventral femora. All ventral parts, specially sternum, covered by longer setae. Legs and palps with brown short body setae with very intense purple sheen and brown long guard-setae. Leg rings on distal femora, tibiae and metatarsi whitish. Abdomen dorsum with long brown guard-setae homogeneously distributed and black short body setae, with velvety aspect (Fig. <xref ref-type="fig" rid="F70">304</xref>). Abdomen venter brown.</p><fig id="F38" position="float" orientation="portrait"><label>Figures 154–157.</label><caption><p>
                  <italic><tp:taxon-name><tp:taxon-name-part taxon-name-part-type="genus">Avicularia</tp:taxon-name-part> <tp:taxon-name-part taxon-name-part-type="species">purpurea</tp:taxon-name-part></tp:taxon-name></italic> Kirk, 1990, spermathecae variation. <bold>154</bold> Puerto Napo, department of Napo, Ecuador (<abbrev xmlns:xlink="http://www.w3.org/1999/xlink" content-type="institution" xlink:title="California Academy of Sciences, San Francisco" id="ABBRID0EJJEO" xlink:type="simple">CAS</abbrev> 11) <bold>155</bold> Tena, department of Napo, Ecuador (<abbrev xmlns:xlink="http://www.w3.org/1999/xlink" content-type="institution" xlink:title="American Museum of Natural History, New York" id="ABBRID0EQJEO" xlink:type="simple">AMNH</abbrev> RW54) <bold>156</bold> holotype, Tena, department of Napo, Ecuador (<abbrev xmlns:xlink="http://www.w3.org/1999/xlink" content-type="institution" xlink:title="The Natural History Museum, London" id="ABBRID0EXJEO" xlink:type="simple">BMNH</abbrev> 1990.5.22.1) <bold>157</bold> Iquitos, department of Loreto, Peru (<abbrev xmlns:xlink="http://www.w3.org/1999/xlink" content-type="institution" xlink:title="American Museum of Natural History, New York" id="ABBRID0E5JEO" xlink:type="simple">AMNH</abbrev> RW33). Scale bars = 1 mm.</p></caption><graphic xmlns:xlink="http://www.w3.org/1999/xlink" xlink:href="zookeys-659-001-g038.jpg" id="oo_124702.jpg" position="float" orientation="portrait" xlink:type="simple"/></fig><fig id="F39" position="float" orientation="portrait"><label>Figures 158–165.</label><caption><p>
                  <italic><tp:taxon-name><tp:taxon-name-part taxon-name-part-type="genus">Avicularia</tp:taxon-name-part> <tp:taxon-name-part taxon-name-part-type="species">purpurea</tp:taxon-name-part></tp:taxon-name></italic> Kirk, 1990, male (<abbrev xmlns:xlink="http://www.w3.org/1999/xlink" content-type="institution" xlink:title="California Academy of Sciences, San Francisco" id="ABBRID0EWKEO" xlink:type="simple">CAS</abbrev> 3; except palpal bulb in prolateral view, <abbrev xmlns:xlink="http://www.w3.org/1999/xlink" content-type="institution" xlink:title="California Academy of Sciences, San Francisco" id="ABBRID0E2KEO" xlink:type="simple">CAS</abbrev> 7). <bold>158–161</bold> left palpal bulb <bold>158</bold> prolateral <bold>159</bold> retrolateral <bold>160</bold> frontal <bold>161</bold> dorsal <bold>162</bold> left cymbium, dorsal <bold>163–165</bold> left tibial apophysis of leg I <bold>163</bold> prolateral <bold>164</bold> ventral <bold>165</bold> retrolateral. Scale bars = 1 mm.</p></caption><graphic xmlns:xlink="http://www.w3.org/1999/xlink" xlink:href="zookeys-659-001-g039.jpg" id="oo_124703.jpg" position="float" orientation="portrait" xlink:type="simple"/></fig></tp:treatment-sec><tp:treatment-sec sec-type="Male" id="SECID0EWLEO"><title>Male.</title><p>
              <bold>Description.</bold>
            </p><p>
              <abbrev xmlns:xlink="http://www.w3.org/1999/xlink" content-type="institution" xlink:title="California Academy of Sciences, San Francisco" id="ABBRID0EAMEO" xlink:type="simple">CAS</abbrev>. Carapace: 11.98 long, 10.74 wide, 2.85 high. Chelicera: 3.79 long. Legs (femur, patella, tibia, metatarsus, tarsus, total): I: 12.59, 6.43, 9.70, 9.13, 5.68, 43.53. II: 11.82, 5.86, 9.35, 8.78, 5.18, 40.99. III: 10.47, 5.26, 8.36, 8.54, 4.77, 37.40. IV: 13.16, 5.27, 11.04, 11.25, 4.68, 45.40. Palp: 6.97, 4.35, 5.55, –, 2.32, 19.15. Midwidths: femora I–IV= 2.08, 2.49, 2.18, 2.20, palp= 1.71; patellae I–IV= 2.22, 2.21, 2.15, 2.28, palp= 1.68; tibiae I–IV= 1.64, 1.73, 1.86, 1.89, palp= 1.65; metatarsi I–IV= 1.35, 1.31, 1.25, 1.23; tarsi I–IV= 1.63, 1.58, 1.65, 1.53, palp= 1.69. Abdomen: 13.09 long, 7.88 wide. Spinnerets: <abbrev xmlns:xlink="http://www.w3.org/1999/xlink" xlink:title="posterior median spinneret" id="ABBRID0EFMEO" xlink:type="simple">PMS</abbrev>, 1.57 long, 0.79 wide, 0.29 apart; <abbrev xmlns:xlink="http://www.w3.org/1999/xlink" xlink:title="posterior lateral spinneret" id="ABBRID0EJMEO" xlink:type="simple">PLS</abbrev>, 2.00 basal, 1.12 middle, 2.78 distal; midwidths 1.42, 1.29, 0.92, respectively.</p><p>As in female, except:</p><p>Carapace: 1.12 times longer than wide; cephalic region not raised, thoracic striae inconspicuous.</p><p>Fovea: straight, 1.14 wide.</p><p>Eyes: eye tubercle 0.60 high, 1.73 long, 2.54 wide. Clypeus 0.30. Eye size and interdistances: <abbrev xmlns:xlink="http://www.w3.org/1999/xlink" xlink:title="anterior median eye" id="ABBRID0ESMEO" xlink:type="simple">AME</abbrev> 0.58, <abbrev xmlns:xlink="http://www.w3.org/1999/xlink" xlink:title="anterior lateral eye" id="ABBRID0EWMEO" xlink:type="simple">ALE</abbrev> 0.67, <abbrev xmlns:xlink="http://www.w3.org/1999/xlink" xlink:title="posterior median eye" id="ABBRID0E1MEO" xlink:type="simple">PME</abbrev> 0.22, <abbrev xmlns:xlink="http://www.w3.org/1999/xlink" xlink:title="posterior lateral eye" id="ABBRID0E5MEO" xlink:type="simple">PLE</abbrev> 0.42, <abbrev xmlns:xlink="http://www.w3.org/1999/xlink" xlink:title="anterior median eye" id="ABBRID0ECNEO" xlink:type="simple">AME</abbrev>–<abbrev xmlns:xlink="http://www.w3.org/1999/xlink" xlink:title="anterior median eye" id="ABBRID0EGNEO" xlink:type="simple">AME</abbrev> 0.48, <abbrev xmlns:xlink="http://www.w3.org/1999/xlink" xlink:title="anterior median eye" id="ABBRID0EKNEO" xlink:type="simple">AME</abbrev>–<abbrev xmlns:xlink="http://www.w3.org/1999/xlink" xlink:title="anterior lateral eye" id="ABBRID0EONEO" xlink:type="simple">ALE</abbrev> 0.36, <abbrev xmlns:xlink="http://www.w3.org/1999/xlink" xlink:title="anterior median eye" id="ABBRID0ESNEO" xlink:type="simple">AME</abbrev>–<abbrev xmlns:xlink="http://www.w3.org/1999/xlink" xlink:title="posterior median eye" id="ABBRID0EWNEO" xlink:type="simple">PME</abbrev> 0.20, <abbrev xmlns:xlink="http://www.w3.org/1999/xlink" xlink:title="anterior lateral eye" id="ABBRID0E1NEO" xlink:type="simple">ALE</abbrev>–<abbrev xmlns:xlink="http://www.w3.org/1999/xlink" xlink:title="anterior lateral eye" id="ABBRID0E5NEO" xlink:type="simple">ALE</abbrev> 1.66, <abbrev xmlns:xlink="http://www.w3.org/1999/xlink" xlink:title="anterior lateral eye" id="ABBRID0ECOEO" xlink:type="simple">ALE</abbrev>–<abbrev xmlns:xlink="http://www.w3.org/1999/xlink" xlink:title="posterior median eye" id="ABBRID0EGOEO" xlink:type="simple">PME</abbrev> 0.74, <abbrev xmlns:xlink="http://www.w3.org/1999/xlink" xlink:title="posterior median eye" id="ABBRID0EKOEO" xlink:type="simple">PME</abbrev>–<abbrev xmlns:xlink="http://www.w3.org/1999/xlink" xlink:title="posterior median eye" id="ABBRID0EOOEO" xlink:type="simple">PME</abbrev> 1.52, <abbrev xmlns:xlink="http://www.w3.org/1999/xlink" xlink:title="posterior median eye" id="ABBRID0ESOEO" xlink:type="simple">PME</abbrev>–<abbrev xmlns:xlink="http://www.w3.org/1999/xlink" xlink:title="posterior lateral eye" id="ABBRID0EWOEO" xlink:type="simple">PLE</abbrev> 0.07, <abbrev xmlns:xlink="http://www.w3.org/1999/xlink" xlink:title="posterior lateral eye" id="ABBRID0E1OEO" xlink:type="simple">PLE</abbrev>–<abbrev xmlns:xlink="http://www.w3.org/1999/xlink" xlink:title="posterior lateral eye" id="ABBRID0E5OEO" xlink:type="simple">PLE</abbrev> 1.95, <abbrev xmlns:xlink="http://www.w3.org/1999/xlink" xlink:title="anterior lateral eye" id="ABBRID0ECPEO" xlink:type="simple">ALE</abbrev>–<abbrev xmlns:xlink="http://www.w3.org/1999/xlink" xlink:title="posterior lateral eye" id="ABBRID0EGPEO" xlink:type="simple">PLE</abbrev> 0.40, <abbrev xmlns:xlink="http://www.w3.org/1999/xlink" xlink:title="anterior median eye" id="ABBRID0EKPEO" xlink:type="simple">AME</abbrev>–<abbrev xmlns:xlink="http://www.w3.org/1999/xlink" xlink:title="posterior lateral eye" id="ABBRID0EOPEO" xlink:type="simple">PLE</abbrev> 0.43.</p><p>Maxilla: length to width: 2.07. Labium: 1.33 long, 1.92 wide, with 120 cuspules spaced by one diameter from each other on the anterior half.</p><p>Chelicera: basal segment with 11 teeth and some small teeth on promargin. Sternum: 5.78 long, 4.81 wide. Sigilla: three pairs, posterior and median rounded, large, less than one diameter from margin; anterior not evident.</p><p>Legs: Length leg IV to leg I: 1.04. Scopula: Metatarsi IV scopulate in distal 1/4. IV divided by band of setae.</p><p>Type II urticating setae: 0.78–0.83 long, 0.015–0.017 wide.</p><p>Palp (Figs <xref ref-type="fig" rid="F39">158–161</xref>): globous bulb with small subtegulum and developed prominence on tegulum. Embolus: not flattened, lacking keels, 3.5 long in retrolateral view, about 3.0 times tegulum’s length. Medial portion and tegulum’s margin form an acute angle in retrolateral view. Proximal part very curved in frontal view; thin distal width, tapering distally; basal, middle, and distal width 0.68, 0.18, 0.05, respectively. Tegulum: 1.96 long, 1.66 high in retrolateral view. Cymbium subtriangular with subequal lobes, lacking well-developed process on retrolateral lobe (Fig. <xref ref-type="fig" rid="F39">162</xref>).</p><p>Tibial apophysis (Figs <xref ref-type="fig" rid="F39">163–165</xref>): single branch on prolateral leg I, with well-developed base and grouped spiniform setae distally. Male metatarsus I touches retrolaterally tibial apophysis’ setae when folded.</p><fig id="F40" position="float" orientation="portrait"><label>Figures 166–171.</label><caption><p>
                  <italic><tp:taxon-name><tp:taxon-name-part taxon-name-part-type="genus">Avicularia</tp:taxon-name-part> <tp:taxon-name-part taxon-name-part-type="species">purpurea</tp:taxon-name-part></tp:taxon-name></italic> Kirk, 1990, habitus and retreat. <bold>166</bold> silken retreat over tree bark <bold>167</bold> immature <bold>168–169</bold> northern form, from Tena, Ecuador <bold>168</bold> female <bold>169</bold> male <bold>170–171</bold> southern form, from Rio Momon, Peru <bold>170</bold> female <bold>171</bold> male. Photos: <bold>166, 168, 170</bold> R. C. West; <bold>167</bold> R. Bertani; <bold>169</bold> R. Baxter; <bold>171</bold> W. Lamar.</p></caption><graphic xmlns:xlink="http://www.w3.org/1999/xlink" xlink:href="zookeys-659-001-g040.jpg" id="oo_124704.jpg" position="float" orientation="portrait" xlink:type="simple"/></fig></tp:treatment-sec><tp:treatment-sec sec-type="Color pattern ontogeny" id="SECID0ERREO"><title>Color pattern ontogeny.</title><p>Juveniles present green metallic sheen, all articles with blackish color and abdomen dorsum with central longitudinal black stripe connected <!--PageBreak-->with all transversal black stripes of each side (Fig. <xref ref-type="fig" rid="F40">167</xref>). When mature, both males and females lose this pattern (Figs <xref ref-type="fig" rid="F40">168–171</xref>).</p></tp:treatment-sec><tp:treatment-sec sec-type="variation" id="SECID0EBSEO"><title>Variation.</title><p>We found two different morphotypes among the examined material (Fig. <xref ref-type="fig" rid="F41">172</xref>). The northern form is the same holotype’s morphotype (Figs <xref ref-type="fig" rid="F40">168–169</xref>). The southern form has very discrete grizzled setae in palps and legs, and less intense purple sheen in short body setae of carapace, legs, and palps (Figs <xref ref-type="fig" rid="F40">170–171</xref>). Females of the southern form have abdomen with light brown guard-setae homogeneously distributed, with a couple of reddish brown lateral stripes until penultimate or ultimate molt, distinct from the velvety black dorsal abdomen of the northern morphotype. Males from southern and northern form showed no morphological difference among them (Figs <xref ref-type="fig" rid="F40">169</xref>, <xref ref-type="fig" rid="F40">171</xref>).</p></tp:treatment-sec><tp:treatment-sec sec-type="distribution" id="SECID0E2SEO"><title>Distribution.</title><p>Colombia, Ecuador, and Peru (Fig. <xref ref-type="fig" rid="F27">105</xref>).</p><fig id="F41" position="float" orientation="portrait"><label>Figure 172.</label><caption><p>Map showing records of <italic><tp:taxon-name><tp:taxon-name-part taxon-name-part-type="genus">Avicularia</tp:taxon-name-part> <tp:taxon-name-part taxon-name-part-type="species">purpurea</tp:taxon-name-part></tp:taxon-name></italic> Kirk, 1990 morphotypes.</p></caption><graphic xmlns:xlink="http://www.w3.org/1999/xlink" xlink:href="zookeys-659-001-g041.jpg" id="oo_124705.jpg" position="float" orientation="portrait" xlink:type="simple"/></fig></tp:treatment-sec><tp:treatment-sec sec-type="natural history" id="SECID0EYTEO"><title>Natural history.</title><p>Specimens were found in anthrophized areas, such as cultivated areas and cattle pastures with dispersed trees, near Tena, Ecuador (<xref ref-type="bibr" rid="B67">Kirk 1990</xref>). They are arboreals, making their retreats in tree holes, epiphytes, and inside houses and other human constructions (<xref ref-type="bibr" rid="B67">Kirk 1990</xref>). Specimens of the southern form were found in natural cavities of living palms or citrus-like trees in open forested fringes or in gallery forest areas (Rick West, pers. comm.). They use bark and organic debris to camouflage the partially exposed webbed retreat, which lies about 25 cm from soil (Rick West, pers. comm.).</p></tp:treatment-sec><tp:treatment-sec><!--Section generated to contain objects referenced in tp:taxon-treatment.--><fig id="F5" position="float" orientation="portrait"><label>Figure 19.</label><caption><p>Map showing records of <italic><tp:taxon-name><tp:taxon-name-part taxon-name-part-type="genus">Avicularia</tp:taxon-name-part></tp:taxon-name></italic> Lamarck, 1818 species in Central and South America.</p></caption><graphic xmlns:xlink="http://www.w3.org/1999/xlink" xlink:href="zookeys-659-001-g005.jpg" id="oo_124669.jpg" position="float" orientation="portrait" xlink:type="simple"/></fig><fig id="F27" position="float" orientation="portrait"><label>Figure 105.</label><caption><p>Map showing records of <italic><tp:taxon-name><tp:taxon-name-part taxon-name-part-type="genus">Avicularia</tp:taxon-name-part> <tp:taxon-name-part taxon-name-part-type="species">taunayi</tp:taxon-name-part></tp:taxon-name></italic> (Melo-Leitão, 1920), <italic><tp:taxon-name><tp:taxon-name-part taxon-name-part-type="genus">Avicularia</tp:taxon-name-part> <tp:taxon-name-part taxon-name-part-type="species">purpurea</tp:taxon-name-part></tp:taxon-name></italic> Kirk, 1990 and <italic><tp:taxon-name><tp:taxon-name-part taxon-name-part-type="genus">Avicularia</tp:taxon-name-part> <tp:taxon-name-part taxon-name-part-type="species">merianae</tp:taxon-name-part></tp:taxon-name></italic> sp. n.</p></caption><graphic xmlns:xlink="http://www.w3.org/1999/xlink" xlink:href="zookeys-659-001-g027.jpg" id="oo_124691.jpg" position="float" orientation="portrait" xlink:type="simple"/></fig><fig id="F70" position="float" orientation="portrait"><label>Figures 299–304.</label><caption><p>Legs and abdominal characters. <bold>299–300</bold> leg rings coloration on metatarsi and tibiae, and guard-setae coloration on legs <bold>299</bold> <italic><tp:taxon-name><tp:taxon-name-part taxon-name-part-type="genus">Avicularia</tp:taxon-name-part> <tp:taxon-name-part taxon-name-part-type="species">avicularia</tp:taxon-name-part></tp:taxon-name></italic>, female, whitish leg rings and homogeneous coloration along guard-setae on legs <bold>300</bold> <italic><tp:taxon-name><tp:taxon-name-part taxon-name-part-type="genus">Avicularia</tp:taxon-name-part> <tp:taxon-name-part taxon-name-part-type="species">rufa</tp:taxon-name-part></tp:taxon-name></italic>, female, yellow leg rings and guard-setae with darker base and contrasting whitish apex on legs <bold>301</bold> <italic><tp:taxon-name><tp:taxon-name-part taxon-name-part-type="genus">Psalmopoeus</tp:taxon-name-part> <tp:taxon-name-part taxon-name-part-type="species">irminia</tp:taxon-name-part></tp:taxon-name></italic>, male, longer setae laterally projected on legs <bold>302</bold> <italic><tp:taxon-name><tp:taxon-name-part taxon-name-part-type="genus">Avicularia</tp:taxon-name-part> <tp:taxon-name-part taxon-name-part-type="species">rufa</tp:taxon-name-part></tp:taxon-name></italic>, female, abdominal setae covering heterogeneously <bold>303</bold> <italic><tp:taxon-name><tp:taxon-name-part taxon-name-part-type="genus">Avicularia</tp:taxon-name-part> <tp:taxon-name-part taxon-name-part-type="species">avicularia</tp:taxon-name-part></tp:taxon-name></italic>, female, abdominal setae covering heterogeneously <bold>304</bold> <italic><tp:taxon-name><tp:taxon-name-part taxon-name-part-type="genus">Avicularia</tp:taxon-name-part> <tp:taxon-name-part taxon-name-part-type="species">purpurea</tp:taxon-name-part></tp:taxon-name></italic>, female, abdominal setae covering homogeneously. Photos: <bold>299–301</bold> R. Bertani; <bold>302–303</bold> C. S. Fukushima, <bold>304</bold> R. C. West.</p></caption><graphic xmlns:xlink="http://www.w3.org/1999/xlink" xlink:href="zookeys-659-001-g070.jpg" id="oo_124736.jpg" position="float" orientation="portrait" xlink:type="simple"/></fig></tp:treatment-sec><ref-list><ref id="B22"><mixed-citation xmlns:xlink="http://www.w3.org/1999/xlink" xlink:type="simple">
          <person-group><name name-style="western"><surname>Bullmer</surname><given-names>M</given-names></name><name name-style="western"><surname>Thierer-Lutz</surname><given-names>M</given-names></name><name name-style="western"><surname>Schmidt</surname><given-names>GEW</given-names></name></person-group> (<year>2006</year>) <article-title><italic><tp:taxon-name><tp:taxon-name-part taxon-name-part-type="genus">Avicularia</tp:taxon-name-part> <tp:taxon-name-part taxon-name-part-type="species">hirschii</tp:taxon-name-part></tp:taxon-name></italic> sp. n. (<tp:taxon-name><tp:taxon-name-part taxon-name-part-type="order">Araneae</tp:taxon-name-part></tp:taxon-name>: <tp:taxon-name><tp:taxon-name-part taxon-name-part-type="family">Theraphosidae</tp:taxon-name-part></tp:taxon-name>: <tp:taxon-name><tp:taxon-name-part taxon-name-part-type="subfamily">Aviculariinae</tp:taxon-name-part></tp:taxon-name>), eine neue Vogelspinnenart aus Ekuador.</article-title> <source>Tarantulas of the World</source> <volume>124</volume>: <fpage>3</fpage>–<lpage>17</lpage>.</mixed-citation></ref><ref id="B178"><mixed-citation xmlns:xlink="http://www.w3.org/1999/xlink" xlink:type="simple">
          <institution xlink:type="simple">World Spider Catalog</institution> (<year>2016</year>). <source>World Spider Catalog</source>. <publisher-name>Natural History Museum</publisher-name> <publisher-loc>Bern</publisher-loc> <ext-link xlink:type="simple" ext-link-type="uri" xlink:href="http://wsc.nmbe.ch">http://wsc.nmbe.ch</ext-link>, version 17.5</mixed-citation></ref><ref id="B67"><mixed-citation xmlns:xlink="http://www.w3.org/1999/xlink" xlink:type="simple">
          <person-group><name name-style="western"><surname>Kirk</surname><given-names>P</given-names></name></person-group> (<year>1990</year>) <article-title><italic><tp:taxon-name><tp:taxon-name-part taxon-name-part-type="genus">Avicularia</tp:taxon-name-part> <tp:taxon-name-part taxon-name-part-type="species">purpurea</tp:taxon-name-part></tp:taxon-name></italic>, a new species of theraphosid spider from Ecuador.</article-title> <source>The British Tarantula Society Journal</source> <volume>6</volume>(<issue>1</issue>): <fpage>15</fpage>–<lpage>19</lpage>.</mixed-citation></ref></ref-list></tp:taxon-treatment>
