# Supplementary material for: Taxonomic revision and cladistic analysis of Avicularia Lamarck, 1818 (Araneae, Theraphosidae, Aviculariinae) with description of three new aviculariine genera
Source: Zookeys. 2017 Mar 2;(659):1–185. doi: 10.3897/zookeys.659.10717 (PMC5345366; doi:10.3897/zookeys.659.10717)
Supplement: XML Treatment for Avicularia hirschii [file zookeys.659.10717-treatment11.xml]

<!DOCTYPE tp:taxon-treatment
  PUBLIC "-//TaxonX//DTD Taxonomic Treatment Publishing DTD v0 20100105//EN" "tax-treatment-NSO.dtd">
<tp:taxon-treatment xmlns:tp="http://www.plazi.org/taxpub"><tp:treatment-meta><kwd-group><label>Taxon classification</label><kwd><named-content content-type="kingdom">Animalia</named-content></kwd><kwd><named-content content-type="order">ORDO</named-content></kwd><kwd><named-content content-type="family">FAMILIA</named-content></kwd></kwd-group><mixed-citation publication-type="journal"><person-group><name><surname>Fukushima</surname><given-names>Caroline Sayuri</given-names></name><name><surname>Bertani</surname><given-names>Rogério</given-names></name></person-group><article-title>Taxonomic revision and cladistic analysis of <italic><tp:taxon-name><tp:taxon-name-part taxon-name-part-type="genus">Avicularia</tp:taxon-name-part></tp:taxon-name></italic> Lamarck, 1818 (<tp:taxon-name><tp:taxon-name-part taxon-name-part-type="order">Araneae</tp:taxon-name-part></tp:taxon-name>, <tp:taxon-name><tp:taxon-name-part taxon-name-part-type="family">Theraphosidae</tp:taxon-name-part></tp:taxon-name>, <tp:taxon-name><tp:taxon-name-part taxon-name-part-type="subfamily">Aviculariinae</tp:taxon-name-part></tp:taxon-name>) with description of three new aviculariine genera</article-title><source>Zookeys</source><day>2</day><month>3</month><year>2017</year><volume>2017</volume><issue>659</issue><fpage>1</fpage><lpage>185</lpage><pub-id pub-id-type="doi">10.3897/zookeys.659.10717</pub-id></mixed-citation></tp:treatment-meta><tp:nomenclature><tp:taxon-name>
              <tp:taxon-name-part taxon-name-part-type="genus">Avicularia</tp:taxon-name-part>
              <tp:taxon-name-part taxon-name-part-type="species">hirschii</tp:taxon-name-part>
            </tp:taxon-name><tp:taxon-authority>
              Bullmer et al. 2006
            </tp:taxon-authority><xref ref-type="fig" rid="F5">Figs 19</xref><xref ref-type="fig" rid="F23">, 90</xref><xref ref-type="fig" rid="F42">, 173–180</xref><xref ref-type="fig" rid="F43">, 181–183</xref><xref ref-type="fig" rid="F44">, 184–187</xref><xref ref-type="fig" rid="F71">, 309</xref><tp:nomenclature-citation-list><tp:nomenclature-citation><tp:taxon-name>
                  <tp:taxon-name-part taxon-name-part-type="genus">Avicularia</tp:taxon-name-part> <tp:taxon-name-part taxon-name-part-type="species">hirschii</tp:taxon-name-part></tp:taxon-name><comment><xref ref-type="bibr" rid="B22">Bullmer et al. 2006</xref>: 3, figs 1–10, 20, 22 (holotype male, Ecuador, Oriente, nahe Misahualli [<named-content xmlns:xlink="http://www.w3.org/1999/xlink" content-type="dwc:verbatimCoordinates" xlink:type="simple"><named-content content-type="geo-json" specific-use="{&#34;type&#34;:&#34;Point&#34;,&#34;coordinates&#34;:[-77.683333,-1.033333]}" id="NCID0EWWEO" xlink:type="simple">1°02'S, 77°41'W</named-content></named-content>], Bullmer leg., August 1997, <abbrev xmlns:xlink="http://www.w3.org/1999/xlink" content-type="institution" xlink:title="Forschungsinstitut und Naturmuseum Senckenberg, Frankfurt" id="ABBRID0E2WEO" xlink:type="simple">SMF</abbrev> 57125 and paratype female, Ecuador, Oriente, nahe Misahualli [<named-content xmlns:xlink="http://www.w3.org/1999/xlink" content-type="dwc:verbatimCoordinates" xlink:type="simple"><named-content content-type="geo-json" specific-use="{&#34;type&#34;:&#34;Point&#34;,&#34;coordinates&#34;:[-77.683333,-1.033333]}" id="NCID0EDXEO" xlink:type="simple">1°02'S, 77°41'W</named-content></named-content>], Bullmer leg., August 1997, <abbrev xmlns:xlink="http://www.w3.org/1999/xlink" content-type="institution" xlink:title="Forschungsinstitut und Naturmuseum Senckenberg, Frankfurt" id="ABBRID0EIXEO" xlink:type="simple">SMF</abbrev> 57126, examined); <xref ref-type="bibr" rid="B178">World Spider Catalog 2016</xref>.</comment></tp:nomenclature-citation></tp:nomenclature-citation-list></tp:nomenclature><tp:treatment-sec sec-type="diagnosis" id="SECID0ERXEO"><title>Diagnosis.</title><p>Females of <italic><tp:taxon-name><tp:taxon-name-part taxon-name-part-type="genus">Avicularia</tp:taxon-name-part> <tp:taxon-name-part taxon-name-part-type="species">hirschii</tp:taxon-name-part></tp:taxon-name></italic> resemble those of <italic><tp:taxon-name><tp:taxon-name-part taxon-name-part-type="genus">Avicularia</tp:taxon-name-part> <tp:taxon-name-part taxon-name-part-type="species">avicularia</tp:taxon-name-part></tp:taxon-name></italic> and <italic><tp:taxon-name><tp:taxon-name-part taxon-name-part-type="genus">Avicularia</tp:taxon-name-part> <tp:taxon-name-part taxon-name-part-type="species">rufa</tp:taxon-name-part></tp:taxon-name></italic> by the leg IV longer than leg I. They can be distinguished from them by twisted spermatheca (Fig. <xref ref-type="fig" rid="F43">181</xref>). Males of <italic><tp:taxon-name><tp:taxon-name-part taxon-name-part-type="genus">Avicularia</tp:taxon-name-part> <tp:taxon-name-part taxon-name-part-type="species">hirschii</tp:taxon-name-part></tp:taxon-name></italic> resemble those of <italic><tp:taxon-name><tp:taxon-name-part taxon-name-part-type="genus">Avicularia</tp:taxon-name-part> <tp:taxon-name-part taxon-name-part-type="species">minatrix</tp:taxon-name-part></tp:taxon-name></italic>, <italic><tp:taxon-name><tp:taxon-name-part taxon-name-part-type="genus">Avicularia</tp:taxon-name-part> <tp:taxon-name-part taxon-name-part-type="species">lynnae</tp:taxon-name-part></tp:taxon-name></italic> sp. n. and <italic><tp:taxon-name><tp:taxon-name-part taxon-name-part-type="genus">Avicularia</tp:taxon-name-part> <tp:taxon-name-part taxon-name-part-type="species">caei</tp:taxon-name-part></tp:taxon-name></italic> sp. n. by tibia I with discrete elevation covered by a cluster of setae in apical portion, on prolateral side (Fig. <xref ref-type="fig" rid="F42">179</xref>). They can be distinguished from males of <italic><tp:taxon-name><tp:taxon-name-part taxon-name-part-type="genus">Avicularia</tp:taxon-name-part> <tp:taxon-name-part taxon-name-part-type="species">lynnae</tp:taxon-name-part></tp:taxon-name></italic> sp. n. and <italic><tp:taxon-name><tp:taxon-name-part taxon-name-part-type="genus">Avicularia</tp:taxon-name-part> <tp:taxon-name-part taxon-name-part-type="species">caei</tp:taxon-name-part></tp:taxon-name></italic> sp. n. by shorter embolus, about 3.0 to 3.5 times tegulum’s width in retrolateral view (Fig. <xref ref-type="fig" rid="F42">174</xref>) and from <italic><tp:taxon-name><tp:taxon-name-part taxon-name-part-type="genus">Avicularia</tp:taxon-name-part> <tp:taxon-name-part taxon-name-part-type="species">minatrix</tp:taxon-name-part></tp:taxon-name></italic> by having prominece on tegulum (Fig. <xref ref-type="fig" rid="F42">175</xref>) and cymbium with process on retrolateral lobe (Fig. <xref ref-type="fig" rid="F42">177</xref>).</p><fig id="F42" position="float" orientation="portrait"><label>Figures 173–180.</label><caption><p>
                  <italic><tp:taxon-name><tp:taxon-name-part taxon-name-part-type="genus">Avicularia</tp:taxon-name-part> <tp:taxon-name-part taxon-name-part-type="species">hirschii</tp:taxon-name-part></tp:taxon-name></italic> <xref ref-type="bibr" rid="B22">Bullmer et al. 2006</xref>, male holotype (<abbrev xmlns:xlink="http://www.w3.org/1999/xlink" content-type="institution" xlink:title="Forschungsinstitut und Naturmuseum Senckenberg, Frankfurt" id="ABBRID0EO3EO" xlink:type="simple">SMF</abbrev> 57125). <bold>173–176</bold> right palpal bulb (mirrored) <bold>173</bold> prolateral <bold>174</bold> retrolateral <bold>175</bold> frontal <bold>176</bold> dorsal <bold>177</bold> right cymbium, dorsal (mirrored) <bold>178–180</bold> left tibia I <bold>178</bold> prolateral <bold>179</bold> ventral <bold>180</bold> retrolateral. Scale bars = 1 mm.</p></caption><graphic xmlns:xlink="http://www.w3.org/1999/xlink" xlink:href="zookeys-659-001-g042.jpg" id="oo_124706.jpg" position="float" orientation="portrait" xlink:type="simple"/></fig></tp:treatment-sec><tp:treatment-sec sec-type="material" id="SECID0EJ4EO"><title>Additional material.</title><p>BRAZIL: <italic>Acre</italic>: Senador Guiomard [<named-content xmlns:xlink="http://www.w3.org/1999/xlink" content-type="dwc:verbatimCoordinates" xlink:type="simple"><named-content content-type="geo-json" specific-use="{&#34;type&#34;:&#34;Point&#34;,&#34;coordinates&#34;:[-67.733333,-10.133333]}" id="NCID0EU4EO" xlink:type="simple">10°08'S, 67°44'W</named-content></named-content>], 1 female, C. Alexandre col., 12–17 July 2013 (<abbrev xmlns:xlink="http://www.w3.org/1999/xlink" content-type="institution" xlink:title="Museu Nacional, Rio de Janeiro" id="ABBRID0EZ4EO" xlink:type="simple">MNRJ</abbrev> 06912); Estação Ecológica Rio Acre [<named-content xmlns:xlink="http://www.w3.org/1999/xlink" content-type="dwc:verbatimCoordinates" xlink:type="simple"><named-content content-type="geo-json" specific-use="{&#34;type&#34;:&#34;Point&#34;,&#34;coordinates&#34;:[-70.216667,-10.983333]}" id="NCID0EB5EO" xlink:type="simple">10°59'S, 70°13'W</named-content></named-content>], M. A. de Freitas col., 4–18 February 2016 (<abbrev xmlns:xlink="http://www.w3.org/1999/xlink" content-type="institution" xlink:title="Museu Nacional, Rio de Janeiro" id="ABBRID0EG5EO" xlink:type="simple">MNRJ</abbrev> 06911); ECUADOR: <italic>Pastaza</italic>: 25 km east of Puerto Napo [<named-content xmlns:xlink="http://www.w3.org/1999/xlink" content-type="dwc:verbatimCoordinates" xlink:type="simple"><named-content content-type="geo-json" specific-use="{&#34;type&#34;:&#34;Point&#34;,&#34;coordinates&#34;:[-77.716667,-1.016667]}" id="NCID0EQ5EO" xlink:type="simple">1°01'S, 77°43'W</named-content></named-content>], selva Aliñahuí, 450 m, I–II, 1 female, 1 immature, E. S. Ross col., 1991 (<abbrev xmlns:xlink="http://www.w3.org/1999/xlink" content-type="institution" xlink:title="California Academy of Sciences, San Francisco" id="ABBRID0EV5EO" xlink:type="simple">CAS</abbrev> 1, <abbrev xmlns:xlink="http://www.w3.org/1999/xlink" content-type="institution" xlink:title="California Academy of Sciences, San Francisco" id="ABBRID0E15EO" xlink:type="simple">CAS</abbrev> 2); PERU: <italic>Loreto</italic>: confluence of Rio Zumun and Rio Yaguasyacu [<named-content xmlns:xlink="http://www.w3.org/1999/xlink" content-type="dwc:verbatimCoordinates" xlink:type="simple"><named-content content-type="geo-json" specific-use="{&#34;type&#34;:&#34;Point&#34;,&#34;coordinates&#34;:[-71.966667,-3.350000]}" id="NCID0EE6EO" xlink:type="simple">3°21'S, 71°58'W</named-content></named-content>] (Rio Yahnasyacu [<italic>sic</italic>]), 2 juvenile females, J. Becker col. (<abbrev xmlns:xlink="http://www.w3.org/1999/xlink" content-type="institution" xlink:title="Museu Nacional, Rio de Janeiro" id="ABBRID0EL6EO" xlink:type="simple">MNRJ</abbrev> 13759); Iquitos, Rio Nanay [<named-content xmlns:xlink="http://www.w3.org/1999/xlink" content-type="dwc:verbatimCoordinates" xlink:type="simple"><named-content content-type="geo-json" specific-use="{&#34;type&#34;:&#34;Point&#34;,&#34;coordinates&#34;:[-73.383333,-3.800000]}" id="NCID0ET6EO" xlink:type="simple">3°48'S, 73°23'W</named-content></named-content>], 1 juvenile female, R. C. West col., 5 November 1993 (<abbrev xmlns:xlink="http://www.w3.org/1999/xlink" content-type="institution" xlink:title="American Museum of Natural History, New York" id="ABBRID0EY6EO" xlink:type="simple">AMNH</abbrev> RW50); 1 juvenile female, Rio Tigre, Cristo Rey village [<named-content xmlns:xlink="http://www.w3.org/1999/xlink" content-type="dwc:verbatimCoordinates" xlink:type="simple"><named-content content-type="geo-json" specific-use="{&#34;type&#34;:&#34;Point&#34;,&#34;coordinates&#34;:[-74.266667,-3.966667]}" id="NCID0EAAFO" xlink:type="simple">3°58'S, 74°16'W</named-content></named-content>], W. Lamar col., 19 July 1998, in light silken retreat between broad leaves 1.5 m above ground in forest behind village (<abbrev xmlns:xlink="http://www.w3.org/1999/xlink" content-type="institution" xlink:title="Museu Nacional, Rio de Janeiro" id="ABBRID0EFAFO" xlink:type="simple">MNRJ</abbrev> 06910).</p></tp:treatment-sec><tp:treatment-sec sec-type="Male" id="SECID0EKAFO"><title>Male.</title><p>
              <bold>Redescription</bold>. <abbrev xmlns:xlink="http://www.w3.org/1999/xlink" content-type="institution" xlink:title="Forschungsinstitut und Naturmuseum Senckenberg, Frankfurt" id="ABBRID0ESAFO" xlink:type="simple">SMF</abbrev> 57125. Carapace: 10.83 long, 9.32 wide, 2.50 high. Chelicera: 2.65 long. Legs (femur, patella, tibia, metatarsus, tarsus, total): I: 10.02, 5.63, 7.80, 7.72, 4.51, 35.68. II: 9.66, 4.99, 7.44, 6.88, 4.48, 33.45. III: 8.44, 4.27, 6.17, 6.94, 3.66, 29.48. IV: 10.20, 4.64, 8.79, 9.30, 3.68, 36.61. Palp: 6.08, 3.63, 4.57, –, 1.78, 16.06. Midwidths: femora I–IV= 1.94, 1.77, 2.14, 2.15, palp= 1.45; patellae I–IV= 2.9, 1.87, 1.97, 1.76, palp= 1.56; tibiae I–IV= 1.53, 1.66, 1.53, 1.60, palp= 1.67; metatarsi I–IV= 1.02, 1.22, 1.04, 1.17; tarsi I–IV= 1.24, 1.47, 1.38, 1.50, palp= 1.57. Abdomen: 10.95 long, 6.04 wide. Spinnerets: <abbrev xmlns:xlink="http://www.w3.org/1999/xlink" xlink:title="posterior median spinneret" id="ABBRID0EXAFO" xlink:type="simple">PMS</abbrev>, 1.02 long, 0.46 wide, 0.1 apart; <abbrev xmlns:xlink="http://www.w3.org/1999/xlink" xlink:title="posterior lateral spinneret" id="ABBRID0E2AFO" xlink:type="simple">PLS</abbrev>, 1.82 basal, 0.93 middle, 2.21 distal; midwidths 1.04, 0.82, 0.60, respectively.</p><p>Carapace: 1.16 times longer than wide; cephalic region not raised.</p><p>Fovea: deep, straight, 1.29 wide.</p><p>Eyes: eye tubercle 0.66 high, 1.59 long, 2.30 wide. Clypeus absent. Anterior row of eyes procurve, posterior slightly recurve. Eye size and interdistances: <abbrev xmlns:xlink="http://www.w3.org/1999/xlink" xlink:title="anterior median eye" id="ABBRID0EDBFO" xlink:type="simple">AME</abbrev> 0.69, <abbrev xmlns:xlink="http://www.w3.org/1999/xlink" xlink:title="anterior lateral eye" id="ABBRID0EHBFO" xlink:type="simple">ALE</abbrev> 0.72, <abbrev xmlns:xlink="http://www.w3.org/1999/xlink" xlink:title="posterior median eye" id="ABBRID0ELBFO" xlink:type="simple">PME</abbrev> 0.30, <abbrev xmlns:xlink="http://www.w3.org/1999/xlink" xlink:title="posterior lateral eye" id="ABBRID0EPBFO" xlink:type="simple">PLE</abbrev> 0.44, <abbrev xmlns:xlink="http://www.w3.org/1999/xlink" xlink:title="anterior median eye" id="ABBRID0ETBFO" xlink:type="simple">AME</abbrev>–<abbrev xmlns:xlink="http://www.w3.org/1999/xlink" xlink:title="anterior median eye" id="ABBRID0EXBFO" xlink:type="simple">AME</abbrev> 0.34, <abbrev xmlns:xlink="http://www.w3.org/1999/xlink" xlink:title="anterior median eye" id="ABBRID0E2BFO" xlink:type="simple">AME</abbrev>–<abbrev xmlns:xlink="http://www.w3.org/1999/xlink" xlink:title="anterior lateral eye" id="ABBRID0E6BFO" xlink:type="simple">ALE</abbrev> 0.16, <abbrev xmlns:xlink="http://www.w3.org/1999/xlink" xlink:title="anterior median eye" id="ABBRID0EDCFO" xlink:type="simple">AME</abbrev>–<abbrev xmlns:xlink="http://www.w3.org/1999/xlink" xlink:title="posterior median eye" id="ABBRID0EHCFO" xlink:type="simple">PME</abbrev> 0.10, <abbrev xmlns:xlink="http://www.w3.org/1999/xlink" xlink:title="anterior lateral eye" id="ABBRID0ELCFO" xlink:type="simple">ALE</abbrev>–<abbrev xmlns:xlink="http://www.w3.org/1999/xlink" xlink:title="anterior lateral eye" id="ABBRID0EPCFO" xlink:type="simple">ALE</abbrev> 1.45, <abbrev xmlns:xlink="http://www.w3.org/1999/xlink" xlink:title="anterior lateral eye" id="ABBRID0ETCFO" xlink:type="simple">ALE</abbrev>–<abbrev xmlns:xlink="http://www.w3.org/1999/xlink" xlink:title="posterior median eye" id="ABBRID0EXCFO" xlink:type="simple">PME</abbrev> 0.55, <abbrev xmlns:xlink="http://www.w3.org/1999/xlink" xlink:title="posterior median eye" id="ABBRID0E2CFO" xlink:type="simple">PME</abbrev>–<abbrev xmlns:xlink="http://www.w3.org/1999/xlink" xlink:title="posterior median eye" id="ABBRID0E6CFO" xlink:type="simple">PME</abbrev> 1.50, <abbrev xmlns:xlink="http://www.w3.org/1999/xlink" xlink:title="posterior median eye" id="ABBRID0EDDFO" xlink:type="simple">PME</abbrev>–<abbrev xmlns:xlink="http://www.w3.org/1999/xlink" xlink:title="posterior lateral eye" id="ABBRID0EHDFO" xlink:type="simple">PLE</abbrev> 0.03, <abbrev xmlns:xlink="http://www.w3.org/1999/xlink" xlink:title="posterior lateral eye" id="ABBRID0ELDFO" xlink:type="simple">PLE</abbrev>–<abbrev xmlns:xlink="http://www.w3.org/1999/xlink" xlink:title="posterior lateral eye" id="ABBRID0EPDFO" xlink:type="simple">PLE</abbrev> 1.75, <abbrev xmlns:xlink="http://www.w3.org/1999/xlink" xlink:title="anterior lateral eye" id="ABBRID0ETDFO" xlink:type="simple">ALE</abbrev>–<abbrev xmlns:xlink="http://www.w3.org/1999/xlink" xlink:title="posterior lateral eye" id="ABBRID0EXDFO" xlink:type="simple">PLE</abbrev> 0.23, <abbrev xmlns:xlink="http://www.w3.org/1999/xlink" xlink:title="anterior median eye" id="ABBRID0E2DFO" xlink:type="simple">AME</abbrev>–<abbrev xmlns:xlink="http://www.w3.org/1999/xlink" xlink:title="posterior lateral eye" id="ABBRID0E6DFO" xlink:type="simple">PLE</abbrev> 0.43.</p><p>Maxilla: length to width: 2.53. Cuspules: 112 spread over ventral inner heel. Labium: 1.00 long, 1.64 wide, with 54 cuspules spaced by one diameter from each other on anterior third. Labium sternal groove shallow, flat, sigilla not evident.</p><p>Chelicera: basal segment with 9 teeth and some small teeth on promargin. Sternum: 5.01 long, 3.93 wide. Sigilla: only posterior pair evident, rounded, less than one diameter from margin.</p><p>Legs: Formula: IV=I II III. Length leg IV to leg I: 1.03. Clavate trichobothria: 2/3 distal tarsi I–IV. Scopula: Tarsi I–IV fully scopulate. IV with some sparse setae. Metatarsi I–II fully scopulate; III 2/3; IV 1/2 distal scopulate. IV divided by a wide row of setae.</p><p>Type II urticating setae: 0.10–0.11 long (according to original description, since holotype abdomen is bald).</p><p>Palp (Figs <xref ref-type="fig" rid="F42">173–176</xref>): globous bulb with small subtegulum and developed prominence on tegulum. Embolus: not flattened, lacking keels, 2.7 long in retrolateral view, about 3.5 times tegulum’s length. Medial portion and tegulum’s margin form an acute angle in retrolateral view. Proximal part very curved in frontal view; thin distal width, tapering distally; basal, middle, and distal width of 0.35, 0.11, 0.03, respectively. Tegulum: 1.51 long, 0.93 wide in retrolateral view. Cymbium subtriangular with subequal lobes. Cymbium with well-developed rounded process on retrolateral lobe, bearing thin setae (Fig. <xref ref-type="fig" rid="F42">177</xref>).</p><!--PageBreak--><p>Tibia I with discrete elevation covered by cluster of setae in apical portion, on prolateral side (Figs <xref ref-type="fig" rid="F42">178–180</xref>, <xref ref-type="fig" rid="F71">309</xref>).</p><p>Color pattern: carapace brown with golden short body setae with pink sheen. Carapace border with long setae the same color as dorsal carapace short body setae. Coxae, labium, sternum and maxillae light brown, same color of ventral femora. Legs and palps with brown short body setae with golden sheen and reddish brown long guard-setae. Posterior legs darker, blackish. Tarsi III and IV with reddish central well-developed tufts (not detected, but informed on original description). Tarsi with “U” shaped orange stripe. Leg rings on distal femora, tibiae and metatarsi whitish. Abdomen dorsum with long reddish guard-setae and dark short body setae. Ventral abdomen light brown.</p><fig id="F43" position="float" orientation="portrait"><label>Figures 181–183.</label><caption><p>
                  <italic><tp:taxon-name><tp:taxon-name-part taxon-name-part-type="genus">Avicularia</tp:taxon-name-part> <tp:taxon-name-part taxon-name-part-type="species">hirschii</tp:taxon-name-part></tp:taxon-name></italic> <xref ref-type="bibr" rid="B22">Bullmer et al. 2006</xref>, spermathecae variation. <bold>181</bold> paratype, Oriente, department of Napo, Ecuador (<abbrev xmlns:xlink="http://www.w3.org/1999/xlink" content-type="institution" xlink:title="Forschungsinstitut und Naturmuseum Senckenberg, Frankfurt" id="ABBRID0EUFFO" xlink:type="simple">SMF</abbrev> 57126) <bold>182</bold> Estação Ecológica Rio Acre, Assis Brasil, state of Acre, Brazil (<abbrev xmlns:xlink="http://www.w3.org/1999/xlink" content-type="institution" xlink:title="Museu Nacional, Rio de Janeiro" id="ABBRID0E2FFO" xlink:type="simple">MNRJ</abbrev> 06911) <bold>183</bold> Senador Guiomard, state of Acre, Brazil (<abbrev xmlns:xlink="http://www.w3.org/1999/xlink" content-type="institution" xlink:title="Museu Nacional, Rio de Janeiro" id="ABBRID0ECGFO" xlink:type="simple">MNRJ</abbrev> 06912). Scale bars = 1 mm.</p></caption><graphic xmlns:xlink="http://www.w3.org/1999/xlink" xlink:href="zookeys-659-001-g043.jpg" id="oo_124707.jpg" position="float" orientation="portrait" xlink:type="simple"/></fig><fig id="F44" position="float" orientation="portrait"><label>Figures 184–187.</label><caption><p>
                  <italic><tp:taxon-name><tp:taxon-name-part taxon-name-part-type="genus">Avicularia</tp:taxon-name-part> <tp:taxon-name-part taxon-name-part-type="species">hirschii</tp:taxon-name-part></tp:taxon-name></italic> <xref ref-type="bibr" rid="B22">Bullmer et al. 2006</xref>, habitus. <bold>184</bold> immature, Tiguino, department of Pastaza, Ecuador <bold>185</bold> juvenile, Senador Guiomard, state of Acre, Brazil <bold>186</bold> female, Estação Ecológica Rio Acre, Assis Brasil, state of Acre, Brazil <bold>187</bold> female feeding on an insect, Rio Momón, department of Loreto, Peru. Photos: <bold>184</bold> W. Lamar; <bold>185</bold> S. Albuquerque, <bold>186</bold> M. A. de Freitas; <bold>187</bold> R. C. West.</p></caption><graphic xmlns:xlink="http://www.w3.org/1999/xlink" xlink:href="zookeys-659-001-g044.jpg" id="oo_124708.jpg" position="float" orientation="portrait" xlink:type="simple"/></fig></tp:treatment-sec><tp:treatment-sec sec-type="Female" id="SECID0EQHFO"><title>Female.</title><p>
              <bold>Redescription.</bold> <abbrev xmlns:xlink="http://www.w3.org/1999/xlink" content-type="institution" xlink:title="Forschungsinstitut und Naturmuseum Senckenberg, Frankfurt" id="ABBRID0EYHFO" xlink:type="simple">SMF</abbrev> 57126. Carapace: 11.92 long, 11.37 wide, 3.46 high. Chelicera: 3.84 long. Legs (femur, patella, tibia, metatarsus, tarsus and total): I: 9.69, 5.45, 6.78, 6.43, 4.81, 33.16. II: 9.11, 5.39, 6.69, 6.05, 4.38, 31.62. III: 8.23, 4.90, 5.49, 6.53, 3.94, 29.09. IV: 10.19, 5.64, 8.73, 9.22, 4.57, 38.35. Palp: 6.99, 4.14, 4.40, –, 5.08, 20.61. Midwidths: femora I–IV= 2.00, 1.97, 2.49, 2.21, palp= 1.93; patellae I–IV= 2.10, 1.92, 2.27, 2.47, palp= 1.74; tibiae I–IV= 1.90, 1.83, 2.09, 2.27, palp= 1.73; metatarsi I–IV= 1.60, 1.39, 1.58, 1.82; tarsi I–IV= 1.91, 1.71, 1.81, 1.96, palp= 1.79. Abdomen: 12.61 long, 10.24 wide. Spinnerets: <abbrev xmlns:xlink="http://www.w3.org/1999/xlink" xlink:title="posterior median spinneret" id="ABBRID0E4HFO" xlink:type="simple">PMS</abbrev>, 1.38 long, 1.07 wide, 0.07 apart; <abbrev xmlns:xlink="http://www.w3.org/1999/xlink" xlink:title="posterior lateral spinneret" id="ABBRID0EBIFO" xlink:type="simple">PLS</abbrev> damaged.</p><p>As in male, except:</p><p>Carapace: 1.05 times longer than wide; thoracic striae conspicuous.</p><p>Fovae: recurve, 1.46 wide.</p><p>Eyes: eye tubercle 0.94 high, 2.02 long, 2.88 wide. Clypeus 0.08. Eye size and interdistances: <abbrev xmlns:xlink="http://www.w3.org/1999/xlink" xlink:title="anterior median eye" id="ABBRID0EKIFO" xlink:type="simple">AME</abbrev> 0.65, <abbrev xmlns:xlink="http://www.w3.org/1999/xlink" xlink:title="anterior lateral eye" id="ABBRID0EOIFO" xlink:type="simple">ALE</abbrev> 0.67, <abbrev xmlns:xlink="http://www.w3.org/1999/xlink" xlink:title="posterior median eye" id="ABBRID0ESIFO" xlink:type="simple">PME</abbrev> 0.22, <abbrev xmlns:xlink="http://www.w3.org/1999/xlink" xlink:title="posterior lateral eye" id="ABBRID0EWIFO" xlink:type="simple">PLE</abbrev> 0 .68, <abbrev xmlns:xlink="http://www.w3.org/1999/xlink" xlink:title="anterior median eye" id="ABBRID0E1IFO" xlink:type="simple">AME</abbrev>–<abbrev xmlns:xlink="http://www.w3.org/1999/xlink" xlink:title="anterior median eye" id="ABBRID0E5IFO" xlink:type="simple">AME</abbrev> 0.41, <abbrev xmlns:xlink="http://www.w3.org/1999/xlink" xlink:title="anterior median eye" id="ABBRID0ECJFO" xlink:type="simple">AME</abbrev>–<abbrev xmlns:xlink="http://www.w3.org/1999/xlink" xlink:title="anterior lateral eye" id="ABBRID0EGJFO" xlink:type="simple">ALE</abbrev> 0.40, <abbrev xmlns:xlink="http://www.w3.org/1999/xlink" xlink:title="anterior median eye" id="ABBRID0EKJFO" xlink:type="simple">AME</abbrev>–<abbrev xmlns:xlink="http://www.w3.org/1999/xlink" xlink:title="posterior median eye" id="ABBRID0EOJFO" xlink:type="simple">PME</abbrev> 0.14, <abbrev xmlns:xlink="http://www.w3.org/1999/xlink" xlink:title="anterior lateral eye" id="ABBRID0ESJFO" xlink:type="simple">ALE</abbrev>–<abbrev xmlns:xlink="http://www.w3.org/1999/xlink" xlink:title="anterior lateral eye" id="ABBRID0EWJFO" xlink:type="simple">ALE</abbrev> 1.74, <abbrev xmlns:xlink="http://www.w3.org/1999/xlink" xlink:title="anterior lateral eye" id="ABBRID0E1JFO" xlink:type="simple">ALE</abbrev>–<abbrev xmlns:xlink="http://www.w3.org/1999/xlink" xlink:title="posterior median eye" id="ABBRID0E5JFO" xlink:type="simple">PME</abbrev> 0.75, <abbrev xmlns:xlink="http://www.w3.org/1999/xlink" xlink:title="posterior median eye" id="ABBRID0ECKFO" xlink:type="simple">PME</abbrev>–<abbrev xmlns:xlink="http://www.w3.org/1999/xlink" xlink:title="posterior median eye" id="ABBRID0EGKFO" xlink:type="simple">PME</abbrev> 1.57, <abbrev xmlns:xlink="http://www.w3.org/1999/xlink" xlink:title="posterior median eye" id="ABBRID0EKKFO" xlink:type="simple">PME</abbrev>–<abbrev xmlns:xlink="http://www.w3.org/1999/xlink" xlink:title="posterior lateral eye" id="ABBRID0EOKFO" xlink:type="simple">PLE</abbrev> 0.03, <abbrev xmlns:xlink="http://www.w3.org/1999/xlink" xlink:title="posterior lateral eye" id="ABBRID0ESKFO" xlink:type="simple">PLE</abbrev>–<abbrev xmlns:xlink="http://www.w3.org/1999/xlink" xlink:title="posterior lateral eye" id="ABBRID0EWKFO" xlink:type="simple">PLE</abbrev> 1.99, <abbrev xmlns:xlink="http://www.w3.org/1999/xlink" xlink:title="anterior lateral eye" id="ABBRID0E1KFO" xlink:type="simple">ALE</abbrev>–<abbrev xmlns:xlink="http://www.w3.org/1999/xlink" xlink:title="posterior lateral eye" id="ABBRID0E5KFO" xlink:type="simple">PLE</abbrev> 0.24, <abbrev xmlns:xlink="http://www.w3.org/1999/xlink" xlink:title="anterior median eye" id="ABBRID0ECLFO" xlink:type="simple">AME</abbrev>–<abbrev xmlns:xlink="http://www.w3.org/1999/xlink" xlink:title="posterior lateral eye" id="ABBRID0EGLFO" xlink:type="simple">PLE</abbrev> 0.50.</p><p>Maxilla: length to width: 2.03. Cuspules: 146. Labium: 1.50 long, 2.40 wide, with 64 cuspules spaced by one diameter. Labio-sternal groove with two separate, large sigilla.</p><p>Chelicera: basal segmente with 12 teeth and some small teeth on promargin. Sternum: 6.66 long, 4.30 wide. Sigilla: only posterior pair evident, elipsoidal, less than one diameter from margin.</p><p>Legs: Formula: IV I II III. Length leg IV to leg I: 1.16. Scopula: Tarsi IV divided by some setae on base; metatarsi IV scopulate on distal 1/4.</p><p>Type II urticating setae: 0.38–0.50 long, 0.011–0.014 wide</p><p>Spermathecae (Fig. <xref ref-type="fig" rid="F43">181</xref>): two completely separated, twisted long spermatheca, with walls lacking projections or lobes and accentuated outwards curvature medially. Midwidth as wide as its base width and weakly-sclerotized area shorter than half the length of well-sclerotized area.</p><p>Color pattern: dorsal abdomen with vivid reddish guard-setae grouped on lateral area and black short body setae (Fig. <xref ref-type="fig" rid="F44">186</xref>).</p></tp:treatment-sec><tp:treatment-sec sec-type="Color pattern ontogeny" id="SECID0E1LFO"><title>Color pattern ontogeny.</title><p>Brownish juveniles lacking metallic sheen, black tarsi contrasting with other lighter articles and black central longitudinal stripe on abdomen dorsum (Fig. <xref ref-type="fig" rid="F44">184</xref>).</p><!--PageBreak--></tp:treatment-sec><tp:treatment-sec sec-type="distribution" id="SECID0EFMFO"><title>Distribution.</title><p>Brazil (state of Acre), Ecuador and Peru (Fig. <xref ref-type="fig" rid="F23">90</xref>).</p></tp:treatment-sec><tp:treatment-sec sec-type="natural history" id="SECID0EPMFO"><title>Natural history.</title><p>Types were collected in trees in an old pasture, in different trees about 5 m from each other, surrounding by grass (<xref ref-type="bibr" rid="B22">Bullmer et al. 2006</xref>). Immature male was in a tree in a retreat about 1.6 m above the ground and female was also in a tree; both retreats were made by web, soil and moss, 60 cm from ground (<xref ref-type="bibr" rid="B22">Bullmer et al. 2006</xref>). A found eggsac hatched in captivity and contained 38 specimens (<xref ref-type="bibr" rid="B22">Bullmer et al. 2006</xref>). In the state of Acre, Brazil, specimens were found in silken retreats constructed inside tree trunks (C. Alexandre, pers. comm.; M. A. Freitas and A. Zanotti, pers. comm.).</p></tp:treatment-sec><tp:treatment-sec><!--Section generated to contain objects referenced in tp:taxon-treatment.--><fig id="F5" position="float" orientation="portrait"><label>Figure 19.</label><caption><p>Map showing records of <italic><tp:taxon-name><tp:taxon-name-part taxon-name-part-type="genus">Avicularia</tp:taxon-name-part></tp:taxon-name></italic> Lamarck, 1818 species in Central and South America.</p></caption><graphic xmlns:xlink="http://www.w3.org/1999/xlink" xlink:href="zookeys-659-001-g005.jpg" id="oo_124669.jpg" position="float" orientation="portrait" xlink:type="simple"/></fig><fig id="F23" position="float" orientation="portrait"><label>Figure 90.</label><caption><p>Map showing records of <italic><tp:taxon-name><tp:taxon-name-part taxon-name-part-type="genus">Avicularia</tp:taxon-name-part> <tp:taxon-name-part taxon-name-part-type="species">minatrix</tp:taxon-name-part></tp:taxon-name></italic> Pocock, 1903, <italic><tp:taxon-name><tp:taxon-name-part taxon-name-part-type="genus">Avicularia</tp:taxon-name-part> <tp:taxon-name-part taxon-name-part-type="species">hirschii</tp:taxon-name-part></tp:taxon-name></italic> <xref ref-type="bibr" rid="B22">Bullmer et al. 2006</xref>, <italic><tp:taxon-name><tp:taxon-name-part taxon-name-part-type="genus">Avicularia</tp:taxon-name-part> <tp:taxon-name-part taxon-name-part-type="species">lynnae</tp:taxon-name-part></tp:taxon-name></italic> sp. n. and <italic><tp:taxon-name><tp:taxon-name-part taxon-name-part-type="genus">Avicularia</tp:taxon-name-part> <tp:taxon-name-part taxon-name-part-type="species">caei</tp:taxon-name-part></tp:taxon-name></italic> sp. n.</p></caption><graphic xmlns:xlink="http://www.w3.org/1999/xlink" xlink:href="zookeys-659-001-g023.jpg" id="oo_124687.jpg" position="float" orientation="portrait" xlink:type="simple"/></fig><fig id="F71" position="float" orientation="portrait"><label>Figures 305–311.</label><caption><p>Aviculariine characters. <bold>305–307</bold> cymbium process, dorsal <bold>305</bold> <italic><tp:taxon-name><tp:taxon-name-part taxon-name-part-type="genus">Ybyrapora</tp:taxon-name-part> <tp:taxon-name-part taxon-name-part-type="species">gamba</tp:taxon-name-part></tp:taxon-name></italic> comb. n., holotype (<abbrev xmlns:xlink="http://www.w3.org/1999/xlink" content-type="institution" xlink:title="Museu de Zoologia da Universidade de São Paulo, São Paulo" id="ABBRID0EMCQO" xlink:type="simple">MZUSP</abbrev> 31115), absent <bold>306–307</bold> well-developed process <bold>306</bold> <italic><tp:taxon-name><tp:taxon-name-part taxon-name-part-type="genus">Caribena</tp:taxon-name-part> <tp:taxon-name-part taxon-name-part-type="species">versicolor</tp:taxon-name-part></tp:taxon-name></italic> comb. n. (<abbrev xmlns:xlink="http://www.w3.org/1999/xlink" content-type="institution" xlink:title="Muséum National d’histoire Naturelle, Paris" id="ABBRID0EADQO" xlink:type="simple">MNHN–AR</abbrev> 4904), sharp and bearing thin setae <bold>307</bold> <italic><tp:taxon-name><tp:taxon-name-part taxon-name-part-type="genus">Avicularia</tp:taxon-name-part> <tp:taxon-name-part taxon-name-part-type="species">juruensis</tp:taxon-name-part></tp:taxon-name></italic> (<abbrev xmlns:xlink="http://www.w3.org/1999/xlink" content-type="institution" xlink:title="California Academy of Sciences, San Francisco" id="ABBRID0ESDQO" xlink:type="simple">CAS</abbrev> 6), rounded and bearing thick setae <bold>308–311</bold> tibia I, retrolateral <bold>308</bold> <italic><tp:taxon-name><tp:taxon-name-part taxon-name-part-type="genus">Ybyrapora</tp:taxon-name-part> <tp:taxon-name-part taxon-name-part-type="species">sooretama</tp:taxon-name-part></tp:taxon-name></italic> comb. n., holotype (<abbrev xmlns:xlink="http://www.w3.org/1999/xlink" content-type="institution" xlink:title="Museu Nacional, Rio de Janeiro" id="ABBRID0EGEQO" xlink:type="simple">MNRJ</abbrev> 18435), lacking modifications <bold>309</bold> <italic><tp:taxon-name><tp:taxon-name-part taxon-name-part-type="genus">Avicularia</tp:taxon-name-part> <tp:taxon-name-part taxon-name-part-type="species">hirschii</tp:taxon-name-part></tp:taxon-name></italic>, paratype (<abbrev xmlns:xlink="http://www.w3.org/1999/xlink" content-type="institution" xlink:title="Forschungsinstitut und Naturmuseum Senckenberg, Frankfurt" id="ABBRID0EYEQO" xlink:type="simple">SMF</abbrev> 57125), thicker setae on a discrete elevation <bold>310</bold> <italic><tp:taxon-name><tp:taxon-name-part taxon-name-part-type="genus">Caribena</tp:taxon-name-part> <tp:taxon-name-part taxon-name-part-type="species">laeta</tp:taxon-name-part></tp:taxon-name></italic> comb. n. (<abbrev xmlns:xlink="http://www.w3.org/1999/xlink" content-type="institution" xlink:title="American Museum of Natural History, New York" id="ABBRID0EKFQO" xlink:type="simple">AMNH</abbrev> PR), developed branch <bold>311</bold> <italic><tp:taxon-name><tp:taxon-name-part taxon-name-part-type="genus">Avicularia</tp:taxon-name-part> <tp:taxon-name-part taxon-name-part-type="species">avicularia</tp:taxon-name-part></tp:taxon-name></italic> (<abbrev xmlns:xlink="http://www.w3.org/1999/xlink" content-type="institution" xlink:title="Muséum National d’histoire Naturelle, Paris" id="ABBRID0E3FQO" xlink:type="simple">MNHN–AR</abbrev> 4894), well-developed branch. Scale bars = 1 mm. Arrow indicates discrete elevation.</p></caption><graphic xmlns:xlink="http://www.w3.org/1999/xlink" xlink:href="zookeys-659-001-g071.jpg" id="oo_124827.jpg" position="float" orientation="portrait" xlink:type="simple"/></fig></tp:treatment-sec><ref-list><ref id="B22"><mixed-citation xmlns:xlink="http://www.w3.org/1999/xlink" xlink:type="simple">
          <person-group><name name-style="western"><surname>Bullmer</surname><given-names>M</given-names></name><name name-style="western"><surname>Thierer-Lutz</surname><given-names>M</given-names></name><name name-style="western"><surname>Schmidt</surname><given-names>GEW</given-names></name></person-group> (<year>2006</year>) <article-title><italic><tp:taxon-name><tp:taxon-name-part taxon-name-part-type="genus">Avicularia</tp:taxon-name-part> <tp:taxon-name-part taxon-name-part-type="species">hirschii</tp:taxon-name-part></tp:taxon-name></italic> sp. n. (<tp:taxon-name><tp:taxon-name-part taxon-name-part-type="order">Araneae</tp:taxon-name-part></tp:taxon-name>: <tp:taxon-name><tp:taxon-name-part taxon-name-part-type="family">Theraphosidae</tp:taxon-name-part></tp:taxon-name>: <tp:taxon-name><tp:taxon-name-part taxon-name-part-type="subfamily">Aviculariinae</tp:taxon-name-part></tp:taxon-name>), eine neue Vogelspinnenart aus Ekuador.</article-title> <source>Tarantulas of the World</source> <volume>124</volume>: <fpage>3</fpage>–<lpage>17</lpage>.</mixed-citation></ref><ref id="B178"><mixed-citation xmlns:xlink="http://www.w3.org/1999/xlink" xlink:type="simple">
          <institution xlink:type="simple">World Spider Catalog</institution> (<year>2016</year>). <source>World Spider Catalog</source>. <publisher-name>Natural History Museum</publisher-name> <publisher-loc>Bern</publisher-loc> <ext-link xlink:type="simple" ext-link-type="uri" xlink:href="http://wsc.nmbe.ch">http://wsc.nmbe.ch</ext-link>, version 17.5</mixed-citation></ref></ref-list></tp:taxon-treatment>
