# Supplementary material for: Taxonomic revision and cladistic analysis of Avicularia Lamarck, 1818 (Araneae, Theraphosidae, Aviculariinae) with description of three new aviculariine genera
Source: Zookeys. 2017 Mar 2;(659):1–185. doi: 10.3897/zookeys.659.10717 (PMC5345366; doi:10.3897/zookeys.659.10717)
Supplement: XML Treatment for Avicularia merianae [file zookeys.659.10717-treatment12.xml]

<!DOCTYPE tp:taxon-treatment
  PUBLIC "-//TaxonX//DTD Taxonomic Treatment Publishing DTD v0 20100105//EN" "tax-treatment-NSO.dtd">
<tp:taxon-treatment xmlns:tp="http://www.plazi.org/taxpub"><tp:treatment-meta><kwd-group><label>Taxon classification</label><kwd><named-content content-type="kingdom">Animalia</named-content></kwd><kwd><named-content content-type="order">ORDO</named-content></kwd><kwd><named-content content-type="family">FAMILIA</named-content></kwd></kwd-group><mixed-citation publication-type="journal"><person-group><name><surname>Fukushima</surname><given-names>Caroline Sayuri</given-names></name><name><surname>Bertani</surname><given-names>Rogério</given-names></name></person-group><article-title>Taxonomic revision and cladistic analysis of <italic><tp:taxon-name><tp:taxon-name-part taxon-name-part-type="genus">Avicularia</tp:taxon-name-part></tp:taxon-name></italic> Lamarck, 1818 (<tp:taxon-name><tp:taxon-name-part taxon-name-part-type="order">Araneae</tp:taxon-name-part></tp:taxon-name>, <tp:taxon-name><tp:taxon-name-part taxon-name-part-type="family">Theraphosidae</tp:taxon-name-part></tp:taxon-name>, <tp:taxon-name><tp:taxon-name-part taxon-name-part-type="subfamily">Aviculariinae</tp:taxon-name-part></tp:taxon-name>) with description of three new aviculariine genera</article-title><source>Zookeys</source><day>2</day><month>3</month><year>2017</year><volume>2017</volume><issue>659</issue><fpage>1</fpage><lpage>185</lpage><pub-id pub-id-type="doi">10.3897/zookeys.659.10717</pub-id></mixed-citation></tp:treatment-meta><tp:nomenclature><tp:taxon-name>
              <tp:taxon-name-part taxon-name-part-type="genus">Avicularia</tp:taxon-name-part>
              <tp:taxon-name-part taxon-name-part-type="species">merianae</tp:taxon-name-part>
              <object-id xmlns:xlink="http://www.w3.org/1999/xlink" content-type="zoobank" xlink:type="simple">http://zoobank.org/C2A7B023-1FA4-4C74-B205-0549E650C4DA</object-id>
            </tp:taxon-name><tp:taxon-status xmlns:xlink="http://www.w3.org/1999/xlink" xlink:type="simple">sp. n.</tp:taxon-status><xref ref-type="fig" rid="F3">Figs 9–10</xref><xref ref-type="fig" rid="F5">, 19</xref><xref ref-type="fig" rid="F27">, 105</xref><xref ref-type="fig" rid="F45">, 188–195</xref><xref ref-type="fig" rid="F46">, 196–198</xref><xref ref-type="fig" rid="F47">, 199–200</xref><!--PageBreak--></tp:nomenclature><tp:treatment-sec sec-type="diagnosis" id="SECID0E6OFO"><title>Diagnosis.</title><p>Females of <italic><tp:taxon-name><tp:taxon-name-part taxon-name-part-type="genus">Avicularia</tp:taxon-name-part> <tp:taxon-name-part taxon-name-part-type="species">merianae</tp:taxon-name-part></tp:taxon-name></italic> sp. n. resemble those of <italic><tp:taxon-name><tp:taxon-name-part taxon-name-part-type="genus">Avicularia</tp:taxon-name-part> <tp:taxon-name-part taxon-name-part-type="species">purpurea</tp:taxon-name-part></tp:taxon-name></italic> by the spermathecae with weakly-sclerotized area at least same length of well-sclerotized area (Fig. <xref ref-type="fig" rid="F46">196</xref>). They differ from <italic><tp:taxon-name><tp:taxon-name-part taxon-name-part-type="genus">Avicularia</tp:taxon-name-part> <tp:taxon-name-part taxon-name-part-type="species">purpurea</tp:taxon-name-part></tp:taxon-name></italic> by dark brown dorsal abdomen, and by lacking dark short body setae with very intense purple sheen on legs and palps. Males of <italic><tp:taxon-name><tp:taxon-name-part taxon-name-part-type="genus">Avicularia</tp:taxon-name-part> <tp:taxon-name-part taxon-name-part-type="species">merianae</tp:taxon-name-part></tp:taxon-name></italic> sp. n. resemble those of <italic><tp:taxon-name><tp:taxon-name-part taxon-name-part-type="genus">Avicularia</tp:taxon-name-part> <tp:taxon-name-part taxon-name-part-type="species">avicularia</tp:taxon-name-part></tp:taxon-name></italic>, <italic><tp:taxon-name><tp:taxon-name-part taxon-name-part-type="genus">Avicularia</tp:taxon-name-part> <tp:taxon-name-part taxon-name-part-type="species">rufa</tp:taxon-name-part></tp:taxon-name>. <tp:taxon-name><tp:taxon-name-part taxon-name-part-type="genus">Avicularia</tp:taxon-name-part> <tp:taxon-name-part taxon-name-part-type="species">juruensis</tp:taxon-name-part></tp:taxon-name></italic>, <italic><tp:taxon-name><tp:taxon-name-part taxon-name-part-type="genus">Avicularia</tp:taxon-name-part> <tp:taxon-name-part taxon-name-part-type="species">variegata</tp:taxon-name-part></tp:taxon-name></italic> stat. n., <italic><tp:taxon-name><tp:taxon-name-part taxon-name-part-type="genus">Avicularia</tp:taxon-name-part> <tp:taxon-name-part taxon-name-part-type="species">taunayi</tp:taxon-name-part></tp:taxon-name></italic> and <italic><tp:taxon-name><tp:taxon-name-part taxon-name-part-type="genus">Avicularia</tp:taxon-name-part> <tp:taxon-name-part taxon-name-part-type="species">purpurea</tp:taxon-name-part></tp:taxon-name></italic> by tibial apophysis on leg I with well-developed base and grouped spiniform setae distally (Fig. <xref ref-type="fig" rid="F45">194</xref>). They can be distinguished from all these species except <italic><tp:taxon-name><tp:taxon-name-part taxon-name-part-type="genus">Avicularia</tp:taxon-name-part> <tp:taxon-name-part taxon-name-part-type="species">purpurea</tp:taxon-name-part></tp:taxon-name></italic> by cymbium lacking well-developed process on retrolateral lobe (Fig. <xref ref-type="fig" rid="F45">192</xref>). It differs from <italic><tp:taxon-name><tp:taxon-name-part taxon-name-part-type="genus">Avicularia</tp:taxon-name-part> <tp:taxon-name-part taxon-name-part-type="species">purpurea</tp:taxon-name-part></tp:taxon-name></italic> by lacking velvety black abdomen and dark short body setae with very intense purple sheen on legs and palps.</p></tp:treatment-sec><tp:treatment-sec sec-type="etymology" id="SECID0EUTFO"><title>Etymology.</title><p>It was named after Maria Sybilla Merian, the German-born naturalist who drew the famous engraving of a specimen of <italic><tp:taxon-name><tp:taxon-name-part taxon-name-part-type="genus">Avicularia</tp:taxon-name-part></tp:taxon-name></italic> eating a bird, in recognition to her importance for Natural Sciences. This extraordinary woman was one of the pioneering female scientists and a remarkable artist. This name is considered feminine in gender.</p><fig id="F45" position="float" orientation="portrait"><label>Figures 188–195.</label><caption><p>
                  <italic><tp:taxon-name><tp:taxon-name-part taxon-name-part-type="genus">Avicularia</tp:taxon-name-part> <tp:taxon-name-part taxon-name-part-type="species">merianae</tp:taxon-name-part></tp:taxon-name></italic> sp. n., male holotype (<abbrev xmlns:xlink="http://www.w3.org/1999/xlink" content-type="institution" xlink:title="American Museum of Natural History, New York" id="ABBRID0ESUFO" xlink:type="simple">AMNH</abbrev> Pe102). <bold>188–191</bold> left palpal bulb <bold>188</bold> prolateral <bold>189</bold> retrolateral <bold>190</bold> frontal <bold>191</bold> dorsal <bold>192</bold> left cymbium, dorsal <bold>193–195</bold> left tibial apophysis of leg I <bold>193</bold> prolateral <bold>194</bold> ventral <bold>195</bold> retrolateral. Scale bars = 1 mm.</p></caption><graphic xmlns:xlink="http://www.w3.org/1999/xlink" xlink:href="zookeys-659-001-g045.jpg" id="oo_124709.jpg" position="float" orientation="portrait" xlink:type="simple"/></fig></tp:treatment-sec><tp:treatment-sec sec-type="material" id="SECID0ENVFO"><title>Material examined.</title><p>Holotype male, 1 female and 3 immatures paratypes, Peru, department of San Martín, Hara, 20 miles SE from Moyobamba [<named-content xmlns:xlink="http://www.w3.org/1999/xlink" content-type="dwc:verbatimCoordinates" xlink:type="simple"><named-content content-type="geo-json" specific-use="{&#34;type&#34;:&#34;Point&#34;,&#34;coordinates&#34;:[-76.966667,-6.016667]}" id="NCID0EWVFO" xlink:type="simple">6°01'S, 76°58'W</named-content></named-content>], F. Woytkowski col., 1–30 June 1947 (<abbrev xmlns:xlink="http://www.w3.org/1999/xlink" content-type="institution" xlink:title="American Museum of Natural History, New York" id="ABBRID0E2VFO" xlink:type="simple">AMNH</abbrev> Pe102).</p></tp:treatment-sec><tp:treatment-sec sec-type="material" id="SECID0EAWFO"><title>Additional material.</title><p>PERU: <italic>San Martín</italic>: Tarapoto [<named-content xmlns:xlink="http://www.w3.org/1999/xlink" content-type="dwc:verbatimCoordinates" xlink:type="simple"><named-content content-type="geo-json" specific-use="{&#34;type&#34;:&#34;Point&#34;,&#34;coordinates&#34;:[-75.950000,-6.116667]}" id="NCID0ELWFO" xlink:type="simple">6°07'S, 75°57'W</named-content></named-content>], 830 m a.s.l., 7 females, 1 juvenile female, 2 immature males, 15 immatures, 1 spiderling, F. Woytkowski col., 10–18 February 1947 (<abbrev xmlns:xlink="http://www.w3.org/1999/xlink" content-type="institution" xlink:title="American Museum of Natural History, New York" id="ABBRID0EQWFO" xlink:type="simple">AMNH</abbrev> Pe106, Pe105, Pe108); Ekin, west of Tarapoto, 1 young female, under fallen tree, 890 m a.s.l., F. Woytkowski col., 9–21 March 1947 (<abbrev xmlns:xlink="http://www.w3.org/1999/xlink" content-type="institution" xlink:title="American Museum of Natural History, New York" id="ABBRID0EVWFO" xlink:type="simple">AMNH</abbrev> Pe104); 1 immature male, under fallen bark, same collector and date (<abbrev xmlns:xlink="http://www.w3.org/1999/xlink" content-type="institution" xlink:title="American Museum of Natural History, New York" id="ABBRID0E1WFO" xlink:type="simple">AMNH</abbrev> Pe107); Moyobamba [<named-content xmlns:xlink="http://www.w3.org/1999/xlink" content-type="dwc:verbatimCoordinates" xlink:type="simple"><named-content content-type="geo-json" specific-use="{&#34;type&#34;:&#34;Point&#34;,&#34;coordinates&#34;:[-76.966667,-6.016667]}" id="NCID0ECXFO" xlink:type="simple">6°01'S, 76°58'W</named-content></named-content>], Hara, 20 miles southeast of Moyobamba, 4 males, 12 females, 3 juvenile females, 22 immatures, 1 spiderling, F. Woytkowski, 1–30 June 1947 (<abbrev xmlns:xlink="http://www.w3.org/1999/xlink" content-type="institution" xlink:title="American Museum of Natural History, New York" id="ABBRID0EHXFO" xlink:type="simple">AMNH</abbrev> Pe98, Pe103, Pe100, Pe53, Pe99, Pe101, <abbrev xmlns:xlink="http://www.w3.org/1999/xlink" content-type="institution" xlink:title="American Museum of Natural History, New York" id="ABBRID0EMXFO" xlink:type="simple">AMNH</abbrev> tube, <abbrev xmlns:xlink="http://www.w3.org/1999/xlink" content-type="institution" xlink:title="American Museum of Natural History, New York" id="ABBRID0ERXFO" xlink:type="simple">AMNH</abbrev> tube); Rio Huallaga [<named-content xmlns:xlink="http://www.w3.org/1999/xlink" content-type="dwc:verbatimCoordinates" xlink:type="simple"><named-content content-type="geo-json" specific-use="{&#34;type&#34;:&#34;Point&#34;,&#34;coordinates&#34;:[-76.183333,-7.783333]}" id="NCID0EZXFO" xlink:type="simple">7°47'S, 76°11'W</named-content></named-content>], 1 immature male, J. C. Pallister col., 15 December 1946 (<abbrev xmlns:xlink="http://www.w3.org/1999/xlink" content-type="institution" xlink:title="American Museum of Natural History, New York" id="ABBRID0E5XFO" xlink:type="simple">AMNH</abbrev> Pe112).</p><fig id="F46" position="float" orientation="portrait"><label>Figures 196–198.</label><caption><p>
                  <italic><tp:taxon-name><tp:taxon-name-part taxon-name-part-type="genus">Avicularia</tp:taxon-name-part> <tp:taxon-name-part taxon-name-part-type="species">merianae</tp:taxon-name-part></tp:taxon-name></italic> sp. n., spermathecae variation. <bold>196</bold> paratype, Moyobamba, department of San Martín, Peru (<abbrev xmlns:xlink="http://www.w3.org/1999/xlink" content-type="institution" xlink:title="American Museum of Natural History, New York" id="ABBRID0EWYFO" xlink:type="simple">AMNH</abbrev> Pe102) <bold>197</bold> Tarapoto, department of San Martín, Peru (<abbrev xmlns:xlink="http://www.w3.org/1999/xlink" content-type="institution" xlink:title="American Museum of Natural History, New York" id="ABBRID0E4YFO" xlink:type="simple">AMNH</abbrev> Pe106) <bold>198</bold> Moyobamba, department of San Martín, Peru (<abbrev xmlns:xlink="http://www.w3.org/1999/xlink" content-type="institution" xlink:title="American Museum of Natural History, New York" id="ABBRID0EEZFO" xlink:type="simple">AMNH</abbrev> Pe100). Scale bars = 1 mm.</p></caption><graphic xmlns:xlink="http://www.w3.org/1999/xlink" xlink:href="zookeys-659-001-g046.jpg" id="oo_124710.jpg" position="float" orientation="portrait" xlink:type="simple"/></fig></tp:treatment-sec><tp:treatment-sec sec-type="Male" id="SECID0ELZFO"><title>Male.</title><p>
              <bold>Description.</bold>
            </p><p>
              <abbrev xmlns:xlink="http://www.w3.org/1999/xlink" content-type="institution" xlink:title="American Museum of Natural History, New York" id="ABBRID0EVZFO" xlink:type="simple">AMNH</abbrev> Pe102. Carapace: 13.49 long, 12.80 wide, 3.48 high. Chelicera: 3.46 long. Legs (femur, patella, tibia, metatarsus, tarsus and total): I: 13.41, <!--PageBreak-->7.59, 10.39, 9.96, 6.21, 47.56. II: 12.75, 7.14, 9.89, 9.44, 5.48, 44.70. III: 11.01, 5.86, 8.57, 9.13, 5.46, 40.03. IV: 14.15, 7.03, 12.05, 11.85, 5.54, 50.62. Palp: 7.98, 4.78, 5.87, –, 2.45, 21.08. Midwidths: femora I–IV=2.45, 2.51, 2.39, 2.55, palp= 1.85; patellae I–IV= 2.58, 2.90, 2.51, 2.89, palp= 1.99; tibiae I–IV= 2.09, 2.05, 2.06, 2.16, palp= 1.69; metatarsi I–IV= 1.68, 1.57, 1.53, 1.33; tarsi I–IV= 1.56, 1.70, 1.67, 1.51, palp= 1.88. Abdomen: 16.35 long, 10.45 wide. Spinnerets: <abbrev xmlns:xlink="http://www.w3.org/1999/xlink" xlink:title="posterior median spinneret" id="ABBRID0E3ZFO" xlink:type="simple">PMS</abbrev>, 2.15 long, 0.94 wide, 0.44 apart; <abbrev xmlns:xlink="http://www.w3.org/1999/xlink" xlink:title="posterior lateral spinneret" id="ABBRID0EA1FO" xlink:type="simple">PLS</abbrev>, 2.38 basal, 1.88 middle, 3.00 distal; midwidths 1.30, 1.26, 1.17, respectively.</p><p>Carapace: 1.06 times longer than wide; cephalic region not raised, thoracic striae inconspicuous.</p><p>Fovea: deep, recurve, 1.78 wide.</p><p>Eyes: eye tubercle 1.16 high, 1.97 long, 2.61 wide. Clypeus absent. Anterior eye row procurve. Posterior eye row slightly recurve. Eye size and interdistances: <abbrev xmlns:xlink="http://www.w3.org/1999/xlink" xlink:title="anterior median eye" id="ABBRID0EI1FO" xlink:type="simple">AME</abbrev> 0.72, <abbrev xmlns:xlink="http://www.w3.org/1999/xlink" xlink:title="anterior lateral eye" id="ABBRID0EM1FO" xlink:type="simple">ALE</abbrev> 0.72, <abbrev xmlns:xlink="http://www.w3.org/1999/xlink" xlink:title="posterior median eye" id="ABBRID0EQ1FO" xlink:type="simple">PME</abbrev> 0.21, <abbrev xmlns:xlink="http://www.w3.org/1999/xlink" xlink:title="posterior lateral eye" id="ABBRID0EU1FO" xlink:type="simple">PLE</abbrev> 0.54, <abbrev xmlns:xlink="http://www.w3.org/1999/xlink" xlink:title="anterior median eye" id="ABBRID0EY1FO" xlink:type="simple">AME</abbrev>–<abbrev xmlns:xlink="http://www.w3.org/1999/xlink" xlink:title="anterior median eye" id="ABBRID0E31FO" xlink:type="simple">AME</abbrev> 0.32, <abbrev xmlns:xlink="http://www.w3.org/1999/xlink" xlink:title="anterior median eye" id="ABBRID0EA2FO" xlink:type="simple">AME</abbrev>–<abbrev xmlns:xlink="http://www.w3.org/1999/xlink" xlink:title="anterior lateral eye" id="ABBRID0EE2FO" xlink:type="simple">ALE</abbrev> 0.37, <abbrev xmlns:xlink="http://www.w3.org/1999/xlink" xlink:title="anterior median eye" id="ABBRID0EI2FO" xlink:type="simple">AME</abbrev>–<abbrev xmlns:xlink="http://www.w3.org/1999/xlink" xlink:title="posterior median eye" id="ABBRID0EM2FO" xlink:type="simple">PME</abbrev> 0.12, <abbrev xmlns:xlink="http://www.w3.org/1999/xlink" xlink:title="anterior lateral eye" id="ABBRID0EQ2FO" xlink:type="simple">ALE</abbrev>–<abbrev xmlns:xlink="http://www.w3.org/1999/xlink" xlink:title="anterior lateral eye" id="ABBRID0EU2FO" xlink:type="simple">ALE</abbrev> 1.78, <abbrev xmlns:xlink="http://www.w3.org/1999/xlink" xlink:title="anterior lateral eye" id="ABBRID0EY2FO" xlink:type="simple">ALE</abbrev>–<abbrev xmlns:xlink="http://www.w3.org/1999/xlink" xlink:title="posterior median eye" id="ABBRID0E32FO" xlink:type="simple">PME</abbrev> 0.90, <abbrev xmlns:xlink="http://www.w3.org/1999/xlink" xlink:title="posterior median eye" id="ABBRID0EA3FO" xlink:type="simple">PME</abbrev>–<abbrev xmlns:xlink="http://www.w3.org/1999/xlink" xlink:title="posterior median eye" id="ABBRID0EE3FO" xlink:type="simple">PME</abbrev> 1.71, <abbrev xmlns:xlink="http://www.w3.org/1999/xlink" xlink:title="posterior median eye" id="ABBRID0EI3FO" xlink:type="simple">PME</abbrev>–<abbrev xmlns:xlink="http://www.w3.org/1999/xlink" xlink:title="posterior lateral eye" id="ABBRID0EM3FO" xlink:type="simple">PLE</abbrev> 0.07, <abbrev xmlns:xlink="http://www.w3.org/1999/xlink" xlink:title="posterior lateral eye" id="ABBRID0EQ3FO" xlink:type="simple">PLE</abbrev>–<abbrev xmlns:xlink="http://www.w3.org/1999/xlink" xlink:title="posterior lateral eye" id="ABBRID0EU3FO" xlink:type="simple">PLE</abbrev> 2.07, <abbrev xmlns:xlink="http://www.w3.org/1999/xlink" xlink:title="anterior lateral eye" id="ABBRID0EY3FO" xlink:type="simple">ALE</abbrev>–<abbrev xmlns:xlink="http://www.w3.org/1999/xlink" xlink:title="posterior lateral eye" id="ABBRID0E33FO" xlink:type="simple">PLE</abbrev> 0.39, <abbrev xmlns:xlink="http://www.w3.org/1999/xlink" xlink:title="anterior median eye" id="ABBRID0EA4FO" xlink:type="simple">AME</abbrev>–<abbrev xmlns:xlink="http://www.w3.org/1999/xlink" xlink:title="posterior lateral eye" id="ABBRID0EE4FO" xlink:type="simple">PLE</abbrev> 0.40.</p><p>Maxilla: length to width: 1.96. Cuspules: 236 spread over ventral inner heel. Labium: 1.62 long, 1.89 wide, with 101 cuspules spaced by one diameter from each other, on anterior half. Labio-sternal groove shallow, flat, with no evident sigilla.</p><p>Chelicera: basal segment with 12 teeth and some small teeth on promargin. Sternum: 7.04 long, 6.04 wide. Sigilla: anterior pair not evident, middle fusiform, posterior ellipsoidal, in a 45°angle, both less than one diameter from margin.</p><p>Legs: Formula: IV=I II III. Length leg IV to leg I: 1.06. Clavate trichobothria: distal 2/3 of tarsi I–IV. Scopula: Tarsi I–IV fully scopulate. Metatarsi I fully scopulate, II–III 2/3; IV 1/4 distal scopulate. IV divided by a row of setae.</p><p>Type II urticating setae: 0.82–0.92 long, 0.016–0.019 wide.</p><p>Palp (Figs <xref ref-type="fig" rid="F45">188–191</xref>): globous bulb with small subtegulum and developed prominence on tegulum. Embolus: not flattened, lacking keels, 3.83 long in retrolateral view, about 3.0 times tegulum’s length. Medial portion and tegulum’s margin form an acute angle in retrolateral view. Proximal part very curved in frontal view; thin distal width, tapering distally; basal, middle, and distal width 0.81, 0.21, 0.03, respectively. Tegulum: 2.07 long, 1.20 high in retrolateral view. Cymbium subtriangular with subequal lobes, lacking process on retrolateral lobe (Fig. <xref ref-type="fig" rid="F45">192</xref>).</p><p>Tibial apophysis (Figs <xref ref-type="fig" rid="F45">193–195</xref>): a single branch on prolateral leg I, with well-developed base and grouped spiniform setae distally. Male metatarsus I touches retrolaterally tibial apophysis’ setae when folded.</p><p>Color pattern: carapace brown with golden short body setae with pink sheen. Carapace border with long setae the same color as dorsal carapace short body setae. Coxae, labium, sternum and maxillae light brown, same color of ventral femora. Legs and palps with golden brown short body setae with pink sheen and brown long guard-setae. Leg rings on distal femora, tibiae and metatarsi whitish. Abdomen with orange brown guard-setae homogeneously distributed and dark brown body setae. Abdomen venter brown.</p><fig id="F47" position="float" orientation="portrait"><label>Figures 199–200.</label><caption><p>
                  <italic><tp:taxon-name><tp:taxon-name-part taxon-name-part-type="genus">Avicularia</tp:taxon-name-part> <tp:taxon-name-part taxon-name-part-type="species">merianae</tp:taxon-name-part></tp:taxon-name></italic> sp. n., habitus and retreat. <bold>199</bold> female <bold>200</bold> silken retreat over tree bark. Photos: H.-W. Auer.</p></caption><graphic xmlns:xlink="http://www.w3.org/1999/xlink" xlink:href="zookeys-659-001-g047.jpg" id="oo_124711.jpg" position="float" orientation="portrait" xlink:type="simple"/></fig></tp:treatment-sec><tp:treatment-sec sec-type="Female" id="SECID0EU5FO"><title>Female.</title><p>
              <bold>Description.</bold>
            </p><p>
              <abbrev xmlns:xlink="http://www.w3.org/1999/xlink" content-type="institution" xlink:title="American Museum of Natural History, New York" id="ABBRID0E55FO" xlink:type="simple">AMNH</abbrev> Pe102. Carapace: 14.57 long, 13.15 wide, 3.83 high. Chelicera: 6.14 long. Legs (femur, patella, tibia, metatarsus, tarsus, total): I: 10.75, 6.90, 7.99, 6.72, 5.15, 37.51. II: 9.99, 6.52, 7.31, 6.41, 4.67, 34.90. III: 9.04, 5.59, 6.88, 6.54, 4.88, 32.93. IV: 11.37, 6.50, 9.66, 8.82, 4.38, 40.73. Palp: 7.95, 4.77, 4.70, –, 5.35, 22.77. Midwidths: femora I–IV= 2.68, 3.02, 3.05, 2.88, palp= 2.09; patellae I–IV= 2.82, 2.79, 2.77, 2.90, palp= 2.34; tibiae I–IV= 2.29, 2.35, 2.59, 3.11, palp= 2.29; metatarsi I–IV= 2.07, 2.05, 1.90, 2.05; tarsi I–IV= 2.24, 2.27, 2.09, 2.12, palp= 2.37. Abdomen: 17.49 long, 11.96 wide. Spinnerets: <abbrev xmlns:xlink="http://www.w3.org/1999/xlink" xlink:title="posterior median spinneret" id="ABBRID0ED6FO" xlink:type="simple">PMS</abbrev>, 2.08 long, 1.01 wide, 0.16 apart; <abbrev xmlns:xlink="http://www.w3.org/1999/xlink" xlink:title="posterior lateral spinneret" id="ABBRID0EH6FO" xlink:type="simple">PLS</abbrev>, 2.37 basal, 1.11 middle, 2.65 distal; midwidths 1.78, 1.49, 1.21, respectively.</p><p>As in male, except:</p><p>Carapace: 1.11 times longer than wide.</p><p>Fovea: slightly recurve, 1.77 wide.</p><p>Eyes: eye tubercle 0.70 high, 2.07 long, 2.91 wide. Clypeus 0.30. Eye size and interdistances: <abbrev xmlns:xlink="http://www.w3.org/1999/xlink" xlink:title="anterior median eye" id="ABBRID0EQ6FO" xlink:type="simple">AME</abbrev> 0.72, <abbrev xmlns:xlink="http://www.w3.org/1999/xlink" xlink:title="anterior lateral eye" id="ABBRID0EU6FO" xlink:type="simple">ALE</abbrev> 0.70, <abbrev xmlns:xlink="http://www.w3.org/1999/xlink" xlink:title="posterior median eye" id="ABBRID0EY6FO" xlink:type="simple">PME</abbrev> 0.28, <abbrev xmlns:xlink="http://www.w3.org/1999/xlink" xlink:title="posterior lateral eye" id="ABBRID0E36FO" xlink:type="simple">PLE</abbrev> 0.55, <abbrev xmlns:xlink="http://www.w3.org/1999/xlink" xlink:title="anterior median eye" id="ABBRID0EAAGO" xlink:type="simple">AME</abbrev>–<abbrev xmlns:xlink="http://www.w3.org/1999/xlink" xlink:title="anterior median eye" id="ABBRID0EEAGO" xlink:type="simple">AME</abbrev> 0.50, <abbrev xmlns:xlink="http://www.w3.org/1999/xlink" xlink:title="anterior median eye" id="ABBRID0EIAGO" xlink:type="simple">AME</abbrev>–<abbrev xmlns:xlink="http://www.w3.org/1999/xlink" xlink:title="anterior lateral eye" id="ABBRID0EMAGO" xlink:type="simple">ALE</abbrev> 0.47, <abbrev xmlns:xlink="http://www.w3.org/1999/xlink" xlink:title="anterior median eye" id="ABBRID0EQAGO" xlink:type="simple">AME</abbrev>–<abbrev xmlns:xlink="http://www.w3.org/1999/xlink" xlink:title="posterior median eye" id="ABBRID0EUAGO" xlink:type="simple">PME</abbrev> 0.19, <abbrev xmlns:xlink="http://www.w3.org/1999/xlink" xlink:title="anterior lateral eye" id="ABBRID0EYAGO" xlink:type="simple">ALE</abbrev>–<abbrev xmlns:xlink="http://www.w3.org/1999/xlink" xlink:title="anterior lateral eye" id="ABBRID0E3AGO" xlink:type="simple">ALE</abbrev> 2.03, <abbrev xmlns:xlink="http://www.w3.org/1999/xlink" xlink:title="anterior lateral eye" id="ABBRID0EABGO" xlink:type="simple">ALE</abbrev>–<abbrev xmlns:xlink="http://www.w3.org/1999/xlink" xlink:title="posterior median eye" id="ABBRID0EEBGO" xlink:type="simple">PME</abbrev> 0.71, <abbrev xmlns:xlink="http://www.w3.org/1999/xlink" xlink:title="posterior median eye" id="ABBRID0EIBGO" xlink:type="simple">PME</abbrev>–<abbrev xmlns:xlink="http://www.w3.org/1999/xlink" xlink:title="posterior median eye" id="ABBRID0EMBGO" xlink:type="simple">PME</abbrev> 1.64, <abbrev xmlns:xlink="http://www.w3.org/1999/xlink" xlink:title="posterior median eye" id="ABBRID0EQBGO" xlink:type="simple">PME</abbrev>–<abbrev xmlns:xlink="http://www.w3.org/1999/xlink" xlink:title="posterior lateral eye" id="ABBRID0EUBGO" xlink:type="simple">PLE</abbrev> 0.16, <abbrev xmlns:xlink="http://www.w3.org/1999/xlink" xlink:title="posterior lateral eye" id="ABBRID0EYBGO" xlink:type="simple">PLE</abbrev>–<abbrev xmlns:xlink="http://www.w3.org/1999/xlink" xlink:title="posterior lateral eye" id="ABBRID0E3BGO" xlink:type="simple">PLE</abbrev> 2.11, <abbrev xmlns:xlink="http://www.w3.org/1999/xlink" xlink:title="anterior lateral eye" id="ABBRID0EACGO" xlink:type="simple">ALE</abbrev>–<abbrev xmlns:xlink="http://www.w3.org/1999/xlink" xlink:title="posterior lateral eye" id="ABBRID0EECGO" xlink:type="simple">PLE</abbrev> 0.49, <abbrev xmlns:xlink="http://www.w3.org/1999/xlink" xlink:title="anterior median eye" id="ABBRID0EICGO" xlink:type="simple">AME</abbrev>–<abbrev xmlns:xlink="http://www.w3.org/1999/xlink" xlink:title="posterior lateral eye" id="ABBRID0EMCGO" xlink:type="simple">PLE</abbrev> 0.52.</p><p>Maxilla: length to width: 2.02. Labium: 1.77 long, 2.41 wide, with 96 cuspules spaced by one diameter from each other, on anterior half.</p><p>Chelicera: basal segment with 9 teeth and some small teeth on promargin. Sternum: 7.17 long, 5.92 wide.</p><p>Legs: Length leg IV to leg I: 1.09 Clavate trichobothria: on distal 1/2 tarsi I–IV. Scopula: Tarsus IV with sparse setae. Metatarsi II fully scopulate; III 1/2, IV 1/3 distal scopulate.</p><p>Type II urticating setae: 0.49–0.60 long, 0.014–0.017 wide.</p><p>Spermathecae (Fig. <xref ref-type="fig" rid="F46">196</xref>): two completely separated, not-twisted long spermathecae, with walls lacking projections or lobes and accentuaded outwards curvature medially. Midwidth expanded, about 1.5 times its basal and apical portion widths and weakly-sclerotized area at least same length of well-sclerotized area.</p><p>Color pattern (Fig. <xref ref-type="fig" rid="F47">199</xref>): as in male.</p></tp:treatment-sec><tp:treatment-sec sec-type="Color pattern ontogeny" id="SECID0EADGO"><title>Color pattern ontogeny.</title><p>Brownish juveniles lacking metallic sheen, black tarsi contrasting with other lighter articles and abdomen dorsum reddish, with dorsal central longitudinal black stripe connected only with anterior pair of transversal black stripes. When mature, both males and females lose this pattern.</p></tp:treatment-sec><tp:treatment-sec sec-type="distribution" id="SECID0EFDGO"><title>Distribution.</title><p>Peru, department of San Martín (Fig. <xref ref-type="fig" rid="F27">105</xref>).</p></tp:treatment-sec><tp:treatment-sec sec-type="natural history" id="SECID0EPDGO"><title>Natural history.</title><p>Unknown.</p></tp:treatment-sec><tp:treatment-sec><!--Section generated to contain objects referenced in tp:taxon-treatment.--><fig id="F3" position="float" orientation="portrait"><label>Figures 4–14.</label><caption><p>
                  <tp:taxon-name><tp:taxon-name-part taxon-name-part-type="subfamily">Aviculariinae</tp:taxon-name-part></tp:taxon-name> characters. <bold>4</bold> <italic><tp:taxon-name><tp:taxon-name-part taxon-name-part-type="genus">Ephebopus</tp:taxon-name-part> <tp:taxon-name-part taxon-name-part-type="species">murinus</tp:taxon-name-part></tp:taxon-name></italic>, palp with paddle of urticating setae type V (arrow) on prolateral side <bold>5–6</bold> <italic><tp:taxon-name><tp:taxon-name-part taxon-name-part-type="genus">Heteroscodra</tp:taxon-name-part></tp:taxon-name></italic> sp. <bold>5</bold> black marks (arrow) on dorsal tibiae, metatarsi and tarsi <bold>6</bold> tibia IV incrassate <bold>7</bold> <italic><tp:taxon-name><tp:taxon-name-part taxon-name-part-type="genus">Typhochlaena</tp:taxon-name-part> <tp:taxon-name-part taxon-name-part-type="species">curumim</tp:taxon-name-part></tp:taxon-name></italic>, sternum as long as wide <bold>8</bold> <italic><tp:taxon-name><tp:taxon-name-part taxon-name-part-type="genus">Typhoclaena</tp:taxon-name-part> <tp:taxon-name-part taxon-name-part-type="species">seladonia</tp:taxon-name-part></tp:taxon-name></italic>, posterior lateral spinnerets with domed article (arrow) <bold>9–10</bold> <italic><tp:taxon-name><tp:taxon-name-part taxon-name-part-type="genus">Avicularia</tp:taxon-name-part> <tp:taxon-name-part taxon-name-part-type="species">merianae</tp:taxon-name-part></tp:taxon-name></italic> sp. n. <bold>9</bold> sternum longer than wide <bold>10</bold> posterior lateral spinnerets with digitiform distal article (arrow) <bold>11</bold> <italic><tp:taxon-name><tp:taxon-name-part taxon-name-part-type="genus">Psalmopoeus</tp:taxon-name-part></tp:taxon-name></italic> sp., stridulatory setae forming a lyra (arrow) on prolateral maxilla <bold>12</bold> <italic><tp:taxon-name><tp:taxon-name-part taxon-name-part-type="genus">Tapinauchenius</tp:taxon-name-part></tp:taxon-name></italic> sp., straight anterior row of eyes <bold>13</bold> <italic><tp:taxon-name><tp:taxon-name-part taxon-name-part-type="genus">Avicularia</tp:taxon-name-part> <tp:taxon-name-part taxon-name-part-type="species">avicularia</tp:taxon-name-part></tp:taxon-name></italic>, anterior row of eyes strongly procurve <bold>14</bold> <italic><tp:taxon-name><tp:taxon-name-part taxon-name-part-type="genus">Iridopelma</tp:taxon-name-part> <tp:taxon-name-part taxon-name-part-type="species">hirsutum</tp:taxon-name-part></tp:taxon-name></italic>, spermathecae.</p></caption><graphic xmlns:xlink="http://www.w3.org/1999/xlink" xlink:href="zookeys-659-001-g003.jpg" id="oo_124737.jpg" position="float" orientation="portrait" xlink:type="simple"/></fig><fig id="F5" position="float" orientation="portrait"><label>Figure 19.</label><caption><p>Map showing records of <italic><tp:taxon-name><tp:taxon-name-part taxon-name-part-type="genus">Avicularia</tp:taxon-name-part></tp:taxon-name></italic> Lamarck, 1818 species in Central and South America.</p></caption><graphic xmlns:xlink="http://www.w3.org/1999/xlink" xlink:href="zookeys-659-001-g005.jpg" id="oo_124669.jpg" position="float" orientation="portrait" xlink:type="simple"/></fig><fig id="F27" position="float" orientation="portrait"><label>Figure 105.</label><caption><p>Map showing records of <italic><tp:taxon-name><tp:taxon-name-part taxon-name-part-type="genus">Avicularia</tp:taxon-name-part> <tp:taxon-name-part taxon-name-part-type="species">taunayi</tp:taxon-name-part></tp:taxon-name></italic> (Melo-Leitão, 1920), <italic><tp:taxon-name><tp:taxon-name-part taxon-name-part-type="genus">Avicularia</tp:taxon-name-part> <tp:taxon-name-part taxon-name-part-type="species">purpurea</tp:taxon-name-part></tp:taxon-name></italic> Kirk, 1990 and <italic><tp:taxon-name><tp:taxon-name-part taxon-name-part-type="genus">Avicularia</tp:taxon-name-part> <tp:taxon-name-part taxon-name-part-type="species">merianae</tp:taxon-name-part></tp:taxon-name></italic> sp. n.</p></caption><graphic xmlns:xlink="http://www.w3.org/1999/xlink" xlink:href="zookeys-659-001-g027.jpg" id="oo_124691.jpg" position="float" orientation="portrait" xlink:type="simple"/></fig></tp:treatment-sec></tp:taxon-treatment>
