# Supplementary material for: Taxonomic revision and cladistic analysis of Avicularia Lamarck, 1818 (Araneae, Theraphosidae, Aviculariinae) with description of three new aviculariine genera
Source: Zookeys. 2017 Mar 2;(659):1–185. doi: 10.3897/zookeys.659.10717 (PMC5345366; doi:10.3897/zookeys.659.10717)
Supplement: XML Treatment for Avicularia lynnae [file zookeys.659.10717-treatment13.xml]

<!DOCTYPE tp:taxon-treatment
  PUBLIC "-//TaxonX//DTD Taxonomic Treatment Publishing DTD v0 20100105//EN" "tax-treatment-NSO.dtd">
<tp:taxon-treatment xmlns:tp="http://www.plazi.org/taxpub"><tp:treatment-meta><kwd-group><label>Taxon classification</label><kwd><named-content content-type="kingdom">Animalia</named-content></kwd><kwd><named-content content-type="order">ORDO</named-content></kwd><kwd><named-content content-type="family">FAMILIA</named-content></kwd></kwd-group><mixed-citation publication-type="journal"><person-group><name><surname>Fukushima</surname><given-names>Caroline Sayuri</given-names></name><name><surname>Bertani</surname><given-names>Rogério</given-names></name></person-group><article-title>Taxonomic revision and cladistic analysis of <italic><tp:taxon-name><tp:taxon-name-part taxon-name-part-type="genus">Avicularia</tp:taxon-name-part></tp:taxon-name></italic> Lamarck, 1818 (<tp:taxon-name><tp:taxon-name-part taxon-name-part-type="order">Araneae</tp:taxon-name-part></tp:taxon-name>, <tp:taxon-name><tp:taxon-name-part taxon-name-part-type="family">Theraphosidae</tp:taxon-name-part></tp:taxon-name>, <tp:taxon-name><tp:taxon-name-part taxon-name-part-type="subfamily">Aviculariinae</tp:taxon-name-part></tp:taxon-name>) with description of three new aviculariine genera</article-title><source>Zookeys</source><day>2</day><month>3</month><year>2017</year><volume>2017</volume><issue>659</issue><fpage>1</fpage><lpage>185</lpage><pub-id pub-id-type="doi">10.3897/zookeys.659.10717</pub-id></mixed-citation></tp:treatment-meta><tp:nomenclature><tp:taxon-name>
              <tp:taxon-name-part taxon-name-part-type="genus">Avicularia</tp:taxon-name-part>
              <tp:taxon-name-part taxon-name-part-type="species">lynnae</tp:taxon-name-part>
              <object-id xmlns:xlink="http://www.w3.org/1999/xlink" content-type="zoobank" xlink:type="simple">http://zoobank.org/4087E14F-2413-4DF6-84CE-F7D0C7B710E5</object-id>
            </tp:taxon-name><tp:taxon-status xmlns:xlink="http://www.w3.org/1999/xlink" xlink:type="simple">sp. n.</tp:taxon-status><xref ref-type="fig" rid="F5">Figs 19</xref><xref ref-type="fig" rid="F23">, 90</xref><xref ref-type="fig" rid="F48">, 201–208</xref><xref ref-type="fig" rid="F49">, 209</xref><!--PageBreak--></tp:nomenclature><tp:treatment-sec sec-type="diagnosis" id="SECID0EKFGO"><title>Diagnosis.</title><p>Males of <italic><tp:taxon-name><tp:taxon-name-part taxon-name-part-type="genus">Avicularia</tp:taxon-name-part> <tp:taxon-name-part taxon-name-part-type="species">lynnae</tp:taxon-name-part></tp:taxon-name></italic> sp. n. resemble those of <italic><tp:taxon-name><tp:taxon-name-part taxon-name-part-type="genus">Avicularia</tp:taxon-name-part> <tp:taxon-name-part taxon-name-part-type="species">minatrix</tp:taxon-name-part></tp:taxon-name></italic>, <italic><tp:taxon-name><tp:taxon-name-part taxon-name-part-type="genus">Avicularia</tp:taxon-name-part> <tp:taxon-name-part taxon-name-part-type="species">hirschii</tp:taxon-name-part></tp:taxon-name></italic> and <italic><tp:taxon-name><tp:taxon-name-part taxon-name-part-type="genus">Avicularia</tp:taxon-name-part> <tp:taxon-name-part taxon-name-part-type="species">caei</tp:taxon-name-part></tp:taxon-name></italic> sp. n. by tibia I with discrete elevation covered by a cluster of setae in apical portion, on prolateral side (Fig. <xref ref-type="fig" rid="F48">207</xref>). They can be distinguished from all species except <italic><tp:taxon-name><tp:taxon-name-part taxon-name-part-type="genus">Avicularia</tp:taxon-name-part> <tp:taxon-name-part taxon-name-part-type="species">caei</tp:taxon-name-part></tp:taxon-name></italic> sp. n. by very long embolus, more than 4 times tegulum’s width in retrolateral view (Fig. <xref ref-type="fig" rid="F48">202</xref>). Males of <italic><tp:taxon-name><tp:taxon-name-part taxon-name-part-type="genus">Avicularia</tp:taxon-name-part> <tp:taxon-name-part taxon-name-part-type="species">lynnae</tp:taxon-name-part></tp:taxon-name></italic> sp. n. differ from male <italic><tp:taxon-name><tp:taxon-name-part taxon-name-part-type="genus">Avicularia</tp:taxon-name-part> <tp:taxon-name-part taxon-name-part-type="species">caei</tp:taxon-name-part></tp:taxon-name></italic> sp. n. by having developed prominence on tegulum (Fig. <xref ref-type="fig" rid="F48">203</xref>) and by abdomen dorsum with single central longitudinal dark stripe (Fig. <xref ref-type="fig" rid="F49">209</xref>). Female unknown.</p><fig id="F48" position="float" orientation="portrait"><label>Figures 201–208.</label><caption><p>
                  <italic><tp:taxon-name><tp:taxon-name-part taxon-name-part-type="genus">Avicularia</tp:taxon-name-part> <tp:taxon-name-part taxon-name-part-type="species">lynnae</tp:taxon-name-part></tp:taxon-name></italic> sp. n., male holotype (<abbrev xmlns:xlink="http://www.w3.org/1999/xlink" content-type="institution" xlink:title="American Museum of Natural History, New York" id="ABBRID0E5IGO" xlink:type="simple">AMNH</abbrev> RW49). <bold>201–204</bold> left palpal bulb <bold>201</bold> prolateral <bold>202</bold> retrolateral <bold>203</bold> frontal <bold>204</bold> dorsal <bold>205</bold> left cymbium, dorsal <bold>206–208</bold> left tibia I <bold>206</bold> prolateral <bold>207</bold> ventral <bold>208</bold> retrolateral. Scale bars = 1 mm.</p></caption><graphic xmlns:xlink="http://www.w3.org/1999/xlink" xlink:href="zookeys-659-001-g048.jpg" id="oo_124712.jpg" position="float" orientation="portrait" xlink:type="simple"/></fig></tp:treatment-sec><tp:treatment-sec sec-type="etymology" id="SECID0EZJGO"><title>Etymology.</title><p>It was named after Lynn West, wife of mygalomorph expert Rick West. This name is considered feminine in gender.</p></tp:treatment-sec><tp:treatment-sec sec-type="material" id="SECID0E5JGO"><title>Material examined.</title><p>Holotype male, Peru, Loreto, Rio Tigre, Cristo Rey village [<named-content xmlns:xlink="http://www.w3.org/1999/xlink" content-type="dwc:verbatimCoordinates" xlink:type="simple"><named-content content-type="geo-json" specific-use="{&#34;type&#34;:&#34;Point&#34;,&#34;coordinates&#34;:[-74.266667,-3.966667]}" id="NCID0EHKGO" xlink:type="simple">3°58'S, 74°16'W</named-content></named-content>] near Iquitos, R. C. West col., 21 November 1993, crossing trail by day (<abbrev xmlns:xlink="http://www.w3.org/1999/xlink" content-type="institution" xlink:title="American Museum of Natural History, New York" id="ABBRID0EMKGO" xlink:type="simple">AMNH</abbrev> RW49); paratype male, Peru, Loreto, Brillo Nuevo [<named-content xmlns:xlink="http://www.w3.org/1999/xlink" content-type="dwc:verbatimCoordinates" xlink:type="simple"><named-content content-type="geo-json" specific-use="{&#34;type&#34;:&#34;Point&#34;,&#34;coordinates&#34;:[-71.766667,-3.150000]}" id="NCID0EUKGO" xlink:type="simple">3°09'S, 71°46'W</named-content></named-content>] (Brillo Neuvo [<italic>sic</italic>]), Rio Yaguasyacu, B. Lamar col. (<abbrev xmlns:xlink="http://www.w3.org/1999/xlink" content-type="institution" xlink:title="American Museum of Natural History, New York" id="ABBRID0E2KGO" xlink:type="simple">AMNH</abbrev>–RCW).</p></tp:treatment-sec><tp:treatment-sec sec-type="material" id="SECID0EALGO"><title>Additional material.</title><p>ECUADOR: <italic>Pastaza</italic>: Tigüino [<named-content xmlns:xlink="http://www.w3.org/1999/xlink" content-type="dwc:verbatimCoordinates" xlink:type="simple"><named-content content-type="geo-json" specific-use="{&#34;type&#34;:&#34;Point&#34;,&#34;coordinates&#34;:[-76.950000,-1.166667]}" id="NCID0ELLGO" xlink:type="simple">1°10'S, 76°57'W</named-content></named-content>], 1 male, B. Lamar col., September 1990, found in a bird capture net (<abbrev xmlns:xlink="http://www.w3.org/1999/xlink" content-type="institution" xlink:title="American Museum of Natural History, New York" id="ABBRID0EQLGO" xlink:type="simple">AMNH</abbrev>–RCW); PERU: Marañón (Marauon [<italic>sic</italic>] [river or province?]), 1 male, Bristol, October 1927 (<abbrev xmlns:xlink="http://www.w3.org/1999/xlink" content-type="institution" xlink:title="American Museum of Natural History, New York" id="ABBRID0EXLGO" xlink:type="simple">AMNH</abbrev> Pe96); <italic>Madre de Dios</italic>: Zona Reservada Pakitza [<named-content xmlns:xlink="http://www.w3.org/1999/xlink" content-type="dwc:verbatimCoordinates" xlink:type="simple"><named-content content-type="geo-json" specific-use="{&#34;type&#34;:&#34;Point&#34;,&#34;coordinates&#34;:[-71.283333,-11.933333]}" id="NCID0EBMGO" xlink:type="simple">11°56'S, 71°17'W</named-content></named-content>], 356 m asl, 1 male, Igidio &amp; D. Silva col., 13 August 1992 (MUSM-ENTO 500685).</p><fig id="F49" position="float" orientation="portrait"><label>Figure 209.</label><caption><p>
                  <italic><tp:taxon-name><tp:taxon-name-part taxon-name-part-type="genus">Avicularia</tp:taxon-name-part> <tp:taxon-name-part taxon-name-part-type="species">lynnae</tp:taxon-name-part></tp:taxon-name></italic> sp. n., habitus, male from department of Loreto, Peru. Photo: R. C. West.</p></caption><graphic xmlns:xlink="http://www.w3.org/1999/xlink" xlink:href="zookeys-659-001-g049.jpg" id="oo_124713.jpg" position="float" orientation="portrait" xlink:type="simple"/></fig></tp:treatment-sec><tp:treatment-sec sec-type="Male" id="SECID0EZMGO"><title>Male.</title><p>
              <bold>Description.</bold> <abbrev xmlns:xlink="http://www.w3.org/1999/xlink" content-type="institution" xlink:title="American Museum of Natural History, New York" id="ABBRID0EBNGO" xlink:type="simple">AMNH</abbrev> RW49. Carapace: 10.87 long, 10.25 wide, 2.40 high. Chelicera: 3.07 long. Legs (femur, patella, tibia, metatarsus, tarsus, total): I: 11.9, 5.4, 9.2, 9.3, 5.0, 40.8. II: 11.1, 5.2, 8.9, 8.6, 4.7, 38.5. III: 10.0, 4.6, 8.0, 8.6, 4.6, 35.8. IV: 12.2, 4.9, 10.6, 12.6, 4.0, 44.3; Palp: 6.8, 3.7, 5.5, –, 2.1, 18.1; Midwidths: femora I–IV= 1.18, 1.7, 2.14, 1.9, palp= 1.6; patellae I–IV= 1.9, 2.2, 2.0, 2.1, palp= 1.8; tibiae I–IV= 1.7, 1.6, 1.4, 1.5, palp= 1.4; metatarsi I–IV= 1.1, 1.2, 1.1, 1.2; tarsi I–IV= 1.2, 1.3, 1.4, 1.2, palp= 1.3. Abdomen: 10.77 long, 8.49 wide. Spinnerets: <abbrev xmlns:xlink="http://www.w3.org/1999/xlink" xlink:title="posterior median spinneret" id="ABBRID0EGNGO" xlink:type="simple">PMS</abbrev>, 1.05 long, 0.46 wide, 0.13 apart; <abbrev xmlns:xlink="http://www.w3.org/1999/xlink" xlink:title="posterior lateral spinneret" id="ABBRID0EKNGO" xlink:type="simple">PLS</abbrev>, 1.50 basal, 0.85 middle, 2.17 distal; midwidths 0.96, 0.76, 0.68, respectively.</p><p>Carapace: 1.06 times longer than wide; cephalic region not raised, thoracic striae inconspicuous.</p><p>Fovea: shallow, straight, 0.64 wide.</p><p>Eyes: eye tubercle 0.91 high, 1.80 long, 2.41 wide. Clypeus absent. Anterior row of eyes slightly procurve, posterior slightly recurve. Eye size and interdistances: <abbrev xmlns:xlink="http://www.w3.org/1999/xlink" xlink:title="anterior median eye" id="ABBRID0ESNGO" xlink:type="simple">AME</abbrev> 0.62, <abbrev xmlns:xlink="http://www.w3.org/1999/xlink" xlink:title="anterior lateral eye" id="ABBRID0EWNGO" xlink:type="simple">ALE</abbrev> 0.61, <abbrev xmlns:xlink="http://www.w3.org/1999/xlink" xlink:title="posterior median eye" id="ABBRID0E1NGO" xlink:type="simple">PME</abbrev> 0.19, <abbrev xmlns:xlink="http://www.w3.org/1999/xlink" xlink:title="posterior lateral eye" id="ABBRID0E5NGO" xlink:type="simple">PLE</abbrev> 0.55, <abbrev xmlns:xlink="http://www.w3.org/1999/xlink" xlink:title="anterior median eye" id="ABBRID0ECOGO" xlink:type="simple">AME</abbrev>–<abbrev xmlns:xlink="http://www.w3.org/1999/xlink" xlink:title="anterior median eye" id="ABBRID0EGOGO" xlink:type="simple">AME</abbrev> 0.41, <abbrev xmlns:xlink="http://www.w3.org/1999/xlink" xlink:title="anterior median eye" id="ABBRID0EKOGO" xlink:type="simple">AME</abbrev>–<abbrev xmlns:xlink="http://www.w3.org/1999/xlink" xlink:title="anterior lateral eye" id="ABBRID0EOOGO" xlink:type="simple">ALE</abbrev> 0.27, <abbrev xmlns:xlink="http://www.w3.org/1999/xlink" xlink:title="anterior median eye" id="ABBRID0ESOGO" xlink:type="simple">AME</abbrev>–<abbrev xmlns:xlink="http://www.w3.org/1999/xlink" xlink:title="posterior median eye" id="ABBRID0EWOGO" xlink:type="simple">PME</abbrev> 0.14, <abbrev xmlns:xlink="http://www.w3.org/1999/xlink" xlink:title="anterior lateral eye" id="ABBRID0E1OGO" xlink:type="simple">ALE</abbrev>–<abbrev xmlns:xlink="http://www.w3.org/1999/xlink" xlink:title="anterior lateral eye" id="ABBRID0E5OGO" xlink:type="simple">ALE</abbrev> 1.54, <abbrev xmlns:xlink="http://www.w3.org/1999/xlink" xlink:title="anterior lateral eye" id="ABBRID0ECPGO" xlink:type="simple">ALE</abbrev>–<abbrev xmlns:xlink="http://www.w3.org/1999/xlink" xlink:title="posterior median eye" id="ABBRID0EGPGO" xlink:type="simple">PME</abbrev> 0.39, <abbrev xmlns:xlink="http://www.w3.org/1999/xlink" xlink:title="posterior median eye" id="ABBRID0EKPGO" xlink:type="simple">PME</abbrev>–<abbrev xmlns:xlink="http://www.w3.org/1999/xlink" xlink:title="posterior median eye" id="ABBRID0EOPGO" xlink:type="simple">PME</abbrev> 1.50, <abbrev xmlns:xlink="http://www.w3.org/1999/xlink" xlink:title="posterior median eye" id="ABBRID0ESPGO" xlink:type="simple">PME</abbrev>–<abbrev xmlns:xlink="http://www.w3.org/1999/xlink" xlink:title="posterior lateral eye" id="ABBRID0EWPGO" xlink:type="simple">PLE</abbrev> 0.04, <abbrev xmlns:xlink="http://www.w3.org/1999/xlink" xlink:title="posterior lateral eye" id="ABBRID0E1PGO" xlink:type="simple">PLE</abbrev>–<abbrev xmlns:xlink="http://www.w3.org/1999/xlink" xlink:title="posterior lateral eye" id="ABBRID0E5PGO" xlink:type="simple">PLE</abbrev> 1.96, <abbrev xmlns:xlink="http://www.w3.org/1999/xlink" xlink:title="anterior lateral eye" id="ABBRID0ECQGO" xlink:type="simple">ALE</abbrev>–<abbrev xmlns:xlink="http://www.w3.org/1999/xlink" xlink:title="posterior lateral eye" id="ABBRID0EGQGO" xlink:type="simple">PLE</abbrev> 0.19, <abbrev xmlns:xlink="http://www.w3.org/1999/xlink" xlink:title="anterior median eye" id="ABBRID0EKQGO" xlink:type="simple">AME</abbrev>–<abbrev xmlns:xlink="http://www.w3.org/1999/xlink" xlink:title="posterior lateral eye" id="ABBRID0EOQGO" xlink:type="simple">PLE</abbrev> 0.34.</p><p>Maxilla: length to width: 2.57. Cuspules: about 85 spread over ventral inner heel. Labium: 1.08 long, 1.72 wide, with 54 cuspules spaced by more than one diameter from each other, on anterior half. Labio-sternal groove shallow, flat, two slightly separate, large sigilla.</p><p>Chelicera: basal segment with 12 teeth and some small teeth on promargin. Sternum: 6.0 long, 3.91 wide. Sigilla: three pairs, anterior rounded, middle fusiform, posterior rounded, set at 45°angle, all close to margin.</p><!--PageBreak--><p>Legs: Formula: IV=I II III. Length leg IV to leg I: 1.09. Clavate trichobothria: distal 2/3 tarsi I–IV. Scopula: Tarsi I–IV fully scopulate. Metatarsi I–II fully scopulate; III 1/2, IV 1/5 distal scopulate. IV divided by a bald area.</p><p>Type II urticating setae: 0.73–0.87 long, 0.013–0.019 wide.</p><p>Palp (Figs <xref ref-type="fig" rid="F48">201–204</xref>): globous bulb with small subtegulum and developed prominence on tegulum. Embolus: not flattened, lacking keels, 3.91 long in retrolateral view, about 4.5 times tegulum’s length. Medial portion and tegulum’s margin form an acute angle in retrolateral view. Proximal part very curved in frontal view; thin distal width, tapering distally; basal, middle and distal width of 0.26, 0.18, 0.03, respectively. Tegulum: 1.51 long, 0.89 high in retrolateral view. Cymbium subtriangular with subequal lobes, with well-developed process bearing thin setae on retrolateral lobe (Fig. <xref ref-type="fig" rid="F48">205</xref>).</p><p>Tibial I with a discrete elevation covered by a cluster of setae in apical portion, on prolateral side (Figs <xref ref-type="fig" rid="F48">206–208</xref>).</p><p>Color pattern (Fig. <xref ref-type="fig" rid="F49">209</xref>): carapace brown with golden short body setae and thick dark longer setae spread over the carapace. Carapace border long setae the same color as dorsal carapace short body setae. Coxae, labium, sternum and maxillae light brown, same color as ventral femora. Legs and palps with brown short body setae and orange brown long guard-setae. Leg rings on distal femora, tibiae and metatarsi whitish. Abdomen dorsum with long guard-setae homogeneously distributed, lateral orange short body setae and black short body setae forming a central longitudinal stripe. Ventral abdomen light brown.</p></tp:treatment-sec><tp:treatment-sec sec-type="Color pattern ontogeny" id="SECID0ENRGO"><title>Color pattern ontogeny.</title><p>Immatures are unknown.</p></tp:treatment-sec><tp:treatment-sec sec-type="distribution" id="SECID0ESRGO"><title>Distribution.</title><p>Ecuador and Peru (Fig. <xref ref-type="fig" rid="F23">90</xref>).</p></tp:treatment-sec><tp:treatment-sec sec-type="natural history" id="SECID0E3RGO"><title>Natural history.</title><p>Specimens were found in a silken retreat in a curled living leaf (W. Lamar, pers. comm. to R. C. West).</p><p>Female unknown.</p></tp:treatment-sec><tp:treatment-sec sec-type="remarks" id="SECID0ECSGO"><title>Remarks.</title><p>
              <tp:taxon-name><tp:taxon-name-part taxon-name-part-type="subfamily">Aviculariinae</tp:taxon-name-part></tp:taxon-name> diversity in Ecuador, Peru and Colombia is poorly known, and certainly underestimated; specimens are rare in arachnological collections. Thus, the identity of some specimens collected in these countries should be analyzed carefully. <italic><tp:taxon-name><tp:taxon-name-part taxon-name-part-type="genus">Avicularia</tp:taxon-name-part> <tp:taxon-name-part taxon-name-part-type="species">lynnae</tp:taxon-name-part></tp:taxon-name></italic> sp. n. specimens were collected in Peru and Ecuador, and its female is unknown. The species is sympatric with <italic><tp:taxon-name><tp:taxon-name-part taxon-name-part-type="genus">Avicularia</tp:taxon-name-part> <tp:taxon-name-part taxon-name-part-type="species">hirschii</tp:taxon-name-part></tp:taxon-name></italic> and resembles it by having tibia I with discrete elevation covered by a cluster of setae in apical portion on prolateral side, and by having cymbium with thin setae covering the process on retrolateral lobe. The difference lies in embolus length, much greater in <italic><tp:taxon-name><tp:taxon-name-part taxon-name-part-type="genus">Avicularia</tp:taxon-name-part> <tp:taxon-name-part taxon-name-part-type="species">lynnae</tp:taxon-name-part></tp:taxon-name></italic> sp. n. (Fig. <xref ref-type="fig" rid="F48">204</xref>) than in <italic><tp:taxon-name><tp:taxon-name-part taxon-name-part-type="genus">Avicularia</tp:taxon-name-part> <tp:taxon-name-part taxon-name-part-type="species">hirschii</tp:taxon-name-part></tp:taxon-name></italic> (Fig. <xref ref-type="fig" rid="F42">176</xref>). Pairing female and immature to males of each one of these sympatric species is a problem. Paratype female of <italic><tp:taxon-name><tp:taxon-name-part taxon-name-part-type="genus">Avicularia</tp:taxon-name-part> <tp:taxon-name-part taxon-name-part-type="species">hirschii</tp:taxon-name-part></tp:taxon-name></italic> has very long twisted spermatheca, which is morphologically more compatible with the very long embolus of males of <italic><tp:taxon-name><tp:taxon-name-part taxon-name-part-type="genus">Avicularia</tp:taxon-name-part> <tp:taxon-name-part taxon-name-part-type="species">lynnae</tp:taxon-name-part></tp:taxon-name></italic> sp. n. Immatures of <italic><tp:taxon-name><tp:taxon-name-part taxon-name-part-type="genus">Avicularia</tp:taxon-name-part> <tp:taxon-name-part taxon-name-part-type="species">hirschii</tp:taxon-name-part></tp:taxon-name></italic> were described as having single dorsal black stripe on abdomen (Fig. <xref ref-type="fig" rid="F44">184</xref>). However, this immature pattern could fit to adults of either <italic><tp:taxon-name><tp:taxon-name-part taxon-name-part-type="genus">Avicularia</tp:taxon-name-part> <tp:taxon-name-part taxon-name-part-type="species">hirschii</tp:taxon-name-part></tp:taxon-name></italic> and <italic><tp:taxon-name><tp:taxon-name-part taxon-name-part-type="genus">Avicularia</tp:taxon-name-part> <tp:taxon-name-part taxon-name-part-type="species">lynnae</tp:taxon-name-part></tp:taxon-name></italic> sp. n. Thus, it is necessary to further collect specimens to solve this query.</p></tp:treatment-sec><tp:treatment-sec><!--Section generated to contain objects referenced in tp:taxon-treatment.--><fig id="F5" position="float" orientation="portrait"><label>Figure 19.</label><caption><p>Map showing records of <italic><tp:taxon-name><tp:taxon-name-part taxon-name-part-type="genus">Avicularia</tp:taxon-name-part></tp:taxon-name></italic> Lamarck, 1818 species in Central and South America.</p></caption><graphic xmlns:xlink="http://www.w3.org/1999/xlink" xlink:href="zookeys-659-001-g005.jpg" id="oo_124669.jpg" position="float" orientation="portrait" xlink:type="simple"/></fig><fig id="F23" position="float" orientation="portrait"><label>Figure 90.</label><caption><p>Map showing records of <italic><tp:taxon-name><tp:taxon-name-part taxon-name-part-type="genus">Avicularia</tp:taxon-name-part> <tp:taxon-name-part taxon-name-part-type="species">minatrix</tp:taxon-name-part></tp:taxon-name></italic> Pocock, 1903, <italic><tp:taxon-name><tp:taxon-name-part taxon-name-part-type="genus">Avicularia</tp:taxon-name-part> <tp:taxon-name-part taxon-name-part-type="species">hirschii</tp:taxon-name-part></tp:taxon-name></italic> <xref ref-type="bibr" rid="B22">Bullmer et al. 2006</xref>, <italic><tp:taxon-name><tp:taxon-name-part taxon-name-part-type="genus">Avicularia</tp:taxon-name-part> <tp:taxon-name-part taxon-name-part-type="species">lynnae</tp:taxon-name-part></tp:taxon-name></italic> sp. n. and <italic><tp:taxon-name><tp:taxon-name-part taxon-name-part-type="genus">Avicularia</tp:taxon-name-part> <tp:taxon-name-part taxon-name-part-type="species">caei</tp:taxon-name-part></tp:taxon-name></italic> sp. n.</p></caption><graphic xmlns:xlink="http://www.w3.org/1999/xlink" xlink:href="zookeys-659-001-g023.jpg" id="oo_124687.jpg" position="float" orientation="portrait" xlink:type="simple"/></fig><fig id="F42" position="float" orientation="portrait"><label>Figures 173–180.</label><caption><p>
                  <italic><tp:taxon-name><tp:taxon-name-part taxon-name-part-type="genus">Avicularia</tp:taxon-name-part> <tp:taxon-name-part taxon-name-part-type="species">hirschii</tp:taxon-name-part></tp:taxon-name></italic> <xref ref-type="bibr" rid="B22">Bullmer et al. 2006</xref>, male holotype (<abbrev xmlns:xlink="http://www.w3.org/1999/xlink" content-type="institution" xlink:title="Forschungsinstitut und Naturmuseum Senckenberg, Frankfurt" id="ABBRID0EO3EO" xlink:type="simple">SMF</abbrev> 57125). <bold>173–176</bold> right palpal bulb (mirrored) <bold>173</bold> prolateral <bold>174</bold> retrolateral <bold>175</bold> frontal <bold>176</bold> dorsal <bold>177</bold> right cymbium, dorsal (mirrored) <bold>178–180</bold> left tibia I <bold>178</bold> prolateral <bold>179</bold> ventral <bold>180</bold> retrolateral. Scale bars = 1 mm.</p></caption><graphic xmlns:xlink="http://www.w3.org/1999/xlink" xlink:href="zookeys-659-001-g042.jpg" id="oo_124706.jpg" position="float" orientation="portrait" xlink:type="simple"/></fig><fig id="F44" position="float" orientation="portrait"><label>Figures 184–187.</label><caption><p>
                  <italic><tp:taxon-name><tp:taxon-name-part taxon-name-part-type="genus">Avicularia</tp:taxon-name-part> <tp:taxon-name-part taxon-name-part-type="species">hirschii</tp:taxon-name-part></tp:taxon-name></italic> <xref ref-type="bibr" rid="B22">Bullmer et al. 2006</xref>, habitus. <bold>184</bold> immature, Tiguino, department of Pastaza, Ecuador <bold>185</bold> juvenile, Senador Guiomard, state of Acre, Brazil <bold>186</bold> female, Estação Ecológica Rio Acre, Assis Brasil, state of Acre, Brazil <bold>187</bold> female feeding on an insect, Rio Momón, department of Loreto, Peru. Photos: <bold>184</bold> W. Lamar; <bold>185</bold> S. Albuquerque, <bold>186</bold> M. A. de Freitas; <bold>187</bold> R. C. West.</p></caption><graphic xmlns:xlink="http://www.w3.org/1999/xlink" xlink:href="zookeys-659-001-g044.jpg" id="oo_124708.jpg" position="float" orientation="portrait" xlink:type="simple"/></fig></tp:treatment-sec><ref-list><ref id="B22"><mixed-citation xmlns:xlink="http://www.w3.org/1999/xlink" xlink:type="simple">
          <person-group><name name-style="western"><surname>Bullmer</surname><given-names>M</given-names></name><name name-style="western"><surname>Thierer-Lutz</surname><given-names>M</given-names></name><name name-style="western"><surname>Schmidt</surname><given-names>GEW</given-names></name></person-group> (<year>2006</year>) <article-title><italic><tp:taxon-name><tp:taxon-name-part taxon-name-part-type="genus">Avicularia</tp:taxon-name-part> <tp:taxon-name-part taxon-name-part-type="species">hirschii</tp:taxon-name-part></tp:taxon-name></italic> sp. n. (<tp:taxon-name><tp:taxon-name-part taxon-name-part-type="order">Araneae</tp:taxon-name-part></tp:taxon-name>: <tp:taxon-name><tp:taxon-name-part taxon-name-part-type="family">Theraphosidae</tp:taxon-name-part></tp:taxon-name>: <tp:taxon-name><tp:taxon-name-part taxon-name-part-type="subfamily">Aviculariinae</tp:taxon-name-part></tp:taxon-name>), eine neue Vogelspinnenart aus Ekuador.</article-title> <source>Tarantulas of the World</source> <volume>124</volume>: <fpage>3</fpage>–<lpage>17</lpage>.</mixed-citation></ref></ref-list></tp:taxon-treatment>
