# Supplementary material for: Taxonomic revision and cladistic analysis of Avicularia Lamarck, 1818 (Araneae, Theraphosidae, Aviculariinae) with description of three new aviculariine genera
Source: Zookeys. 2017 Mar 2;(659):1–185. doi: 10.3897/zookeys.659.10717 (PMC5345366; doi:10.3897/zookeys.659.10717)
Supplement: XML Treatment for Avicularia vestiaria [file zookeys.659.10717-treatment15.xml]

<!DOCTYPE tp:taxon-treatment
  PUBLIC "-//TaxonX//DTD Taxonomic Treatment Publishing DTD v0 20100105//EN" "tax-treatment-NSO.dtd">
<tp:taxon-treatment xmlns:tp="http://www.plazi.org/taxpub"><tp:treatment-meta><kwd-group><label>Taxon classification</label><kwd><named-content content-type="kingdom">Animalia</named-content></kwd><kwd><named-content content-type="order">ORDO</named-content></kwd><kwd><named-content content-type="family">FAMILIA</named-content></kwd></kwd-group><mixed-citation publication-type="journal"><person-group><name><surname>Fukushima</surname><given-names>Caroline Sayuri</given-names></name><name><surname>Bertani</surname><given-names>Rogério</given-names></name></person-group><article-title>Taxonomic revision and cladistic analysis of <italic><tp:taxon-name><tp:taxon-name-part taxon-name-part-type="genus">Avicularia</tp:taxon-name-part></tp:taxon-name></italic> Lamarck, 1818 (<tp:taxon-name><tp:taxon-name-part taxon-name-part-type="order">Araneae</tp:taxon-name-part></tp:taxon-name>, <tp:taxon-name><tp:taxon-name-part taxon-name-part-type="family">Theraphosidae</tp:taxon-name-part></tp:taxon-name>, <tp:taxon-name><tp:taxon-name-part taxon-name-part-type="subfamily">Aviculariinae</tp:taxon-name-part></tp:taxon-name>) with description of three new aviculariine genera</article-title><source>Zookeys</source><day>2</day><month>3</month><year>2017</year><volume>2017</volume><issue>659</issue><fpage>1</fpage><lpage>185</lpage><pub-id pub-id-type="doi">10.3897/zookeys.659.10717</pub-id></mixed-citation></tp:treatment-meta><tp:nomenclature><tp:taxon-name>
              <tp:taxon-name-part taxon-name-part-type="genus">Avicularia</tp:taxon-name-part>
              <tp:taxon-name-part taxon-name-part-type="species">vestiaria</tp:taxon-name-part>
            </tp:taxon-name><tp:taxon-authority>(De Geer, 1778), nomen nudum</tp:taxon-authority><tp:nomenclature-citation-list><tp:nomenclature-citation><tp:taxon-name>
                  <tp:taxon-name-part taxon-name-part-type="genus">Aranea</tp:taxon-name-part> <tp:taxon-name-part taxon-name-part-type="species">vestiaria</tp:taxon-name-part></tp:taxon-name><comment>De Geer, 1778: 313; F. O. <xref ref-type="bibr" rid="B108">Pickard-Cambridge 1896</xref>: 741 (under <tp:taxon-name><tp:taxon-name-part taxon-name-part-type="genus">Avicularia</tp:taxon-name-part> <tp:taxon-name-part taxon-name-part-type="species">avicularia</tp:taxon-name-part></tp:taxon-name>); <xref ref-type="bibr" rid="B104">Petrunkevitch 1911</xref>: 49 (under <tp:taxon-name><tp:taxon-name-part taxon-name-part-type="genus">Avicularia</tp:taxon-name-part> <tp:taxon-name-part taxon-name-part-type="species">avicularia</tp:taxon-name-part></tp:taxon-name>); <xref ref-type="bibr" rid="B120">Roewer 1942</xref>: 253 (under <tp:taxon-name><tp:taxon-name-part taxon-name-part-type="genus">Avicularia</tp:taxon-name-part> <tp:taxon-name-part taxon-name-part-type="species">avicularia</tp:taxon-name-part></tp:taxon-name>); <xref ref-type="bibr" rid="B17">Bonnet 1955</xref>: 828 (under <tp:taxon-name><tp:taxon-name-part taxon-name-part-type="genus">Avicularia</tp:taxon-name-part> <tp:taxon-name-part taxon-name-part-type="species">avicularia</tp:taxon-name-part></tp:taxon-name>); <xref ref-type="bibr" rid="B178">World Spider Catalog 2016</xref> (under <tp:taxon-name><tp:taxon-name-part taxon-name-part-type="genus">Avicularia</tp:taxon-name-part> <tp:taxon-name-part taxon-name-part-type="species">avicularia</tp:taxon-name-part></tp:taxon-name>).</comment></tp:nomenclature-citation><tp:nomenclature-citation><tp:taxon-name>
                  <tp:taxon-name-part taxon-name-part-type="genus">Avicularia</tp:taxon-name-part> <tp:taxon-name-part taxon-name-part-type="species">vestiaria</tp:taxon-name-part></tp:taxon-name><comment>: <xref ref-type="bibr" rid="B1">Ausserer 1871</xref>: 201 (as senior synonym of <tp:taxon-name><tp:taxon-name-part taxon-name-part-type="genus">Aranea</tp:taxon-name-part> <tp:taxon-name-part taxon-name-part-type="species">avicularia</tp:taxon-name-part></tp:taxon-name>), 1875: 184; Hasselt 1888: 166 (as senior synonym of <tp:taxon-name><tp:taxon-name-part taxon-name-part-type="genus">Mygale</tp:taxon-name-part> <tp:taxon-name-part taxon-name-part-type="species">avicularia</tp:taxon-name-part></tp:taxon-name><italic>sensu</italic> Latreille).</comment></tp:nomenclature-citation></tp:nomenclature-citation-list></tp:nomenclature><tp:treatment-sec sec-type="remarks" id="SECID0ECIHO"><title>Remarks.</title><p>As stated by F. O. <xref ref-type="bibr" rid="B108">Pickard-Cambridge (1896)</xref>, the name “<italic><tp:taxon-name><tp:taxon-name-part taxon-name-part-type="species">vestiaria</tp:taxon-name-part></tp:taxon-name></italic>” is solely a word used for <xref ref-type="bibr" rid="B28">De Geer (1778)</xref> in his redescription of <italic><tp:taxon-name><tp:taxon-name-part taxon-name-part-type="genus">Aranea</tp:taxon-name-part> <tp:taxon-name-part taxon-name-part-type="species">avicularia</tp:taxon-name-part></tp:taxon-name></italic> <xref ref-type="bibr" rid="B82">Linnaeus (1758)</xref> (<xref ref-type="bibr" rid="B137">Simon 1892</xref>: 172; F. O. <xref ref-type="bibr" rid="B108">Pickard-Cambridge 1896</xref>: 741), <italic>in litt.</italic> “<italic><tp:taxon-name><tp:taxon-name-part taxon-name-part-type="genus">Aranea</tp:taxon-name-part> <tp:taxon-name-part taxon-name-part-type="species">vestiaria</tp:taxon-name-part></tp:taxon-name> hirsutissima nigro-fusca S. rufescens, plantis amplis tomentosis</italic>” (<xref ref-type="bibr" rid="B28">De Geer 1778</xref>: 313). It is not a specific name as considered by <xref ref-type="bibr" rid="B1">Ausserer (1871)</xref>. Even though other <!--PageBreak-->authors such as <xref ref-type="bibr" rid="B2">Ausserer (1875)</xref> considered it a valid name, we understand a formal description was not presented or intended and, therefore, <italic><tp:taxon-name><tp:taxon-name-part taxon-name-part-type="genus">Avicularia</tp:taxon-name-part> <tp:taxon-name-part taxon-name-part-type="species">vestiaria</tp:taxon-name-part></tp:taxon-name></italic> (De Geer, 1778) is, herein, considered a <italic>nomen nudum</italic>.</p></tp:treatment-sec><ref-list><ref id="B108"><mixed-citation xmlns:xlink="http://www.w3.org/1999/xlink" xlink:type="simple">
          <person-group><name name-style="western"><surname>Pickard-Cambridge</surname><given-names>FO</given-names></name></person-group> (<year>1896</year>) <article-title>On the <tp:taxon-name><tp:taxon-name-part taxon-name-part-type="family">Theraphosidae</tp:taxon-name-part></tp:taxon-name> of the lower Amazons: being an account of the new genera and species of this group of spiders discovered during the expedition of the steamship “Faraday” up the river Amazons.</article-title> <source>Proceedings of the Zoological Society of London</source> <volume>1896</volume>: <fpage>716</fpage>–<lpage>766</lpage>. <ext-link xlink:type="simple" ext-link-type="uri" xlink:href="http://www.biodiversitylibrary.org/page/31200747#page/810/mode/1up">http://www.biodiversitylibrary.org/page/31200747#page/810/mode/1up</ext-link></mixed-citation></ref><ref id="B104"><mixed-citation xmlns:xlink="http://www.w3.org/1999/xlink" xlink:type="simple">
          <person-group><name name-style="western"><surname>Petrunkevitch</surname><given-names>A</given-names></name></person-group> (<year>1911</year>) <article-title>A synonymic index-catalogue of spiders of North, Central and South America with all adjacent islands, Greenland, Bermuda, West Indies, Terra del Fuego, Galapagos, etc.</article-title> <source>Bulletin of American Museum Natural History</source> <volume>29</volume>: <fpage>1</fpage>–<lpage>791</lpage>. <ext-link xlink:type="simple" ext-link-type="doi" xlink:href="10.5962/bhl.title.23819">https://doi.org/10.5962/bhl.title.23819</ext-link></mixed-citation></ref><ref id="B120"><mixed-citation xmlns:xlink="http://www.w3.org/1999/xlink" xlink:type="simple">
          <person-group><name name-style="western"><surname>Roewer</surname><given-names>CF</given-names></name></person-group> (<year>1942</year>) <article-title>Katalog der <tp:taxon-name><tp:taxon-name-part taxon-name-part-type="order">Araneae</tp:taxon-name-part></tp:taxon-name> von 1758 bis 1940.</article-title> <source>Bremen</source> <volume>1</volume>: <fpage>1</fpage>–<lpage>1040</lpage>.</mixed-citation></ref><ref id="B17"><mixed-citation xmlns:xlink="http://www.w3.org/1999/xlink" xlink:type="simple">
          <person-group><name name-style="western"><surname>Bonnet</surname><given-names>P</given-names></name></person-group> (<year>1955</year>) <source>Bibliographie araneorum. Analyse méthodique de toute la littérature aranéologique jusqu’en 1939</source>. <publisher-name>Douladoure</publisher-name>, <publisher-loc>Tolouse</publisher-loc>, <issue>Part 2</issue>, <volume>tome 2</volume>, <fpage>919</fpage>–<lpage>1926</lpage>.</mixed-citation></ref><ref id="B178"><mixed-citation xmlns:xlink="http://www.w3.org/1999/xlink" xlink:type="simple">
          <institution xlink:type="simple">World Spider Catalog</institution> (<year>2016</year>). <source>World Spider Catalog</source>. <publisher-name>Natural History Museum</publisher-name> <publisher-loc>Bern</publisher-loc> <ext-link xlink:type="simple" ext-link-type="uri" xlink:href="http://wsc.nmbe.ch">http://wsc.nmbe.ch</ext-link>, version 17.5</mixed-citation></ref><ref id="B1"><mixed-citation xmlns:xlink="http://www.w3.org/1999/xlink" xlink:type="simple">
          <person-group><name name-style="western"><surname>Ausserer</surname><given-names>A</given-names></name></person-group> (<year>1871</year>) <article-title>Beiträge zur Kenntniss der Arachniden-Familie der Territelariae Thorell (<tp:taxon-name><tp:taxon-name-part taxon-name-part-type="family">Mygalidae</tp:taxon-name-part></tp:taxon-name> Autor).</article-title> <source>Verhandlungen der Zoologisch-Botanischen Gesellschaft (Wien)</source> <volume>21</volume>: <fpage>117</fpage>–<lpage>224</lpage>. <ext-link xlink:type="simple" ext-link-type="uri" xlink:href="http://www.biodiversitylibrary.org/page/16425408#page/271/mode/1up">http://www.biodiversitylibrary.org/page/16425408#page/271/mode/1up</ext-link></mixed-citation></ref><ref id="B28"><mixed-citation xmlns:xlink="http://www.w3.org/1999/xlink" xlink:type="simple">
          <person-group><name name-style="western"><surname>De Geer</surname><given-names>C</given-names></name></person-group> (<year>1778</year>) <source>Mémoires pour servir à l’histoire des insectes</source>. <volume>Tome 7</volume>, <publisher-loc>Stockholm</publisher-loc>, <fpage>176</fpage>–<lpage>324</lpage>. <ext-link xlink:type="simple" ext-link-type="doi" xlink:href="10.5962/bhl.title.14802">https://doi.org/10.5962/bhl.title.14802</ext-link></mixed-citation></ref><ref id="B82"><mixed-citation xmlns:xlink="http://www.w3.org/1999/xlink" xlink:type="simple">
          <person-group><name name-style="western"><surname>Linnaeus</surname><given-names>C</given-names></name></person-group> (<year>1758</year>) <source>Systema naturae per regna tria naturae, secundum classes, ordines, genera, species cum characteribus differentiis, synonymis, locis.</source> <publisher-name>Editio decima</publisher-name>, <publisher-loc>reformata. Holmiae</publisher-loc>, <size units="page">823 pp</size>. <ext-link xlink:type="simple" ext-link-type="doi" xlink:href="10.5962/bhl.title.542">https://doi.org/10.5962/bhl.title.542</ext-link></mixed-citation></ref><ref id="B137"><mixed-citation xmlns:xlink="http://www.w3.org/1999/xlink" xlink:type="simple">
          <person-group><name name-style="western"><surname>Simon</surname><given-names>E</given-names></name></person-group> (<year>1892</year>) <source>Histoire naturelle des araignées.</source> <publisher-name>Paris</publisher-name>, <publisher-loc>tome 1</publisher-loc>, <size units="page">1084 pp</size>. <ext-link xlink:type="simple" ext-link-type="doi" xlink:href="10.5962/bhl.title.51973">https://doi.org/10.5962/bhl.title.51973</ext-link></mixed-citation></ref><ref id="B2"><mixed-citation xmlns:xlink="http://www.w3.org/1999/xlink" xlink:type="simple">
          <person-group><name name-style="western"><surname>Ausserer</surname><given-names>A</given-names></name></person-group> (<year>1875</year>) <article-title>Zweiter Beitrag zur Kenntniss der Arachniden-Familie der Territelariae Thorell (<tp:taxon-name><tp:taxon-name-part taxon-name-part-type="family">Mygalidae</tp:taxon-name-part></tp:taxon-name> Autor).</article-title> <source>Verhandlungen der Zoologisch-Botanischen Gesellschaft (Wien)</source> <volume>25</volume>: <fpage>125</fpage>–<lpage>206</lpage>. <ext-link xlink:type="simple" ext-link-type="uri" xlink:href="http://www.biodiversitylibrary.org/page/16420158#page/229/mode/1up">http://www.biodiversitylibrary.org/page/16420158#page/229/mode/1up</ext-link></mixed-citation></ref></ref-list></tp:taxon-treatment>
