# Supplementary material for: Taxonomic revision and cladistic analysis of Avicularia Lamarck, 1818 (Araneae, Theraphosidae, Aviculariinae) with description of three new aviculariine genera
Source: Zookeys. 2017 Mar 2;(659):1–185. doi: 10.3897/zookeys.659.10717 (PMC5345366; doi:10.3897/zookeys.659.10717)
Supplement: XML Treatment for Euathlus affinis [file zookeys.659.10717-treatment18.xml]

<!DOCTYPE tp:taxon-treatment
  PUBLIC "-//TaxonX//DTD Taxonomic Treatment Publishing DTD v0 20100105//EN" "tax-treatment-NSO.dtd">
<tp:taxon-treatment xmlns:tp="http://www.plazi.org/taxpub"><tp:treatment-meta><kwd-group><label>Taxon classification</label><kwd><named-content content-type="kingdom">Animalia</named-content></kwd><kwd><named-content content-type="order">ORDO</named-content></kwd><kwd><named-content content-type="family">FAMILIA</named-content></kwd></kwd-group><mixed-citation publication-type="journal"><person-group><name><surname>Fukushima</surname><given-names>Caroline Sayuri</given-names></name><name><surname>Bertani</surname><given-names>Rogério</given-names></name></person-group><article-title>Taxonomic revision and cladistic analysis of <italic><tp:taxon-name><tp:taxon-name-part taxon-name-part-type="genus">Avicularia</tp:taxon-name-part></tp:taxon-name></italic> Lamarck, 1818 (<tp:taxon-name><tp:taxon-name-part taxon-name-part-type="order">Araneae</tp:taxon-name-part></tp:taxon-name>, <tp:taxon-name><tp:taxon-name-part taxon-name-part-type="family">Theraphosidae</tp:taxon-name-part></tp:taxon-name>, <tp:taxon-name><tp:taxon-name-part taxon-name-part-type="subfamily">Aviculariinae</tp:taxon-name-part></tp:taxon-name>) with description of three new aviculariine genera</article-title><source>Zookeys</source><day>2</day><month>3</month><year>2017</year><volume>2017</volume><issue>659</issue><fpage>1</fpage><lpage>185</lpage><pub-id pub-id-type="doi">10.3897/zookeys.659.10717</pub-id></mixed-citation></tp:treatment-meta><tp:nomenclature><tp:taxon-name>
              <tp:taxon-name-part taxon-name-part-type="genus">Euathlus</tp:taxon-name-part>
              <tp:taxon-name-part taxon-name-part-type="species">affinis</tp:taxon-name-part>
            </tp:taxon-name><tp:taxon-authority>(Nicolet, 1849)</tp:taxon-authority><tp:taxon-status xmlns:xlink="http://www.w3.org/1999/xlink" xlink:type="simple">comb. n.</tp:taxon-status><xref ref-type="fig" rid="F52">Figs 221</xref><xref ref-type="fig" rid="F53">, 225</xref><!--PageBreak--><tp:nomenclature-citation-list><tp:nomenclature-citation><tp:taxon-name>
                  <tp:taxon-name-part taxon-name-part-type="genus">Mygale</tp:taxon-name-part> <tp:taxon-name-part taxon-name-part-type="species">affinis</tp:taxon-name-part></tp:taxon-name><comment>Nicolet, 1849: 333, pl. 1, fig. 6 (female lectotype and immature paralectotype designated, herein, from Chile, Santiago [<named-content xmlns:xlink="http://www.w3.org/1999/xlink" content-type="dwc:verbatimCoordinates" xlink:type="simple"><named-content content-type="geo-json" specific-use="{&#34;type&#34;:&#34;Point&#34;,&#34;coordinates&#34;:[-70.633333,-33.466667]}" id="NCID0EV3HO" xlink:type="simple">33°28'S, 70°38'W</named-content></named-content>]), <abbrev xmlns:xlink="http://www.w3.org/1999/xlink" content-type="institution" xlink:title="Muséum National d’histoire Naturelle, Paris" id="ABBRID0E13HO" xlink:type="simple">MNHN–AR</abbrev> 4871B, examined).</comment></tp:nomenclature-citation><tp:nomenclature-citation><tp:taxon-name>
                  <tp:taxon-name-part taxon-name-part-type="genus">Brachypelma</tp:taxon-name-part> <tp:taxon-name-part taxon-name-part-type="species">affinis</tp:taxon-name-part></tp:taxon-name><comment>: Mello-Leitão 1936d: 118; <xref ref-type="bibr" rid="B17">Bonnet 1955</xref>: 2989.</comment></tp:nomenclature-citation><tp:nomenclature-citation><tp:taxon-name>
                  <tp:taxon-name-part taxon-name-part-type="genus">Eurypelma</tp:taxon-name-part> <tp:taxon-name-part taxon-name-part-type="species">affine</tp:taxon-name-part></tp:taxon-name><comment>: <xref ref-type="bibr" rid="B120">Roewer 1942</xref>: 238.</comment></tp:nomenclature-citation><tp:nomenclature-citation><tp:taxon-name>
                  <tp:taxon-name-part taxon-name-part-type="genus">Avicularia</tp:taxon-name-part> <tp:taxon-name-part taxon-name-part-type="species">affinis</tp:taxon-name-part></tp:taxon-name><comment>: <xref ref-type="bibr" rid="B178">World Spider Catalog 2016</xref>.</comment></tp:nomenclature-citation></tp:nomenclature-citation-list></tp:nomenclature><tp:treatment-sec sec-type="remarks" id="SECID0ES5HO"><title>Remarks.</title><p>The lectotype female designated, herein, is a small specimen, with carapace 5.3 mm long (Fig. <xref ref-type="fig" rid="F52">221</xref>). It does not belong to any <tp:taxon-name><tp:taxon-name-part taxon-name-part-type="subfamily">Aviculariinae</tp:taxon-name-part></tp:taxon-name> species since it has spines on the legs and lacks the characteristic developed scopula on tarsi. Its spermathecae (Fig. <xref ref-type="fig" rid="F53">225</xref>) are compatible with <italic><tp:taxon-name><tp:taxon-name-part taxon-name-part-type="genus">Euathlus</tp:taxon-name-part></tp:taxon-name></italic> Ausserer, 1875 species (<xref ref-type="bibr" rid="B101">Perafán and Pérez-Miles 2014</xref>), which have species recorded for the area where the specimen was collected (Santiago, Chile). Furthermore, the original illustration published by <xref ref-type="bibr" rid="B96">Nicolet (1849</xref>, plate 1) shows a spider with reddish coloration and lacking two urticating setae patches, which is also compatible with <italic><tp:taxon-name><tp:taxon-name-part taxon-name-part-type="genus">Euathlus</tp:taxon-name-part></tp:taxon-name></italic> species, such as <italic><tp:taxon-name><tp:taxon-name-part taxon-name-part-type="genus">Encyocratella</tp:taxon-name-part> <tp:taxon-name-part taxon-name-part-type="species">parvulus</tp:taxon-name-part></tp:taxon-name></italic> (Pocock, 1903) and <italic><tp:taxon-name><tp:taxon-name-part taxon-name-part-type="genus">Euathlus</tp:taxon-name-part> <tp:taxon-name-part taxon-name-part-type="species">condorito</tp:taxon-name-part></tp:taxon-name></italic> Perafán &amp; Pérez-Miles, 2014. Therefore, we transfer <italic><tp:taxon-name><tp:taxon-name-part taxon-name-part-type="genus">Avicularia</tp:taxon-name-part> <tp:taxon-name-part taxon-name-part-type="species">affinis</tp:taxon-name-part></tp:taxon-name></italic> (Nicolet, 1849) to <italic><tp:taxon-name><tp:taxon-name-part taxon-name-part-type="genus">Euathlus</tp:taxon-name-part></tp:taxon-name></italic>, resulting in <italic><tp:taxon-name><tp:taxon-name-part taxon-name-part-type="genus">Euathlus</tp:taxon-name-part> <tp:taxon-name-part taxon-name-part-type="species">affinis</tp:taxon-name-part></tp:taxon-name></italic> (Nicolet, 1849) comb. n.</p><fig id="F53" position="float" orientation="portrait"><label>Figure 225.</label><caption><p>
                  <italic><tp:taxon-name><tp:taxon-name-part taxon-name-part-type="genus">Euathlus</tp:taxon-name-part> <tp:taxon-name-part taxon-name-part-type="species">affinis</tp:taxon-name-part></tp:taxon-name></italic> (Nicolet, 1849) comb. n., lectotype (<abbrev xmlns:xlink="http://www.w3.org/1999/xlink" content-type="institution" xlink:title="Muséum National d’histoire Naturelle, Paris" id="ABBRID0E6BIO" xlink:type="simple">MNHN–AR</abbrev> 4871B), spermathecae.</p></caption><graphic xmlns:xlink="http://www.w3.org/1999/xlink" xlink:href="zookeys-659-001-g053.jpg" id="oo_124717.jpg" position="float" orientation="portrait" xlink:type="simple"/></fig></tp:treatment-sec><tp:treatment-sec><!--Section generated to contain objects referenced in tp:taxon-treatment.--><fig id="F52" position="float" orientation="portrait"><label>Figures 219–224.</label><caption><p>Species formerly included in <italic><tp:taxon-name><tp:taxon-name-part taxon-name-part-type="genus">Avicularia</tp:taxon-name-part></tp:taxon-name></italic>. <bold>219</bold> syntype of <italic><tp:taxon-name><tp:taxon-name-part taxon-name-part-type="genus">Mygale</tp:taxon-name-part> <tp:taxon-name-part taxon-name-part-type="species">leporina</tp:taxon-name-part></tp:taxon-name></italic> C. L. Koch, 1841, immature, from state of Bahia, Brazil, (<abbrev xmlns:xlink="http://www.w3.org/1999/xlink" content-type="institution" xlink:title="Museum für Naturkunde der Humboldt-Universität, Berlin" id="ABBRID0EERHO" xlink:type="simple">ZMB</abbrev> 2028), habitus <bold>220</bold> syntype of <italic><tp:taxon-name><tp:taxon-name-part taxon-name-part-type="genus">Mygale</tp:taxon-name-part> <tp:taxon-name-part taxon-name-part-type="species">plantaris</tp:taxon-name-part></tp:taxon-name></italic> C. L. Koch, 1842, immature, from Brazil (<abbrev xmlns:xlink="http://www.w3.org/1999/xlink" content-type="institution" xlink:title="Museum für Naturkunde der Humboldt-Universität, Berlin" id="ABBRID0EWRHO" xlink:type="simple">ZMB</abbrev> 2026), habitus <bold>221</bold> <italic><tp:taxon-name><tp:taxon-name-part taxon-name-part-type="genus">Euathlus</tp:taxon-name-part> <tp:taxon-name-part taxon-name-part-type="species">affinis</tp:taxon-name-part></tp:taxon-name></italic> (Nicolet, 1849) comb. n., lectotype female, from Santiago, Chile (<abbrev xmlns:xlink="http://www.w3.org/1999/xlink" content-type="institution" xlink:title="Muséum National d’histoire Naturelle, Paris" id="ABBRID0EISHO" xlink:type="simple">MNHN–AR</abbrev> 4871B), habitus <bold>222</bold> <italic><tp:taxon-name><tp:taxon-name-part taxon-name-part-type="genus">Avicularia</tp:taxon-name-part> <tp:taxon-name-part taxon-name-part-type="species">arabica</tp:taxon-name-part></tp:taxon-name></italic> (Strand, 1908) <italic>nomen dubium</italic>, holotype juvenile female, from El-Tor, Egypt (<abbrev xmlns:xlink="http://www.w3.org/1999/xlink" content-type="institution" xlink:title="Forschungsinstitut und Naturmuseum Senckenberg, Frankfurt" id="ABBRID0E3SHO" xlink:type="simple">SMF</abbrev> 2660), spermathecae <bold>223–224</bold> <italic><tp:taxon-name><tp:taxon-name-part taxon-name-part-type="genus">Thrixopelma</tp:taxon-name-part> <tp:taxon-name-part taxon-name-part-type="species">aymara</tp:taxon-name-part></tp:taxon-name></italic> (Chamberlin, 1916) comb. n., holotype female, from Aymara, Peru (<abbrev xmlns:xlink="http://www.w3.org/1999/xlink" content-type="institution" xlink:title="Museum of Comparative Zoology, Harvard University, Cambridge" id="ABBRID0EOTHO" xlink:type="simple">MCZ</abbrev> 145) <bold>223</bold> spermatheca <bold>224</bold> habitus.</p></caption><graphic xmlns:xlink="http://www.w3.org/1999/xlink" xlink:href="zookeys-659-001-g052.jpg" id="oo_124716.jpg" position="float" orientation="portrait" xlink:type="simple"/></fig></tp:treatment-sec><ref-list><ref id="B17"><mixed-citation xmlns:xlink="http://www.w3.org/1999/xlink" xlink:type="simple">
          <person-group><name name-style="western"><surname>Bonnet</surname><given-names>P</given-names></name></person-group> (<year>1955</year>) <source>Bibliographie araneorum. Analyse méthodique de toute la littérature aranéologique jusqu’en 1939</source>. <publisher-name>Douladoure</publisher-name>, <publisher-loc>Tolouse</publisher-loc>, <issue>Part 2</issue>, <volume>tome 2</volume>, <fpage>919</fpage>–<lpage>1926</lpage>.</mixed-citation></ref><ref id="B120"><mixed-citation xmlns:xlink="http://www.w3.org/1999/xlink" xlink:type="simple">
          <person-group><name name-style="western"><surname>Roewer</surname><given-names>CF</given-names></name></person-group> (<year>1942</year>) <article-title>Katalog der <tp:taxon-name><tp:taxon-name-part taxon-name-part-type="order">Araneae</tp:taxon-name-part></tp:taxon-name> von 1758 bis 1940.</article-title> <source>Bremen</source> <volume>1</volume>: <fpage>1</fpage>–<lpage>1040</lpage>.</mixed-citation></ref><ref id="B178"><mixed-citation xmlns:xlink="http://www.w3.org/1999/xlink" xlink:type="simple">
          <institution xlink:type="simple">World Spider Catalog</institution> (<year>2016</year>). <source>World Spider Catalog</source>. <publisher-name>Natural History Museum</publisher-name> <publisher-loc>Bern</publisher-loc> <ext-link xlink:type="simple" ext-link-type="uri" xlink:href="http://wsc.nmbe.ch">http://wsc.nmbe.ch</ext-link>, version 17.5</mixed-citation></ref><ref id="B101"><mixed-citation xmlns:xlink="http://www.w3.org/1999/xlink" xlink:type="simple">
          <person-group><name name-style="western"><surname>Perafán</surname><given-names>C</given-names></name><name name-style="western"><surname>Pérez-Miles</surname><given-names>F</given-names></name></person-group> (<year>2014</year>) <article-title>The Andean tarantulas <italic><tp:taxon-name><tp:taxon-name-part taxon-name-part-type="genus">Euathlus</tp:taxon-name-part></tp:taxon-name></italic> Ausserer, 1875, <italic><tp:taxon-name><tp:taxon-name-part taxon-name-part-type="genus">Paraphysa</tp:taxon-name-part></tp:taxon-name></italic> Simon, 1892 and <italic><tp:taxon-name><tp:taxon-name-part taxon-name-part-type="genus">Phrixotrichus</tp:taxon-name-part></tp:taxon-name></italic> Simon, 1889 (<tp:taxon-name><tp:taxon-name-part taxon-name-part-type="order">Araneae</tp:taxon-name-part></tp:taxon-name>: <tp:taxon-name><tp:taxon-name-part taxon-name-part-type="family">Theraphosidae</tp:taxon-name-part></tp:taxon-name>): phylogenetic analysis, genera redefinition and new species descriptions</article-title>. <source>Journal of Natural History</source> <volume>48</volume>(<issue>39</issue>–<issue>40</issue>): <fpage>2389</fpage>–<lpage>2418</lpage>. <ext-link xlink:type="simple" ext-link-type="doi" xlink:href="10.1080/00222933.2014.902142">https://doi.org/10.1080/00222933.2014.902142</ext-link></mixed-citation></ref><ref id="B96"><mixed-citation xmlns:xlink="http://www.w3.org/1999/xlink" xlink:type="simple">
          <person-group><name name-style="western"><surname>Nicolet</surname><given-names>AC</given-names></name></person-group> (<year>1849</year>) <article-title>Aracnidos.</article-title> In: <person-group><name name-style="western"><surname>Gay</surname><given-names>C</given-names></name></person-group> (<role>Ed.</role>) <issue-title>Historia física y política de Chile segun documentos adquiridos en esta republica durante doce años de residencia en ella y publicada bajo los auspicios del supremo gobierno.</issue-title> <source>Zoología</source> <volume>3</volume>: <fpage>319</fpage>–<lpage>543</lpage>. <ext-link xlink:type="simple" ext-link-type="doi" xlink:href="10.5962/bhl.title.16172">https://doi.org/10.5962/bhl.title.16172</ext-link></mixed-citation></ref></ref-list></tp:taxon-treatment>
