# Supplementary material for: Taxonomic revision and cladistic analysis of Avicularia Lamarck, 1818 (Araneae, Theraphosidae, Aviculariinae) with description of three new aviculariine genera
Source: Zookeys. 2017 Mar 2;(659):1–185. doi: 10.3897/zookeys.659.10717 (PMC5345366; doi:10.3897/zookeys.659.10717)
Supplement: XML Treatment for Grammostola subvulpina [file zookeys.659.10717-treatment22.xml]

<!DOCTYPE tp:taxon-treatment
  PUBLIC "-//TaxonX//DTD Taxonomic Treatment Publishing DTD v0 20100105//EN" "tax-treatment-NSO.dtd">
<tp:taxon-treatment xmlns:tp="http://www.plazi.org/taxpub"><tp:treatment-meta><kwd-group><label>Taxon classification</label><kwd><named-content content-type="kingdom">Animalia</named-content></kwd><kwd><named-content content-type="order">ORDO</named-content></kwd><kwd><named-content content-type="family">FAMILIA</named-content></kwd></kwd-group><mixed-citation publication-type="journal"><person-group><name><surname>Fukushima</surname><given-names>Caroline Sayuri</given-names></name><name><surname>Bertani</surname><given-names>Rogério</given-names></name></person-group><article-title>Taxonomic revision and cladistic analysis of <italic><tp:taxon-name><tp:taxon-name-part taxon-name-part-type="genus">Avicularia</tp:taxon-name-part></tp:taxon-name></italic> Lamarck, 1818 (<tp:taxon-name><tp:taxon-name-part taxon-name-part-type="order">Araneae</tp:taxon-name-part></tp:taxon-name>, <tp:taxon-name><tp:taxon-name-part taxon-name-part-type="family">Theraphosidae</tp:taxon-name-part></tp:taxon-name>, <tp:taxon-name><tp:taxon-name-part taxon-name-part-type="subfamily">Aviculariinae</tp:taxon-name-part></tp:taxon-name>) with description of three new aviculariine genera</article-title><source>Zookeys</source><day>2</day><month>3</month><year>2017</year><volume>2017</volume><issue>659</issue><fpage>1</fpage><lpage>185</lpage><pub-id pub-id-type="doi">10.3897/zookeys.659.10717</pub-id></mixed-citation></tp:treatment-meta><tp:nomenclature><tp:taxon-name>
              <tp:taxon-name-part taxon-name-part-type="genus">Grammostola</tp:taxon-name-part>
              <tp:taxon-name-part taxon-name-part-type="species">subvulpina</tp:taxon-name-part>
            </tp:taxon-name><tp:taxon-authority>(Strand, 1906)</tp:taxon-authority><tp:taxon-status xmlns:xlink="http://www.w3.org/1999/xlink" xlink:type="simple">comb. n.</tp:taxon-status><tp:nomenclature-citation-list><tp:nomenclature-citation><tp:taxon-name>
                  <tp:taxon-name-part taxon-name-part-type="genus">Avicularia</tp:taxon-name-part> <tp:taxon-name-part taxon-name-part-type="species">subvulpina</tp:taxon-name-part></tp:taxon-name><comment>Strand, 1906a: 22 (holotype male, no further information, <abbrev xmlns:xlink="http://www.w3.org/1999/xlink" content-type="institution" xlink:title="Museum Wiesbaden (Naturwissenschaftliche Sammlung), Wiesbaden" id="ABBRID0EYOIO" xlink:type="simple">MWNH</abbrev> 362, examined by photo); 1907j: 233; <xref ref-type="bibr" rid="B87">Mello-Leitão 1923</xref>: 377; <xref ref-type="bibr" rid="B107">Petrunkevitch 1939</xref>: 288; <xref ref-type="bibr" rid="B120">Roewer 1942</xref>: 254; <xref ref-type="bibr" rid="B17">Bonnet 1955</xref>: 833; <xref ref-type="bibr" rid="B178">World Spider Catalog 2016</xref>.</comment></tp:nomenclature-citation></tp:nomenclature-citation-list></tp:nomenclature><tp:treatment-sec sec-type="remarks" id="SECID0ERPIO"><title>Remarks.</title><p>A specimen that fits Strand’s (1906a) description was found in Wiesbaden collection and is, herein, considered as the holotype. The male resembles a characteristic <italic><tp:taxon-name><tp:taxon-name-part taxon-name-part-type="genus">Grammostola</tp:taxon-name-part></tp:taxon-name></italic> Simon, 1892 species from Brazil. Thus, we transfer <italic><tp:taxon-name><tp:taxon-name-part taxon-name-part-type="genus">Avicularia</tp:taxon-name-part> <tp:taxon-name-part taxon-name-part-type="species">subvulpina</tp:taxon-name-part></tp:taxon-name></italic> to <italic><tp:taxon-name><tp:taxon-name-part taxon-name-part-type="genus">Grammostola</tp:taxon-name-part></tp:taxon-name></italic>, making the new combination <italic><tp:taxon-name><tp:taxon-name-part taxon-name-part-type="genus">Grammostola</tp:taxon-name-part> <tp:taxon-name-part taxon-name-part-type="species">subvulpina</tp:taxon-name-part></tp:taxon-name></italic> (Strand, 1906) comb. n.</p></tp:treatment-sec><ref-list><ref id="B87"><mixed-citation xmlns:xlink="http://www.w3.org/1999/xlink" xlink:type="simple">
          <person-group><name name-style="western"><surname>Mello-Leitão</surname><given-names>CF de</given-names></name></person-group> (<year>1923</year>) <article-title>Theraphosoideas do Brasil.</article-title> <source>Revista do Museu Paulista</source> <volume>13</volume>: <fpage>1</fpage>–<lpage>438</lpage>.</mixed-citation></ref><ref id="B107"><mixed-citation xmlns:xlink="http://www.w3.org/1999/xlink" xlink:type="simple">
          <person-group><name name-style="western"><surname>Petrunkevitch</surname><given-names>A</given-names></name></person-group> (<year>1939</year>) <article-title>Catalogue of American spiders. Part one.</article-title> <source>Transactions of the Connecticut Academy of Arts and Sciences</source> <volume>33</volume>: <fpage>133</fpage>–<lpage>338</lpage>.</mixed-citation></ref><ref id="B120"><mixed-citation xmlns:xlink="http://www.w3.org/1999/xlink" xlink:type="simple">
          <person-group><name name-style="western"><surname>Roewer</surname><given-names>CF</given-names></name></person-group> (<year>1942</year>) <article-title>Katalog der <tp:taxon-name><tp:taxon-name-part taxon-name-part-type="order">Araneae</tp:taxon-name-part></tp:taxon-name> von 1758 bis 1940.</article-title> <source>Bremen</source> <volume>1</volume>: <fpage>1</fpage>–<lpage>1040</lpage>.</mixed-citation></ref><ref id="B17"><mixed-citation xmlns:xlink="http://www.w3.org/1999/xlink" xlink:type="simple">
          <person-group><name name-style="western"><surname>Bonnet</surname><given-names>P</given-names></name></person-group> (<year>1955</year>) <source>Bibliographie araneorum. Analyse méthodique de toute la littérature aranéologique jusqu’en 1939</source>. <publisher-name>Douladoure</publisher-name>, <publisher-loc>Tolouse</publisher-loc>, <issue>Part 2</issue>, <volume>tome 2</volume>, <fpage>919</fpage>–<lpage>1926</lpage>.</mixed-citation></ref><ref id="B178"><mixed-citation xmlns:xlink="http://www.w3.org/1999/xlink" xlink:type="simple">
          <institution xlink:type="simple">World Spider Catalog</institution> (<year>2016</year>). <source>World Spider Catalog</source>. <publisher-name>Natural History Museum</publisher-name> <publisher-loc>Bern</publisher-loc> <ext-link xlink:type="simple" ext-link-type="uri" xlink:href="http://wsc.nmbe.ch">http://wsc.nmbe.ch</ext-link>, version 17.5</mixed-citation></ref></ref-list></tp:taxon-treatment>
