# Supplementary material for: Taxonomic revision and cladistic analysis of Avicularia Lamarck, 1818 (Araneae, Theraphosidae, Aviculariinae) with description of three new aviculariine genera
Source: Zookeys. 2017 Mar 2;(659):1–185. doi: 10.3897/zookeys.659.10717 (PMC5345366; doi:10.3897/zookeys.659.10717)
Supplement: XML Treatment for Avicularia arabica [file zookeys.659.10717-treatment23.xml]

<!DOCTYPE tp:taxon-treatment
  PUBLIC "-//TaxonX//DTD Taxonomic Treatment Publishing DTD v0 20100105//EN" "tax-treatment-NSO.dtd">
<tp:taxon-treatment xmlns:tp="http://www.plazi.org/taxpub"><tp:treatment-meta><kwd-group><label>Taxon classification</label><kwd><named-content content-type="kingdom">Animalia</named-content></kwd><kwd><named-content content-type="order">ORDO</named-content></kwd><kwd><named-content content-type="family">FAMILIA</named-content></kwd></kwd-group><mixed-citation publication-type="journal"><person-group><name><surname>Fukushima</surname><given-names>Caroline Sayuri</given-names></name><name><surname>Bertani</surname><given-names>Rogério</given-names></name></person-group><article-title>Taxonomic revision and cladistic analysis of <italic><tp:taxon-name><tp:taxon-name-part taxon-name-part-type="genus">Avicularia</tp:taxon-name-part></tp:taxon-name></italic> Lamarck, 1818 (<tp:taxon-name><tp:taxon-name-part taxon-name-part-type="order">Araneae</tp:taxon-name-part></tp:taxon-name>, <tp:taxon-name><tp:taxon-name-part taxon-name-part-type="family">Theraphosidae</tp:taxon-name-part></tp:taxon-name>, <tp:taxon-name><tp:taxon-name-part taxon-name-part-type="subfamily">Aviculariinae</tp:taxon-name-part></tp:taxon-name>) with description of three new aviculariine genera</article-title><source>Zookeys</source><day>2</day><month>3</month><year>2017</year><volume>2017</volume><issue>659</issue><fpage>1</fpage><lpage>185</lpage><pub-id pub-id-type="doi">10.3897/zookeys.659.10717</pub-id></mixed-citation></tp:treatment-meta><tp:nomenclature><tp:taxon-name>
              <tp:taxon-name-part taxon-name-part-type="genus">Avicularia</tp:taxon-name-part>
              <tp:taxon-name-part taxon-name-part-type="species">arabica</tp:taxon-name-part>
            </tp:taxon-name><tp:taxon-authority>(Strand, 1908), nomen dubium</tp:taxon-authority><xref ref-type="fig" rid="F52">Fig. 222</xref><tp:nomenclature-citation-list><tp:nomenclature-citation><tp:taxon-name>
                  <tp:taxon-name-part taxon-name-part-type="genus">Avicuscodra</tp:taxon-name-part> <tp:taxon-name-part taxon-name-part-type="species">arabica</tp:taxon-name-part></tp:taxon-name><comment>Strand, 1908: 771 (holotype female, Egypt, El-Tor [<named-content xmlns:xlink="http://www.w3.org/1999/xlink" content-type="dwc:verbatimCoordinates" xlink:type="simple"><named-content content-type="geo-json" specific-use="{&#34;type&#34;:&#34;Point&#34;,&#34;coordinates&#34;:[33.616667,28.233333]}" id="NCID0ERSIO" xlink:type="simple">28°14'N, 33°37'E</named-content></named-content>] (Tor, Arabien [<italic>sic</italic>]), Rüppell, <abbrev xmlns:xlink="http://www.w3.org/1999/xlink" content-type="institution" xlink:title="Forschungsinstitut und Naturmuseum Senckenberg, Frankfurt" id="ABBRID0EYSIO" xlink:type="simple">SMF</abbrev> 2660, examined); 1916: 20; <xref ref-type="bibr" rid="B120">Roewer 1942</xref>: 256.</comment></tp:nomenclature-citation><tp:nomenclature-citation><tp:taxon-name>
                  <tp:taxon-name-part taxon-name-part-type="genus">Chaetopelma</tp:taxon-name-part> <tp:taxon-name-part taxon-name-part-type="species">arabica</tp:taxon-name-part></tp:taxon-name><comment>: <xref ref-type="bibr" rid="B117">Raven 1985</xref>: 149.</comment></tp:nomenclature-citation><tp:nomenclature-citation><tp:taxon-name>
                  <tp:taxon-name-part taxon-name-part-type="genus">Avicularia</tp:taxon-name-part> <tp:taxon-name-part taxon-name-part-type="species">arabica</tp:taxon-name-part></tp:taxon-name><comment>: <xref ref-type="bibr" rid="B41">Gallon 2008</xref>: 243, figs 39–41; <xref ref-type="bibr" rid="B178">World Spider Catalog 2016</xref>.</comment></tp:nomenclature-citation></tp:nomenclature-citation-list></tp:nomenclature><tp:treatment-sec sec-type="remarks" id="SECID0EHUIO"><title>Remarks.</title><p>The holotype of <italic><tp:taxon-name><tp:taxon-name-part taxon-name-part-type="genus">Avicuscodra</tp:taxon-name-part> <tp:taxon-name-part taxon-name-part-type="species">arabica</tp:taxon-name-part></tp:taxon-name></italic> was recently rediscovered by <xref ref-type="bibr" rid="B41">Gallon (2008)</xref> in <abbrev xmlns:xlink="http://www.w3.org/1999/xlink" content-type="institution" xlink:title="Forschungsinstitut und Naturmuseum Senckenberg, Frankfurt" id="ABBRID0E3UIO" xlink:type="simple">SMF</abbrev>. The specimen, supposedly from Tor, Egypt, is clearly an <italic><tp:taxon-name><tp:taxon-name-part taxon-name-part-type="genus">Avicularia</tp:taxon-name-part></tp:taxon-name></italic> as proposed by <xref ref-type="bibr" rid="B41">Gallon (2008)</xref>. It has two spermathecae lacking lobes and with accentuated outwards curvature medially. Urticating setae of type II are present on abdomen dorsum. These characters are present in <italic><tp:taxon-name><tp:taxon-name-part taxon-name-part-type="genus">Avicularia</tp:taxon-name-part></tp:taxon-name></italic> species, which are restricted to Central and South America. As <xref ref-type="bibr" rid="B41">Gallon (2008)</xref> stated, the presence of a tropical American specimen together with Arabian material is most likely a mistake made by a nonspecialist before Strand’s examination.</p><p>Even though it is possible to identify the specimen as belonging to the genus <italic><tp:taxon-name><tp:taxon-name-part taxon-name-part-type="genus">Avicularia</tp:taxon-name-part></tp:taxon-name></italic>, it is a small female in poor condition, without evident color pattern and no other diagnostic characteristic. It is not possible to assure the specimen identity since spermathecae morphology is similar in most <italic><tp:taxon-name><tp:taxon-name-part taxon-name-part-type="genus">Avicularia</tp:taxon-name-part></tp:taxon-name></italic> species (Fig. <xref ref-type="fig" rid="F52">222</xref>). Furthermore, there is no indication of where the specimen came from. Thus, <italic><tp:taxon-name><tp:taxon-name-part taxon-name-part-type="genus">Avicularia</tp:taxon-name-part> <tp:taxon-name-part taxon-name-part-type="species">arabica</tp:taxon-name-part></tp:taxon-name></italic> (Strand, 1908) is, herein, considered <italic>nomen dubium</italic>.</p></tp:treatment-sec><tp:treatment-sec><!--Section generated to contain objects referenced in tp:taxon-treatment.--><fig id="F52" position="float" orientation="portrait"><label>Figures 219–224.</label><caption><p>Species formerly included in <italic><tp:taxon-name><tp:taxon-name-part taxon-name-part-type="genus">Avicularia</tp:taxon-name-part></tp:taxon-name></italic>. <bold>219</bold> syntype of <italic><tp:taxon-name><tp:taxon-name-part taxon-name-part-type="genus">Mygale</tp:taxon-name-part> <tp:taxon-name-part taxon-name-part-type="species">leporina</tp:taxon-name-part></tp:taxon-name></italic> C. L. Koch, 1841, immature, from state of Bahia, Brazil, (<abbrev xmlns:xlink="http://www.w3.org/1999/xlink" content-type="institution" xlink:title="Museum für Naturkunde der Humboldt-Universität, Berlin" id="ABBRID0EERHO" xlink:type="simple">ZMB</abbrev> 2028), habitus <bold>220</bold> syntype of <italic><tp:taxon-name><tp:taxon-name-part taxon-name-part-type="genus">Mygale</tp:taxon-name-part> <tp:taxon-name-part taxon-name-part-type="species">plantaris</tp:taxon-name-part></tp:taxon-name></italic> C. L. Koch, 1842, immature, from Brazil (<abbrev xmlns:xlink="http://www.w3.org/1999/xlink" content-type="institution" xlink:title="Museum für Naturkunde der Humboldt-Universität, Berlin" id="ABBRID0EWRHO" xlink:type="simple">ZMB</abbrev> 2026), habitus <bold>221</bold> <italic><tp:taxon-name><tp:taxon-name-part taxon-name-part-type="genus">Euathlus</tp:taxon-name-part> <tp:taxon-name-part taxon-name-part-type="species">affinis</tp:taxon-name-part></tp:taxon-name></italic> (Nicolet, 1849) comb. n., lectotype female, from Santiago, Chile (<abbrev xmlns:xlink="http://www.w3.org/1999/xlink" content-type="institution" xlink:title="Muséum National d’histoire Naturelle, Paris" id="ABBRID0EISHO" xlink:type="simple">MNHN–AR</abbrev> 4871B), habitus <bold>222</bold> <italic><tp:taxon-name><tp:taxon-name-part taxon-name-part-type="genus">Avicularia</tp:taxon-name-part> <tp:taxon-name-part taxon-name-part-type="species">arabica</tp:taxon-name-part></tp:taxon-name></italic> (Strand, 1908) <italic>nomen dubium</italic>, holotype juvenile female, from El-Tor, Egypt (<abbrev xmlns:xlink="http://www.w3.org/1999/xlink" content-type="institution" xlink:title="Forschungsinstitut und Naturmuseum Senckenberg, Frankfurt" id="ABBRID0E3SHO" xlink:type="simple">SMF</abbrev> 2660), spermathecae <bold>223–224</bold> <italic><tp:taxon-name><tp:taxon-name-part taxon-name-part-type="genus">Thrixopelma</tp:taxon-name-part> <tp:taxon-name-part taxon-name-part-type="species">aymara</tp:taxon-name-part></tp:taxon-name></italic> (Chamberlin, 1916) comb. n., holotype female, from Aymara, Peru (<abbrev xmlns:xlink="http://www.w3.org/1999/xlink" content-type="institution" xlink:title="Museum of Comparative Zoology, Harvard University, Cambridge" id="ABBRID0EOTHO" xlink:type="simple">MCZ</abbrev> 145) <bold>223</bold> spermatheca <bold>224</bold> habitus.</p></caption><graphic xmlns:xlink="http://www.w3.org/1999/xlink" xlink:href="zookeys-659-001-g052.jpg" id="oo_124716.jpg" position="float" orientation="portrait" xlink:type="simple"/></fig></tp:treatment-sec><ref-list><ref id="B120"><mixed-citation xmlns:xlink="http://www.w3.org/1999/xlink" xlink:type="simple">
          <person-group><name name-style="western"><surname>Roewer</surname><given-names>CF</given-names></name></person-group> (<year>1942</year>) <article-title>Katalog der <tp:taxon-name><tp:taxon-name-part taxon-name-part-type="order">Araneae</tp:taxon-name-part></tp:taxon-name> von 1758 bis 1940.</article-title> <source>Bremen</source> <volume>1</volume>: <fpage>1</fpage>–<lpage>1040</lpage>.</mixed-citation></ref><ref id="B117"><mixed-citation xmlns:xlink="http://www.w3.org/1999/xlink" xlink:type="simple">
          <person-group><name name-style="western"><surname>Raven</surname><given-names>RJ</given-names></name></person-group> (<year>1985</year>) <article-title>The spider infraorder <tp:taxon-name><tp:taxon-name-part taxon-name-part-type="suborder">Mygalomorphae</tp:taxon-name-part></tp:taxon-name> (<tp:taxon-name><tp:taxon-name-part taxon-name-part-type="order">Araneae</tp:taxon-name-part></tp:taxon-name>): Cladistics and systematics.</article-title> <source>Bulletin of American Museum of Natural History</source> <volume>182</volume>: <fpage>1</fpage>–<lpage>180</lpage>. <ext-link xlink:type="simple" ext-link-type="uri" xlink:href="http://digitallibrary.amnh.org/handle/2246/955">http://digitallibrary.amnh.org/handle/2246/955</ext-link></mixed-citation></ref><ref id="B41"><mixed-citation xmlns:xlink="http://www.w3.org/1999/xlink" xlink:type="simple">
          <person-group><name name-style="western"><surname>Gallon</surname><given-names>RC</given-names></name></person-group> (<year>2008</year>) <article-title>On some poorly known African <tp:taxon-name><tp:taxon-name-part taxon-name-part-type="subfamily">Harpactirinae</tp:taxon-name-part></tp:taxon-name>, with notes on <italic><tp:taxon-name><tp:taxon-name-part taxon-name-part-type="genus">Avicuscodra</tp:taxon-name-part> <tp:taxon-name-part taxon-name-part-type="species">arabica</tp:taxon-name-part></tp:taxon-name></italic> Strand, 1908 and <italic><tp:taxon-name><tp:taxon-name-part taxon-name-part-type="genus">Scodra</tp:taxon-name-part> <tp:taxon-name-part taxon-name-part-type="species">pachypoda</tp:taxon-name-part></tp:taxon-name></italic> Strand, 1908 (<tp:taxon-name><tp:taxon-name-part taxon-name-part-type="order">Araneae</tp:taxon-name-part></tp:taxon-name>, <tp:taxon-name><tp:taxon-name-part taxon-name-part-type="family">Theraphosidae</tp:taxon-name-part></tp:taxon-name>).</article-title> <source>Bulletin of British Arachnological Society</source> <volume>14</volume>: <fpage>232</fpage>–<lpage>246</lpage>. <ext-link xlink:type="simple" ext-link-type="doi" xlink:href="10.13156/arac.2008.14.5.232">https://doi.org/10.13156/arac.2008.14.5.232</ext-link></mixed-citation></ref><ref id="B178"><mixed-citation xmlns:xlink="http://www.w3.org/1999/xlink" xlink:type="simple">
          <institution xlink:type="simple">World Spider Catalog</institution> (<year>2016</year>). <source>World Spider Catalog</source>. <publisher-name>Natural History Museum</publisher-name> <publisher-loc>Bern</publisher-loc> <ext-link xlink:type="simple" ext-link-type="uri" xlink:href="http://wsc.nmbe.ch">http://wsc.nmbe.ch</ext-link>, version 17.5</mixed-citation></ref></ref-list></tp:taxon-treatment>
