# Supplementary material for: Taxonomic revision and cladistic analysis of Avicularia Lamarck, 1818 (Araneae, Theraphosidae, Aviculariinae) with description of three new aviculariine genera
Source: Zookeys. 2017 Mar 2;(659):1–185. doi: 10.3897/zookeys.659.10717 (PMC5345366; doi:10.3897/zookeys.659.10717)
Supplement: XML Treatment for Avicularia aurantiaca [file zookeys.659.10717-treatment25.xml]

<!DOCTYPE tp:taxon-treatment
  PUBLIC "-//TaxonX//DTD Taxonomic Treatment Publishing DTD v0 20100105//EN" "tax-treatment-NSO.dtd">
<tp:taxon-treatment xmlns:tp="http://www.plazi.org/taxpub"><tp:treatment-meta><kwd-group><label>Taxon classification</label><kwd><named-content content-type="kingdom">Animalia</named-content></kwd><kwd><named-content content-type="order">ORDO</named-content></kwd><kwd><named-content content-type="family">FAMILIA</named-content></kwd></kwd-group><mixed-citation publication-type="journal"><person-group><name><surname>Fukushima</surname><given-names>Caroline Sayuri</given-names></name><name><surname>Bertani</surname><given-names>Rogério</given-names></name></person-group><article-title>Taxonomic revision and cladistic analysis of <italic><tp:taxon-name><tp:taxon-name-part taxon-name-part-type="genus">Avicularia</tp:taxon-name-part></tp:taxon-name></italic> Lamarck, 1818 (<tp:taxon-name><tp:taxon-name-part taxon-name-part-type="order">Araneae</tp:taxon-name-part></tp:taxon-name>, <tp:taxon-name><tp:taxon-name-part taxon-name-part-type="family">Theraphosidae</tp:taxon-name-part></tp:taxon-name>, <tp:taxon-name><tp:taxon-name-part taxon-name-part-type="subfamily">Aviculariinae</tp:taxon-name-part></tp:taxon-name>) with description of three new aviculariine genera</article-title><source>Zookeys</source><day>2</day><month>3</month><year>2017</year><volume>2017</volume><issue>659</issue><fpage>1</fpage><lpage>185</lpage><pub-id pub-id-type="doi">10.3897/zookeys.659.10717</pub-id></mixed-citation></tp:treatment-meta><tp:nomenclature><tp:taxon-name>
              <tp:taxon-name-part taxon-name-part-type="genus">Avicularia</tp:taxon-name-part>
              <tp:taxon-name-part taxon-name-part-type="species">aurantiaca</tp:taxon-name-part>
            </tp:taxon-name><tp:taxon-authority>Bauer, 1996, nomen dubium</tp:taxon-authority><tp:nomenclature-citation-list><tp:nomenclature-citation><tp:taxon-name>
                  <tp:taxon-name-part taxon-name-part-type="genus">Avicularia</tp:taxon-name-part> <tp:taxon-name-part taxon-name-part-type="species">aurantiaca</tp:taxon-name-part></tp:taxon-name><comment>Bauer, 1996: 2, figs 1–4; <xref ref-type="bibr" rid="B178">World Spider Catalog 2016</xref>.</comment></tp:nomenclature-citation></tp:nomenclature-citation-list></tp:nomenclature><tp:treatment-sec sec-type="material" id="SECID0E33IO"><title>Material examined.</title><p>Female spermathecae exuvia in microscope slide, Peru, G. Schmidt ded. (<abbrev xmlns:xlink="http://www.w3.org/1999/xlink" content-type="institution" xlink:title="Forschungsinstitut und Naturmuseum Senckenberg, Frankfurt" id="ABBRID0EC4IO" xlink:type="simple">SMF</abbrev> 58271-84).</p></tp:treatment-sec><tp:treatment-sec sec-type="remarks" id="SECID0EH4IO"><title>Remarks.</title><p>The original description (<xref ref-type="bibr" rid="B5">Bauer 1996</xref>) stated he intended to deposit a female specimen at <abbrev xmlns:xlink="http://www.w3.org/1999/xlink" content-type="institution" xlink:title="Forschungsinstitut und Naturmuseum Senckenberg, Frankfurt" id="ABBRID0ER4IO" xlink:type="simple">SMF</abbrev> as holotype, a slide prepared with spemathecae from an exuvia and a para<!--PageBreak-->type male. The holotype and paratype specimen were never deposited in <abbrev xmlns:xlink="http://www.w3.org/1999/xlink" content-type="institution" xlink:title="Forschungsinstitut und Naturmuseum Senckenberg, Frankfurt" id="ABBRID0EY4IO" xlink:type="simple">SMF</abbrev> collection. The description states female has leg IV longer than leg I, spermathecae with midwidth not expanded and orange leg rings (explaining why it was called “<tp:taxon-name><tp:taxon-name-part taxon-name-part-type="species">aurantiaca</tp:taxon-name-part></tp:taxon-name>”). Thus, <italic><tp:taxon-name><tp:taxon-name-part taxon-name-part-type="genus">Avicularia</tp:taxon-name-part> <tp:taxon-name-part taxon-name-part-type="species">aurantiaca</tp:taxon-name-part></tp:taxon-name></italic> is likely to be a junior synonym of <italic><tp:taxon-name><tp:taxon-name-part taxon-name-part-type="genus">Avicularia</tp:taxon-name-part> <tp:taxon-name-part taxon-name-part-type="species">rufa</tp:taxon-name-part></tp:taxon-name></italic>. However, as there is no holotype and the description does not allow for a precise identification and characterization of the species, the name <italic><tp:taxon-name><tp:taxon-name-part taxon-name-part-type="genus">Avicularia</tp:taxon-name-part> <tp:taxon-name-part taxon-name-part-type="species">aurantiaca</tp:taxon-name-part></tp:taxon-name></italic> Bauer, 1996 is considered, herein, as <italic>nomen dubium</italic>.</p></tp:treatment-sec><tp:treatment-sec sec-type="Types not found" id="SECID0EJ6IO"><title>Types not found.</title><p>The following types have been unsuccessfully searched for within many arachnological collections and their descriptions do not allow for reliable identification. Thus, we consider the following species all <italic>nomina dubia</italic>: <italic><tp:taxon-name><tp:taxon-name-part taxon-name-part-type="genus">Araneus</tp:taxon-name-part> <tp:taxon-name-part taxon-name-part-type="species">hirtipes</tp:taxon-name-part></tp:taxon-name></italic> Fabricius, 1793 <italic>nomen dubium</italic>; <italic><tp:taxon-name><tp:taxon-name-part taxon-name-part-type="genus">Avicularia</tp:taxon-name-part> <tp:taxon-name-part taxon-name-part-type="species">testacea</tp:taxon-name-part></tp:taxon-name></italic> (C. L. Koch, 1841) <italic>nomen dubium</italic>; <italic><tp:taxon-name><tp:taxon-name-part taxon-name-part-type="genus">Avicularia</tp:taxon-name-part> <tp:taxon-name-part taxon-name-part-type="species">detrita</tp:taxon-name-part></tp:taxon-name></italic> (C. L. Koch, 1842) <italic>nomen dubium</italic>; <italic><tp:taxon-name><tp:taxon-name-part taxon-name-part-type="genus">Avicularia</tp:taxon-name-part> <tp:taxon-name-part taxon-name-part-type="species">hirsutissima</tp:taxon-name-part></tp:taxon-name></italic> (C. L. Koch, 1842) <italic>nomen dubium</italic>; <italic><tp:taxon-name><tp:taxon-name-part taxon-name-part-type="genus">Avicularia</tp:taxon-name-part> <tp:taxon-name-part taxon-name-part-type="species">holmbergi</tp:taxon-name-part></tp:taxon-name></italic> Thorell, 1890 <italic>nomen dubium</italic>; <italic><tp:taxon-name><tp:taxon-name-part taxon-name-part-type="genus">Ischnocolus</tp:taxon-name-part> <tp:taxon-name-part taxon-name-part-type="species">doleschalli</tp:taxon-name-part></tp:taxon-name></italic> Ausserer, 1871 <italic>nomen dubium</italic>; <italic><tp:taxon-name><tp:taxon-name-part taxon-name-part-type="genus">Avicularia</tp:taxon-name-part> <tp:taxon-name-part taxon-name-part-type="species">rapax</tp:taxon-name-part></tp:taxon-name></italic> (<xref ref-type="bibr" rid="B2">Ausserer 1875</xref>) <italic>nomen dubium</italic>; <italic><tp:taxon-name><tp:taxon-name-part taxon-name-part-type="genus">Avicularia</tp:taxon-name-part> <tp:taxon-name-part taxon-name-part-type="species">ochracea</tp:taxon-name-part></tp:taxon-name></italic> (Perty, 1833) <italic>nomen dubium</italic>; and <italic><tp:taxon-name><tp:taxon-name-part taxon-name-part-type="genus">Avicularia</tp:taxon-name-part> <tp:taxon-name-part taxon-name-part-type="species">walckenaerii</tp:taxon-name-part></tp:taxon-name></italic> (Perty, 1833) <italic>nomen dubium</italic>.</p></tp:treatment-sec><ref-list><ref id="B178"><mixed-citation xmlns:xlink="http://www.w3.org/1999/xlink" xlink:type="simple">
          <institution xlink:type="simple">World Spider Catalog</institution> (<year>2016</year>). <source>World Spider Catalog</source>. <publisher-name>Natural History Museum</publisher-name> <publisher-loc>Bern</publisher-loc> <ext-link xlink:type="simple" ext-link-type="uri" xlink:href="http://wsc.nmbe.ch">http://wsc.nmbe.ch</ext-link>, version 17.5</mixed-citation></ref><ref id="B5"><mixed-citation xmlns:xlink="http://www.w3.org/1999/xlink" xlink:type="simple">
          <person-group><name name-style="western"><surname>Bauer</surname><given-names>S</given-names></name></person-group> (<year>1996</year>) <article-title>Eine verkannte <tp:taxon-name><tp:taxon-name-part taxon-name-part-type="genus">Vogelspinne</tp:taxon-name-part></tp:taxon-name> aus Nord-Peru <italic><tp:taxon-name><tp:taxon-name-part taxon-name-part-type="genus">Avicularia</tp:taxon-name-part> <tp:taxon-name-part taxon-name-part-type="species">aurantiaca</tp:taxon-name-part></tp:taxon-name></italic> spec. n. (<tp:taxon-name><tp:taxon-name-part taxon-name-part-type="order">Araneida</tp:taxon-name-part></tp:taxon-name>: <tp:taxon-name><tp:taxon-name-part taxon-name-part-type="family">Theraphosidae</tp:taxon-name-part></tp:taxon-name>: <tp:taxon-name><tp:taxon-name-part taxon-name-part-type="subfamily">Aviculariinae</tp:taxon-name-part></tp:taxon-name>).</article-title> <source>Arachnologische Magazine</source> <volume>4</volume>(<issue>8</issue>): <fpage>1</fpage>–<lpage>8</lpage>.</mixed-citation></ref><ref id="B2"><mixed-citation xmlns:xlink="http://www.w3.org/1999/xlink" xlink:type="simple">
          <person-group><name name-style="western"><surname>Ausserer</surname><given-names>A</given-names></name></person-group> (<year>1875</year>) <article-title>Zweiter Beitrag zur Kenntniss der Arachniden-Familie der Territelariae Thorell (<tp:taxon-name><tp:taxon-name-part taxon-name-part-type="family">Mygalidae</tp:taxon-name-part></tp:taxon-name> Autor).</article-title> <source>Verhandlungen der Zoologisch-Botanischen Gesellschaft (Wien)</source> <volume>25</volume>: <fpage>125</fpage>–<lpage>206</lpage>. <ext-link xlink:type="simple" ext-link-type="uri" xlink:href="http://www.biodiversitylibrary.org/page/16420158#page/229/mode/1up">http://www.biodiversitylibrary.org/page/16420158#page/229/mode/1up</ext-link></mixed-citation></ref></ref-list></tp:taxon-treatment>
