# Supplementary material for: Taxonomic revision and cladistic analysis of Avicularia Lamarck, 1818 (Araneae, Theraphosidae, Aviculariinae) with description of three new aviculariine genera
Source: Zookeys. 2017 Mar 2;(659):1–185. doi: 10.3897/zookeys.659.10717 (PMC5345366; doi:10.3897/zookeys.659.10717)
Supplement: XML Treatment for Avicularia ochracea [file zookeys.659.10717-treatment33.xml]

<!DOCTYPE tp:taxon-treatment
  PUBLIC "-//TaxonX//DTD Taxonomic Treatment Publishing DTD v0 20100105//EN" "tax-treatment-NSO.dtd">
<tp:taxon-treatment xmlns:tp="http://www.plazi.org/taxpub"><tp:treatment-meta><kwd-group><label>Taxon classification</label><kwd><named-content content-type="kingdom">Animalia</named-content></kwd><kwd><named-content content-type="order">ORDO</named-content></kwd><kwd><named-content content-type="family">FAMILIA</named-content></kwd></kwd-group><mixed-citation publication-type="journal"><person-group><name><surname>Fukushima</surname><given-names>Caroline Sayuri</given-names></name><name><surname>Bertani</surname><given-names>Rogério</given-names></name></person-group><article-title>Taxonomic revision and cladistic analysis of <italic><tp:taxon-name><tp:taxon-name-part taxon-name-part-type="genus">Avicularia</tp:taxon-name-part></tp:taxon-name></italic> Lamarck, 1818 (<tp:taxon-name><tp:taxon-name-part taxon-name-part-type="order">Araneae</tp:taxon-name-part></tp:taxon-name>, <tp:taxon-name><tp:taxon-name-part taxon-name-part-type="family">Theraphosidae</tp:taxon-name-part></tp:taxon-name>, <tp:taxon-name><tp:taxon-name-part taxon-name-part-type="subfamily">Aviculariinae</tp:taxon-name-part></tp:taxon-name>) with description of three new aviculariine genera</article-title><source>Zookeys</source><day>2</day><month>3</month><year>2017</year><volume>2017</volume><issue>659</issue><fpage>1</fpage><lpage>185</lpage><pub-id pub-id-type="doi">10.3897/zookeys.659.10717</pub-id></mixed-citation></tp:treatment-meta><tp:nomenclature><tp:taxon-name>
              <tp:taxon-name-part taxon-name-part-type="genus">Avicularia</tp:taxon-name-part>
              <tp:taxon-name-part taxon-name-part-type="species">ochracea</tp:taxon-name-part>
            </tp:taxon-name><tp:taxon-authority>(Perty, 1833), nomen dubium</tp:taxon-authority><tp:nomenclature-citation-list><tp:nomenclature-citation><tp:taxon-name>
                  <tp:taxon-name-part taxon-name-part-type="genus">Mygale</tp:taxon-name-part> <tp:taxon-name-part taxon-name-part-type="species">ochracea</tp:taxon-name-part></tp:taxon-name><comment>Perty, 1833: 191, pl. XXXVIII, fig. 2; <xref ref-type="bibr" rid="B174">Walckenaer 1837</xref>: 215; C. L. <xref ref-type="bibr" rid="B69">Koch 1841</xref>: 48, pl. CCCIV, fig. 721.</comment></tp:nomenclature-citation><tp:nomenclature-citation><tp:taxon-name>
                  <tp:taxon-name-part taxon-name-part-type="genus">Eurypelma</tp:taxon-name-part> <tp:taxon-name-part taxon-name-part-type="species">ochracea</tp:taxon-name-part></tp:taxon-name><comment>: <xref ref-type="bibr" rid="B1">Ausserer 1871</xref>: 215; C. L. <xref ref-type="bibr" rid="B70">Koch: 1842</xref>: 48; <xref ref-type="bibr" rid="B71">1850</xref>: 74; <xref ref-type="bibr" rid="B104">Petrunkevitch 1911</xref>: 63; <xref ref-type="bibr" rid="B107">1939</xref>: 264.</comment></tp:nomenclature-citation><tp:nomenclature-citation><tp:taxon-name>
                  <tp:taxon-name-part taxon-name-part-type="genus">Eurypelma</tp:taxon-name-part> <tp:taxon-name-part taxon-name-part-type="species">ochraceum</tp:taxon-name-part></tp:taxon-name><comment>: <xref ref-type="bibr" rid="B120">Roewer 1942</xref>: 240; <xref ref-type="bibr" rid="B17">Bonnet 1955</xref>: 1832.</comment></tp:nomenclature-citation><tp:nomenclature-citation><tp:taxon-name>
                  <tp:taxon-name-part taxon-name-part-type="genus">Avicularia</tp:taxon-name-part> <tp:taxon-name-part taxon-name-part-type="species">ochracea</tp:taxon-name-part></tp:taxon-name><comment>: <xref ref-type="bibr" rid="B178">World Spider Catalog 2016</xref>.</comment></tp:nomenclature-citation></tp:nomenclature-citation-list></tp:nomenclature><tp:treatment-sec sec-type="remarks" id="SECID0EEEKO"><title>Remarks.</title><p>
              <italic><tp:taxon-name><tp:taxon-name-part taxon-name-part-type="genus">Mygale</tp:taxon-name-part> <tp:taxon-name-part taxon-name-part-type="species">ochracea</tp:taxon-name-part></tp:taxon-name></italic> was described as having an overall ocher coloration and a reddish abdomen. The specimen was found around Rio Negro River, in the province of the same name. At this time, the Rio Negro Province comprised the cities Barcelos and Vila da Barra do Rio Negro, now the city of Manaus, capital of the state of Amazonas (Instituto Histório e Geográfico Brasileiro <italic>in</italic> Spix and Martius 1823). The aviculariine species that fit Perty’s illustration and that occur in that area are <italic><tp:taxon-name><tp:taxon-name-part taxon-name-part-type="genus">Avicularia</tp:taxon-name-part> <tp:taxon-name-part taxon-name-part-type="species">avicularia</tp:taxon-name-part></tp:taxon-name></italic> and <italic><tp:taxon-name><tp:taxon-name-part taxon-name-part-type="genus">Avicularia</tp:taxon-name-part> <tp:taxon-name-part taxon-name-part-type="species">juruensis</tp:taxon-name-part></tp:taxon-name></italic>. However, based in Perty’s description it is not possible to determine <italic><tp:taxon-name><tp:taxon-name-part taxon-name-part-type="genus">Avicularia</tp:taxon-name-part> <tp:taxon-name-part taxon-name-part-type="species">ochracea</tp:taxon-name-part></tp:taxon-name></italic> identity. Thus, we considered <italic><tp:taxon-name><tp:taxon-name-part taxon-name-part-type="genus">Avicularia</tp:taxon-name-part> <tp:taxon-name-part taxon-name-part-type="species">ochracea</tp:taxon-name-part></tp:taxon-name></italic> (Perty, 1833) <italic>nomen dubium</italic>.</p><!--PageBreak--></tp:treatment-sec><ref-list><ref id="B174"><mixed-citation xmlns:xlink="http://www.w3.org/1999/xlink" xlink:type="simple">
          <person-group><name name-style="western"><surname>Walckenaer</surname><given-names>CA</given-names></name></person-group> (<year>1837</year>) <article-title>Histoire naturelle des insectes. Aptères.</article-title> <source>Paris,</source> <volume>1</volume>: <fpage>1</fpage>–<lpage>682</lpage>. <ext-link xlink:type="simple" ext-link-type="doi" xlink:href="10.5962/bhl.title.61095">https://doi.org/10.5962/bhl.title.61095</ext-link></mixed-citation></ref><ref id="B69"><mixed-citation xmlns:xlink="http://www.w3.org/1999/xlink" xlink:type="simple">
          <person-group><name name-style="western"><surname>Koch</surname><given-names>CL</given-names></name></person-group> (<year>1841</year>) <source>Die Arachniden</source>. <publisher-loc>Nürnberg</publisher-loc>, <fpage>41</fpage>–<lpage>131</lpage> [8], <fpage>1</fpage>–<lpage>56</lpage> [9]. <ext-link xlink:type="simple" ext-link-type="doi" xlink:href="10.5962/bhl.title.43744">https://doi.org/10.5962/bhl.title.43744</ext-link></mixed-citation></ref><ref id="B1"><mixed-citation xmlns:xlink="http://www.w3.org/1999/xlink" xlink:type="simple">
          <person-group><name name-style="western"><surname>Ausserer</surname><given-names>A</given-names></name></person-group> (<year>1871</year>) <article-title>Beiträge zur Kenntniss der Arachniden-Familie der Territelariae Thorell (<tp:taxon-name><tp:taxon-name-part taxon-name-part-type="family">Mygalidae</tp:taxon-name-part></tp:taxon-name> Autor).</article-title> <source>Verhandlungen der Zoologisch-Botanischen Gesellschaft (Wien)</source> <volume>21</volume>: <fpage>117</fpage>–<lpage>224</lpage>. <ext-link xlink:type="simple" ext-link-type="uri" xlink:href="http://www.biodiversitylibrary.org/page/16425408#page/271/mode/1up">http://www.biodiversitylibrary.org/page/16425408#page/271/mode/1up</ext-link></mixed-citation></ref><ref id="B70"><mixed-citation xmlns:xlink="http://www.w3.org/1999/xlink" xlink:type="simple">
          <person-group><name name-style="western"><surname>Koch</surname><given-names>CL</given-names></name></person-group> (<year>1842</year>) <source>Die Arachniden</source>. <publisher-loc>Nürnberg</publisher-loc>, <fpage>57</fpage>–<lpage>108</lpage> [9], <fpage>1</fpage>–<lpage>36</lpage> [10]. <ext-link xlink:type="simple" ext-link-type="doi" xlink:href="10.5962/bhl.title.43744">https://doi.org/10.5962/bhl.title.43744</ext-link></mixed-citation></ref><ref id="B71"><mixed-citation xmlns:xlink="http://www.w3.org/1999/xlink" xlink:type="simple">
          <person-group><name name-style="western"><surname>Koch</surname><given-names>CL</given-names></name></person-group> (<year>1850</year>) <source>Übersicht des Arachnidensystems</source>. <publisher-loc>Nürnberg</publisher-loc>, <volume>Heft 5</volume>, <fpage>1</fpage>–<lpage>77</lpage>. <ext-link xlink:type="simple" ext-link-type="doi" xlink:href="10.5962/bhl.title.39561">https://doi.org/10.5962/bhl.title.39561</ext-link></mixed-citation></ref><ref id="B104"><mixed-citation xmlns:xlink="http://www.w3.org/1999/xlink" xlink:type="simple">
          <person-group><name name-style="western"><surname>Petrunkevitch</surname><given-names>A</given-names></name></person-group> (<year>1911</year>) <article-title>A synonymic index-catalogue of spiders of North, Central and South America with all adjacent islands, Greenland, Bermuda, West Indies, Terra del Fuego, Galapagos, etc.</article-title> <source>Bulletin of American Museum Natural History</source> <volume>29</volume>: <fpage>1</fpage>–<lpage>791</lpage>. <ext-link xlink:type="simple" ext-link-type="doi" xlink:href="10.5962/bhl.title.23819">https://doi.org/10.5962/bhl.title.23819</ext-link></mixed-citation></ref><ref id="B107"><mixed-citation xmlns:xlink="http://www.w3.org/1999/xlink" xlink:type="simple">
          <person-group><name name-style="western"><surname>Petrunkevitch</surname><given-names>A</given-names></name></person-group> (<year>1939</year>) <article-title>Catalogue of American spiders. Part one.</article-title> <source>Transactions of the Connecticut Academy of Arts and Sciences</source> <volume>33</volume>: <fpage>133</fpage>–<lpage>338</lpage>.</mixed-citation></ref><ref id="B120"><mixed-citation xmlns:xlink="http://www.w3.org/1999/xlink" xlink:type="simple">
          <person-group><name name-style="western"><surname>Roewer</surname><given-names>CF</given-names></name></person-group> (<year>1942</year>) <article-title>Katalog der <tp:taxon-name><tp:taxon-name-part taxon-name-part-type="order">Araneae</tp:taxon-name-part></tp:taxon-name> von 1758 bis 1940.</article-title> <source>Bremen</source> <volume>1</volume>: <fpage>1</fpage>–<lpage>1040</lpage>.</mixed-citation></ref><ref id="B17"><mixed-citation xmlns:xlink="http://www.w3.org/1999/xlink" xlink:type="simple">
          <person-group><name name-style="western"><surname>Bonnet</surname><given-names>P</given-names></name></person-group> (<year>1955</year>) <source>Bibliographie araneorum. Analyse méthodique de toute la littérature aranéologique jusqu’en 1939</source>. <publisher-name>Douladoure</publisher-name>, <publisher-loc>Tolouse</publisher-loc>, <issue>Part 2</issue>, <volume>tome 2</volume>, <fpage>919</fpage>–<lpage>1926</lpage>.</mixed-citation></ref><ref id="B178"><mixed-citation xmlns:xlink="http://www.w3.org/1999/xlink" xlink:type="simple">
          <institution xlink:type="simple">World Spider Catalog</institution> (<year>2016</year>). <source>World Spider Catalog</source>. <publisher-name>Natural History Museum</publisher-name> <publisher-loc>Bern</publisher-loc> <ext-link xlink:type="simple" ext-link-type="uri" xlink:href="http://wsc.nmbe.ch">http://wsc.nmbe.ch</ext-link>, version 17.5</mixed-citation></ref></ref-list></tp:taxon-treatment>
