# Supplementary material for: Taxonomic revision and cladistic analysis of Avicularia Lamarck, 1818 (Araneae, Theraphosidae, Aviculariinae) with description of three new aviculariine genera
Source: Zookeys. 2017 Mar 2;(659):1–185. doi: 10.3897/zookeys.659.10717 (PMC5345366; doi:10.3897/zookeys.659.10717)
Supplement: XML Treatment for Avicularia walckenaerii [file zookeys.659.10717-treatment34.xml]

<!DOCTYPE tp:taxon-treatment
  PUBLIC "-//TaxonX//DTD Taxonomic Treatment Publishing DTD v0 20100105//EN" "tax-treatment-NSO.dtd">
<tp:taxon-treatment xmlns:tp="http://www.plazi.org/taxpub"><tp:treatment-meta><kwd-group><label>Taxon classification</label><kwd><named-content content-type="kingdom">Animalia</named-content></kwd><kwd><named-content content-type="order">ORDO</named-content></kwd><kwd><named-content content-type="family">FAMILIA</named-content></kwd></kwd-group><mixed-citation publication-type="journal"><person-group><name><surname>Fukushima</surname><given-names>Caroline Sayuri</given-names></name><name><surname>Bertani</surname><given-names>Rogério</given-names></name></person-group><article-title>Taxonomic revision and cladistic analysis of <italic><tp:taxon-name><tp:taxon-name-part taxon-name-part-type="genus">Avicularia</tp:taxon-name-part></tp:taxon-name></italic> Lamarck, 1818 (<tp:taxon-name><tp:taxon-name-part taxon-name-part-type="order">Araneae</tp:taxon-name-part></tp:taxon-name>, <tp:taxon-name><tp:taxon-name-part taxon-name-part-type="family">Theraphosidae</tp:taxon-name-part></tp:taxon-name>, <tp:taxon-name><tp:taxon-name-part taxon-name-part-type="subfamily">Aviculariinae</tp:taxon-name-part></tp:taxon-name>) with description of three new aviculariine genera</article-title><source>Zookeys</source><day>2</day><month>3</month><year>2017</year><volume>2017</volume><issue>659</issue><fpage>1</fpage><lpage>185</lpage><pub-id pub-id-type="doi">10.3897/zookeys.659.10717</pub-id></mixed-citation></tp:treatment-meta><tp:nomenclature><tp:taxon-name>
              <tp:taxon-name-part taxon-name-part-type="genus">Avicularia</tp:taxon-name-part>
              <tp:taxon-name-part taxon-name-part-type="species">walckenaerii</tp:taxon-name-part>
            </tp:taxon-name><tp:taxon-authority>(Perty, 1833), nomen dubium</tp:taxon-authority><tp:nomenclature-citation-list><tp:nomenclature-citation><tp:taxon-name>
                  <tp:taxon-name-part taxon-name-part-type="genus">Mygale</tp:taxon-name-part> <tp:taxon-name-part taxon-name-part-type="species">walckenaerii</tp:taxon-name-part></tp:taxon-name><comment>Perty, 1833: 191, pl. XXXVIII, fig. 3; <xref ref-type="bibr" rid="B174">Walckenaer 1837</xref>: 217; C. L. <xref ref-type="bibr" rid="B69">Koch 1841</xref>: 46, pl. CCCIV, fig. 720.</comment></tp:nomenclature-citation><tp:nomenclature-citation><tp:taxon-name>
                  <tp:taxon-name-part taxon-name-part-type="genus">Avicularia</tp:taxon-name-part> <tp:taxon-name-part taxon-name-part-type="species">walckenaeri</tp:taxon-name-part></tp:taxon-name><comment>: <xref ref-type="bibr" rid="B137">Simon 1892</xref>: 171; <xref ref-type="bibr" rid="B104">Petrunkevitch 1911</xref>: 766; <xref ref-type="bibr" rid="B107">1939</xref>: 288; <xref ref-type="bibr" rid="B87">Mello-Leitão 1923</xref>: 377; <xref ref-type="bibr" rid="B178">World Spider Catalog 2016</xref>.</comment></tp:nomenclature-citation></tp:nomenclature-citation-list></tp:nomenclature><tp:treatment-sec sec-type="remarks" id="SECID0E4IKO"><title>Remarks.</title><p>
              <italic><tp:taxon-name><tp:taxon-name-part taxon-name-part-type="genus">Mygale</tp:taxon-name-part> <tp:taxon-name-part taxon-name-part-type="species">walckenaerii</tp:taxon-name-part></tp:taxon-name></italic> was found in equatorial Brazil by Spix and Martius. The equatorial part of Brazil they explored were the states of Amazonas, Maranhão and Pará. <italic><tp:taxon-name><tp:taxon-name-part taxon-name-part-type="genus">Mygale</tp:taxon-name-part> <tp:taxon-name-part taxon-name-part-type="species">walckenaerii</tp:taxon-name-part></tp:taxon-name></italic> was described as having an overall dark coloration, with greyish setae covering its body and “scarlet feet” (<xref ref-type="bibr" rid="B103">Perty 1833</xref>), in reference to vivid reddish rings on tarsi, metatarsi and tibiae. Based on the description (<xref ref-type="bibr" rid="B103">Perty 1833</xref>) and considering the probable occurrence area, the specimen depicted by Perty could be an <italic><tp:taxon-name><tp:taxon-name-part taxon-name-part-type="genus">Avicularia</tp:taxon-name-part> <tp:taxon-name-part taxon-name-part-type="species">rufa</tp:taxon-name-part></tp:taxon-name></italic> or <italic><tp:taxon-name><tp:taxon-name-part taxon-name-part-type="genus">Avicularia</tp:taxon-name-part> <tp:taxon-name-part taxon-name-part-type="species">variegata</tp:taxon-name-part></tp:taxon-name></italic> stat. n. As it is not possible to positively identify the species described by <xref ref-type="bibr" rid="B103">Perty (1833)</xref>, we considered <italic><tp:taxon-name><tp:taxon-name-part taxon-name-part-type="genus">Avicularia</tp:taxon-name-part> <tp:taxon-name-part taxon-name-part-type="species">walckenaerii</tp:taxon-name-part></tp:taxon-name></italic> (Perty, 1833) <italic>nomen dubium</italic>.</p><p>The holotypes of the species described by <xref ref-type="bibr" rid="B160">Tesmoingt (1996a</xref>bc; 1999ab) are not at the Musée d’Histoire Naturelle de Lille, where they should be deposited according to descriptions. We contacted the author and he said the types have never been deposited in any collection. As it is not possible to be sure about the identity of this species only by the information contained in the descriptions, we consider <italic><tp:taxon-name><tp:taxon-name-part taxon-name-part-type="genus">Avicularia</tp:taxon-name-part> <tp:taxon-name-part taxon-name-part-type="species">azuraklaasi</tp:taxon-name-part></tp:taxon-name></italic> Tesmoingt, 1996 <italic>nomen dubium</italic>, <italic><tp:taxon-name><tp:taxon-name-part taxon-name-part-type="genus">Avicularia</tp:taxon-name-part> <tp:taxon-name-part taxon-name-part-type="species">braunshauseni</tp:taxon-name-part></tp:taxon-name></italic> Tesmoingt, 1999 <italic>nomen dubium</italic>, <italic><tp:taxon-name><tp:taxon-name-part taxon-name-part-type="genus">Avicularia</tp:taxon-name-part> <tp:taxon-name-part taxon-name-part-type="species">geroldi</tp:taxon-name-part></tp:taxon-name></italic> Tesmoingt, 1999 <italic>nomen dubium</italic>, <italic><tp:taxon-name><tp:taxon-name-part taxon-name-part-type="genus">Avicularia</tp:taxon-name-part> <tp:taxon-name-part taxon-name-part-type="species">huriana</tp:taxon-name-part></tp:taxon-name></italic> Tesmoingt, 1996 <italic>nomen dubium</italic>, and <italic><tp:taxon-name><tp:taxon-name-part taxon-name-part-type="genus">Avicularia</tp:taxon-name-part> <tp:taxon-name-part taxon-name-part-type="species">ulrichea</tp:taxon-name-part></tp:taxon-name></italic> Tesmoingt, 1996 <italic>nomen dubium</italic>.</p></tp:treatment-sec><ref-list><ref id="B174"><mixed-citation xmlns:xlink="http://www.w3.org/1999/xlink" xlink:type="simple">
          <person-group><name name-style="western"><surname>Walckenaer</surname><given-names>CA</given-names></name></person-group> (<year>1837</year>) <article-title>Histoire naturelle des insectes. Aptères.</article-title> <source>Paris,</source> <volume>1</volume>: <fpage>1</fpage>–<lpage>682</lpage>. <ext-link xlink:type="simple" ext-link-type="doi" xlink:href="10.5962/bhl.title.61095">https://doi.org/10.5962/bhl.title.61095</ext-link></mixed-citation></ref><ref id="B69"><mixed-citation xmlns:xlink="http://www.w3.org/1999/xlink" xlink:type="simple">
          <person-group><name name-style="western"><surname>Koch</surname><given-names>CL</given-names></name></person-group> (<year>1841</year>) <source>Die Arachniden</source>. <publisher-loc>Nürnberg</publisher-loc>, <fpage>41</fpage>–<lpage>131</lpage> [8], <fpage>1</fpage>–<lpage>56</lpage> [9]. <ext-link xlink:type="simple" ext-link-type="doi" xlink:href="10.5962/bhl.title.43744">https://doi.org/10.5962/bhl.title.43744</ext-link></mixed-citation></ref><ref id="B137"><mixed-citation xmlns:xlink="http://www.w3.org/1999/xlink" xlink:type="simple">
          <person-group><name name-style="western"><surname>Simon</surname><given-names>E</given-names></name></person-group> (<year>1892</year>) <source>Histoire naturelle des araignées.</source> <publisher-name>Paris</publisher-name>, <publisher-loc>tome 1</publisher-loc>, <size units="page">1084 pp</size>. <ext-link xlink:type="simple" ext-link-type="doi" xlink:href="10.5962/bhl.title.51973">https://doi.org/10.5962/bhl.title.51973</ext-link></mixed-citation></ref><ref id="B104"><mixed-citation xmlns:xlink="http://www.w3.org/1999/xlink" xlink:type="simple">
          <person-group><name name-style="western"><surname>Petrunkevitch</surname><given-names>A</given-names></name></person-group> (<year>1911</year>) <article-title>A synonymic index-catalogue of spiders of North, Central and South America with all adjacent islands, Greenland, Bermuda, West Indies, Terra del Fuego, Galapagos, etc.</article-title> <source>Bulletin of American Museum Natural History</source> <volume>29</volume>: <fpage>1</fpage>–<lpage>791</lpage>. <ext-link xlink:type="simple" ext-link-type="doi" xlink:href="10.5962/bhl.title.23819">https://doi.org/10.5962/bhl.title.23819</ext-link></mixed-citation></ref><ref id="B107"><mixed-citation xmlns:xlink="http://www.w3.org/1999/xlink" xlink:type="simple">
          <person-group><name name-style="western"><surname>Petrunkevitch</surname><given-names>A</given-names></name></person-group> (<year>1939</year>) <article-title>Catalogue of American spiders. Part one.</article-title> <source>Transactions of the Connecticut Academy of Arts and Sciences</source> <volume>33</volume>: <fpage>133</fpage>–<lpage>338</lpage>.</mixed-citation></ref><ref id="B87"><mixed-citation xmlns:xlink="http://www.w3.org/1999/xlink" xlink:type="simple">
          <person-group><name name-style="western"><surname>Mello-Leitão</surname><given-names>CF de</given-names></name></person-group> (<year>1923</year>) <article-title>Theraphosoideas do Brasil.</article-title> <source>Revista do Museu Paulista</source> <volume>13</volume>: <fpage>1</fpage>–<lpage>438</lpage>.</mixed-citation></ref><ref id="B178"><mixed-citation xmlns:xlink="http://www.w3.org/1999/xlink" xlink:type="simple">
          <institution xlink:type="simple">World Spider Catalog</institution> (<year>2016</year>). <source>World Spider Catalog</source>. <publisher-name>Natural History Museum</publisher-name> <publisher-loc>Bern</publisher-loc> <ext-link xlink:type="simple" ext-link-type="uri" xlink:href="http://wsc.nmbe.ch">http://wsc.nmbe.ch</ext-link>, version 17.5</mixed-citation></ref><ref id="B103"><mixed-citation xmlns:xlink="http://www.w3.org/1999/xlink" xlink:type="simple">
          <person-group><name name-style="western"><surname>Perty</surname><given-names>JAM</given-names></name></person-group> (<year>1833</year>) <article-title>Arachnides Brasilienses</article-title>. In: <person-group><name name-style="western"><surname>von Spix</surname><given-names>JB</given-names></name><name name-style="western"><surname>von Martius</surname><given-names>KFP</given-names></name></person-group> (<role>Eds.</role>) <source>Delectus animalium articulatorum quae in itinere per Brasiliam annis MDCCXVII–MDCCCXX jussu et auspiciis Maximiliani Josephi I. Bavariae Regis Augustissimi, percato collegerunt Dr. J. B. de Spix et Dr. C. F. Ph. de Martius, 1830–1834</source>. <publisher-loc>Monachii</publisher-loc>, pp. <fpage>191</fpage>–<lpage>209</lpage>, pls. 38–39. <ext-link xlink:type="simple" ext-link-type="doi" xlink:href="10.5962/bhl.title.102991">https://doi.org/10.5962/bhl.title.102991</ext-link></mixed-citation></ref><ref id="B160"><mixed-citation xmlns:xlink="http://www.w3.org/1999/xlink" xlink:type="simple">
          <person-group><name name-style="western"><surname>Tesmoingt</surname><given-names>M</given-names></name></person-group> (<year>1996a</year>) <article-title>Une nouvelle espece d’<italic><tp:taxon-name><tp:taxon-name-part taxon-name-part-type="genus">Avicularia</tp:taxon-name-part></tp:taxon-name></italic> du Perou: Description de <italic><tp:taxon-name><tp:taxon-name-part taxon-name-part-type="genus">Avicularia</tp:taxon-name-part> <tp:taxon-name-part taxon-name-part-type="species">azuraklaasi</tp:taxon-name-part></tp:taxon-name></italic> sp. n. et contribution à l’etude taxonomique de cette espece (<tp:taxon-name><tp:taxon-name-part taxon-name-part-type="order">Araneae</tp:taxon-name-part></tp:taxon-name>, <tp:taxon-name><tp:taxon-name-part taxon-name-part-type="family">Theraphosidae</tp:taxon-name-part></tp:taxon-name>, <tp:taxon-name><tp:taxon-name-part taxon-name-part-type="subfamily">Aviculariinae</tp:taxon-name-part></tp:taxon-name>).</article-title> <source>Arachnides</source> <volume>31</volume>: <fpage>8</fpage>–<lpage>11</lpage>.</mixed-citation></ref></ref-list></tp:taxon-treatment>
