# Supplementary material for: Taxonomic revision and cladistic analysis of Avicularia Lamarck, 1818 (Araneae, Theraphosidae, Aviculariinae) with description of three new aviculariine genera
Source: Zookeys. 2017 Mar 2;(659):1–185. doi: 10.3897/zookeys.659.10717 (PMC5345366; doi:10.3897/zookeys.659.10717)
Supplement: XML Treatment for Avicularia soratae [file zookeys.659.10717-treatment40.xml]

<!DOCTYPE tp:taxon-treatment
  PUBLIC "-//TaxonX//DTD Taxonomic Treatment Publishing DTD v0 20100105//EN" "tax-treatment-NSO.dtd">
<tp:taxon-treatment xmlns:tp="http://www.plazi.org/taxpub"><tp:treatment-meta><kwd-group><label>Taxon classification</label><kwd><named-content content-type="kingdom">Animalia</named-content></kwd><kwd><named-content content-type="order">ORDO</named-content></kwd><kwd><named-content content-type="family">FAMILIA</named-content></kwd></kwd-group><mixed-citation publication-type="journal"><person-group><name><surname>Fukushima</surname><given-names>Caroline Sayuri</given-names></name><name><surname>Bertani</surname><given-names>Rogério</given-names></name></person-group><article-title>Taxonomic revision and cladistic analysis of <italic><tp:taxon-name><tp:taxon-name-part taxon-name-part-type="genus">Avicularia</tp:taxon-name-part></tp:taxon-name></italic> Lamarck, 1818 (<tp:taxon-name><tp:taxon-name-part taxon-name-part-type="order">Araneae</tp:taxon-name-part></tp:taxon-name>, <tp:taxon-name><tp:taxon-name-part taxon-name-part-type="family">Theraphosidae</tp:taxon-name-part></tp:taxon-name>, <tp:taxon-name><tp:taxon-name-part taxon-name-part-type="subfamily">Aviculariinae</tp:taxon-name-part></tp:taxon-name>) with description of three new aviculariine genera</article-title><source>Zookeys</source><day>2</day><month>3</month><year>2017</year><volume>2017</volume><issue>659</issue><fpage>1</fpage><lpage>185</lpage><pub-id pub-id-type="doi">10.3897/zookeys.659.10717</pub-id></mixed-citation></tp:treatment-meta><tp:nomenclature><tp:taxon-name>
              <tp:taxon-name-part taxon-name-part-type="genus">Avicularia</tp:taxon-name-part>
              <tp:taxon-name-part taxon-name-part-type="species">soratae</tp:taxon-name-part>
            </tp:taxon-name><tp:taxon-authority>Strand, 1907, nomen dubium</tp:taxon-authority><tp:nomenclature-citation-list><tp:nomenclature-citation><tp:taxon-name>
                  <tp:taxon-name-part taxon-name-part-type="genus">Avicularia</tp:taxon-name-part> <tp:taxon-name-part taxon-name-part-type="species">soratae</tp:taxon-name-part></tp:taxon-name><comment>Strand, 1907d: 556; 1907e: 260; <xref ref-type="bibr" rid="B104">Petrunkevitch 1911</xref>: 50; <xref ref-type="bibr" rid="B107">1939</xref>: 288; <xref ref-type="bibr" rid="B87">Mello-Leitão 1923</xref>: 377; <xref ref-type="bibr" rid="B120">Roewer 1942</xref>: 255; <xref ref-type="bibr" rid="B178">World Spider Catalog 2016</xref>.</comment></tp:nomenclature-citation><tp:nomenclature-citation><tp:taxon-name>
                  <tp:taxon-name-part taxon-name-part-type="genus">Avicularia</tp:taxon-name-part> <tp:taxon-name-part taxon-name-part-type="species">soratensis</tp:taxon-name-part></tp:taxon-name><comment>: <xref ref-type="bibr" rid="B17">Bonnet 1955</xref>: 832.</comment></tp:nomenclature-citation></tp:nomenclature-citation-list></tp:nomenclature><tp:treatment-sec sec-type="remarks" id="SECID0EQYKO"><title>Remarks.</title><p>
              <xref ref-type="bibr" rid="B155">Strand (1907e)</xref> indicated the type is deposited in Lübeck Museum. However, the former collections of the old museum were destroyed in 1942 during World War II (S. Füting, pers. comm.). Thus, the type is lost and <italic><tp:taxon-name><tp:taxon-name-part taxon-name-part-type="genus">Avicularia</tp:taxon-name-part> <tp:taxon-name-part taxon-name-part-type="species">soratae</tp:taxon-name-part></tp:taxon-name></italic> Strand, 1907 is considered, herein, as <italic>nomen dubium</italic>.</p><p>The three species below were deposited in Staatliches Museum für Naturkunde Stuttgart (<abbrev xmlns:xlink="http://www.w3.org/1999/xlink" content-type="institution" xlink:title="Forschungsinstitut und Naturmuseum Senckenberg, Frankfurt" id="ABBRID0EJZKO" xlink:type="simple">SMF</abbrev>). Its arachnological collection was destroyed in World War II and contained at least 169 types of Strand, 9 types of C. Koch and 3 types of Keyserling (<xref ref-type="bibr" rid="B119">Renner 1988</xref>). The names <italic><tp:taxon-name><tp:taxon-name-part taxon-name-part-type="genus">Avicularia</tp:taxon-name-part> <tp:taxon-name-part taxon-name-part-type="species">fasciculata</tp:taxon-name-part></tp:taxon-name></italic> Strand, 1907, <italic><tp:taxon-name><tp:taxon-name-part taxon-name-part-type="genus">Avicularia</tp:taxon-name-part> <tp:taxon-name-part taxon-name-part-type="species">fasciculata</tp:taxon-name-part> <tp:taxon-name-part taxon-name-part-type="subspecies">clara</tp:taxon-name-part></tp:taxon-name></italic> Strand, 1907 and <italic><tp:taxon-name><tp:taxon-name-part taxon-name-part-type="genus">Avicularia</tp:taxon-name-part> <tp:taxon-name-part taxon-name-part-type="species">surinamensis</tp:taxon-name-part></tp:taxon-name></italic> Strand, 1907 are, herein, considered as <italic>nomina dubia</italic>.</p></tp:treatment-sec><ref-list><ref id="B104"><mixed-citation xmlns:xlink="http://www.w3.org/1999/xlink" xlink:type="simple">
          <person-group><name name-style="western"><surname>Petrunkevitch</surname><given-names>A</given-names></name></person-group> (<year>1911</year>) <article-title>A synonymic index-catalogue of spiders of North, Central and South America with all adjacent islands, Greenland, Bermuda, West Indies, Terra del Fuego, Galapagos, etc.</article-title> <source>Bulletin of American Museum Natural History</source> <volume>29</volume>: <fpage>1</fpage>–<lpage>791</lpage>. <ext-link xlink:type="simple" ext-link-type="doi" xlink:href="10.5962/bhl.title.23819">https://doi.org/10.5962/bhl.title.23819</ext-link></mixed-citation></ref><ref id="B107"><mixed-citation xmlns:xlink="http://www.w3.org/1999/xlink" xlink:type="simple">
          <person-group><name name-style="western"><surname>Petrunkevitch</surname><given-names>A</given-names></name></person-group> (<year>1939</year>) <article-title>Catalogue of American spiders. Part one.</article-title> <source>Transactions of the Connecticut Academy of Arts and Sciences</source> <volume>33</volume>: <fpage>133</fpage>–<lpage>338</lpage>.</mixed-citation></ref><ref id="B87"><mixed-citation xmlns:xlink="http://www.w3.org/1999/xlink" xlink:type="simple">
          <person-group><name name-style="western"><surname>Mello-Leitão</surname><given-names>CF de</given-names></name></person-group> (<year>1923</year>) <article-title>Theraphosoideas do Brasil.</article-title> <source>Revista do Museu Paulista</source> <volume>13</volume>: <fpage>1</fpage>–<lpage>438</lpage>.</mixed-citation></ref><ref id="B120"><mixed-citation xmlns:xlink="http://www.w3.org/1999/xlink" xlink:type="simple">
          <person-group><name name-style="western"><surname>Roewer</surname><given-names>CF</given-names></name></person-group> (<year>1942</year>) <article-title>Katalog der <tp:taxon-name><tp:taxon-name-part taxon-name-part-type="order">Araneae</tp:taxon-name-part></tp:taxon-name> von 1758 bis 1940.</article-title> <source>Bremen</source> <volume>1</volume>: <fpage>1</fpage>–<lpage>1040</lpage>.</mixed-citation></ref><ref id="B178"><mixed-citation xmlns:xlink="http://www.w3.org/1999/xlink" xlink:type="simple">
          <institution xlink:type="simple">World Spider Catalog</institution> (<year>2016</year>). <source>World Spider Catalog</source>. <publisher-name>Natural History Museum</publisher-name> <publisher-loc>Bern</publisher-loc> <ext-link xlink:type="simple" ext-link-type="uri" xlink:href="http://wsc.nmbe.ch">http://wsc.nmbe.ch</ext-link>, version 17.5</mixed-citation></ref><ref id="B17"><mixed-citation xmlns:xlink="http://www.w3.org/1999/xlink" xlink:type="simple">
          <person-group><name name-style="western"><surname>Bonnet</surname><given-names>P</given-names></name></person-group> (<year>1955</year>) <source>Bibliographie araneorum. Analyse méthodique de toute la littérature aranéologique jusqu’en 1939</source>. <publisher-name>Douladoure</publisher-name>, <publisher-loc>Tolouse</publisher-loc>, <issue>Part 2</issue>, <volume>tome 2</volume>, <fpage>919</fpage>–<lpage>1926</lpage>.</mixed-citation></ref><ref id="B155"><mixed-citation xmlns:xlink="http://www.w3.org/1999/xlink" xlink:type="simple">
          <person-group><name name-style="western"><surname>Strand</surname><given-names>E</given-names></name></person-group> (<year>1907e</year>) <article-title>Afrikanische und südamerikanische Aviculariiden, hauptsächlich aus dem naturhistorischen Museum zu Lübeck.</article-title> <source>Zeitschrift für Naturwissenschaften</source> <volume>79</volume>: <fpage>170</fpage>–<lpage>266</lpage>.</mixed-citation></ref><ref id="B119"><mixed-citation xmlns:xlink="http://www.w3.org/1999/xlink" xlink:type="simple">
          <person-group><name name-style="western"><surname>Renner</surname><given-names>F</given-names></name></person-group> (<year>1988</year>) <article-title>Liste der im Krieg vernichteten Typen des Königlichen Naturalienkabinetts in Suttgart</article-title>. In: <person-group><name name-style="western"><surname>Haupt</surname><given-names>J</given-names></name></person-group> (<role>Ed.</role>) <source>XI Europäisches Arachnologisches Colloquium, B-Dokumentation Kongresse und Tagungen 38, Technische</source> <publisher-name>Universität Berlin</publisher-name>, <publisher-loc>Berlin</publisher-loc>, <fpage>319</fpage>–<lpage>329</lpage>. <ext-link xlink:type="simple" ext-link-type="uri" xlink:href="http://www.european-arachnology.org/wdp/wp-content/uploads/2015/08/319_Renner.pdf">http://www.european-arachnology.org/wdp/wp-content/uploads/2015/08/319_Renner.pdf</ext-link></mixed-citation></ref></ref-list></tp:taxon-treatment>
