# Supplementary material for: Taxonomic revision and cladistic analysis of Avicularia Lamarck, 1818 (Araneae, Theraphosidae, Aviculariinae) with description of three new aviculariine genera
Source: Zookeys. 2017 Mar 2;(659):1–185. doi: 10.3897/zookeys.659.10717 (PMC5345366; doi:10.3897/zookeys.659.10717)
Supplement: XML Treatment for Avicularia fasciculata clara [file zookeys.659.10717-treatment42.xml]

<!DOCTYPE tp:taxon-treatment
  PUBLIC "-//TaxonX//DTD Taxonomic Treatment Publishing DTD v0 20100105//EN" "tax-treatment-NSO.dtd">
<tp:taxon-treatment xmlns:tp="http://www.plazi.org/taxpub"><tp:treatment-meta><kwd-group><label>Taxon classification</label><kwd><named-content content-type="kingdom">Animalia</named-content></kwd><kwd><named-content content-type="order">ORDO</named-content></kwd><kwd><named-content content-type="family">FAMILIA</named-content></kwd></kwd-group><mixed-citation publication-type="journal"><person-group><name><surname>Fukushima</surname><given-names>Caroline Sayuri</given-names></name><name><surname>Bertani</surname><given-names>Rogério</given-names></name></person-group><article-title>Taxonomic revision and cladistic analysis of <italic><tp:taxon-name><tp:taxon-name-part taxon-name-part-type="genus">Avicularia</tp:taxon-name-part></tp:taxon-name></italic> Lamarck, 1818 (<tp:taxon-name><tp:taxon-name-part taxon-name-part-type="order">Araneae</tp:taxon-name-part></tp:taxon-name>, <tp:taxon-name><tp:taxon-name-part taxon-name-part-type="family">Theraphosidae</tp:taxon-name-part></tp:taxon-name>, <tp:taxon-name><tp:taxon-name-part taxon-name-part-type="subfamily">Aviculariinae</tp:taxon-name-part></tp:taxon-name>) with description of three new aviculariine genera</article-title><source>Zookeys</source><day>2</day><month>3</month><year>2017</year><volume>2017</volume><issue>659</issue><fpage>1</fpage><lpage>185</lpage><pub-id pub-id-type="doi">10.3897/zookeys.659.10717</pub-id></mixed-citation></tp:treatment-meta><tp:nomenclature><tp:taxon-name>
              <tp:taxon-name-part taxon-name-part-type="genus">Avicularia</tp:taxon-name-part>
              <tp:taxon-name-part taxon-name-part-type="species">fasciculata</tp:taxon-name-part>
              <tp:taxon-name-part taxon-name-part-type="subspecies">clara</tp:taxon-name-part>
            </tp:taxon-name><tp:taxon-authority>Strand, 1907, nomen dubium</tp:taxon-authority><tp:nomenclature-citation-list><tp:nomenclature-citation><tp:taxon-name>
                  <tp:taxon-name-part taxon-name-part-type="genus">Avicularia</tp:taxon-name-part> <tp:taxon-name-part taxon-name-part-type="species">fasciculata</tp:taxon-name-part> <tp:taxon-name-part taxon-name-part-type="subspecies">clara</tp:taxon-name-part></tp:taxon-name><comment>Strand, 1907c: 467; <xref ref-type="bibr" rid="B120">Roewer 1942</xref>: 254; <xref ref-type="bibr" rid="B178">World Spider Catalog 2016</xref>.</comment></tp:nomenclature-citation></tp:nomenclature-citation-list></tp:nomenclature><ref-list><ref id="B120"><mixed-citation xmlns:xlink="http://www.w3.org/1999/xlink" xlink:type="simple">
          <person-group><name name-style="western"><surname>Roewer</surname><given-names>CF</given-names></name></person-group> (<year>1942</year>) <article-title>Katalog der <tp:taxon-name><tp:taxon-name-part taxon-name-part-type="order">Araneae</tp:taxon-name-part></tp:taxon-name> von 1758 bis 1940.</article-title> <source>Bremen</source> <volume>1</volume>: <fpage>1</fpage>–<lpage>1040</lpage>.</mixed-citation></ref><ref id="B178"><mixed-citation xmlns:xlink="http://www.w3.org/1999/xlink" xlink:type="simple">
          <institution xlink:type="simple">World Spider Catalog</institution> (<year>2016</year>). <source>World Spider Catalog</source>. <publisher-name>Natural History Museum</publisher-name> <publisher-loc>Bern</publisher-loc> <ext-link xlink:type="simple" ext-link-type="uri" xlink:href="http://wsc.nmbe.ch">http://wsc.nmbe.ch</ext-link>, version 17.5</mixed-citation></ref></ref-list></tp:taxon-treatment>
