# Supplementary material for: Taxonomic revision and cladistic analysis of Avicularia Lamarck, 1818 (Araneae, Theraphosidae, Aviculariinae) with description of three new aviculariine genera
Source: Zookeys. 2017 Mar 2;(659):1–185. doi: 10.3897/zookeys.659.10717 (PMC5345366; doi:10.3897/zookeys.659.10717)
Supplement: XML Treatment for Caribena laeta [file zookeys.659.10717-treatment45.xml]

<!DOCTYPE tp:taxon-treatment
  PUBLIC "-//TaxonX//DTD Taxonomic Treatment Publishing DTD v0 20100105//EN" "tax-treatment-NSO.dtd">
<tp:taxon-treatment xmlns:tp="http://www.plazi.org/taxpub"><tp:treatment-meta><kwd-group><label>Taxon classification</label><kwd><named-content content-type="kingdom">Animalia</named-content></kwd><kwd><named-content content-type="order">ORDO</named-content></kwd><kwd><named-content content-type="family">FAMILIA</named-content></kwd></kwd-group><mixed-citation publication-type="journal"><person-group><name><surname>Fukushima</surname><given-names>Caroline Sayuri</given-names></name><name><surname>Bertani</surname><given-names>Rogério</given-names></name></person-group><article-title>Taxonomic revision and cladistic analysis of <italic><tp:taxon-name><tp:taxon-name-part taxon-name-part-type="genus">Avicularia</tp:taxon-name-part></tp:taxon-name></italic> Lamarck, 1818 (<tp:taxon-name><tp:taxon-name-part taxon-name-part-type="order">Araneae</tp:taxon-name-part></tp:taxon-name>, <tp:taxon-name><tp:taxon-name-part taxon-name-part-type="family">Theraphosidae</tp:taxon-name-part></tp:taxon-name>, <tp:taxon-name><tp:taxon-name-part taxon-name-part-type="subfamily">Aviculariinae</tp:taxon-name-part></tp:taxon-name>) with description of three new aviculariine genera</article-title><source>Zookeys</source><day>2</day><month>3</month><year>2017</year><volume>2017</volume><issue>659</issue><fpage>1</fpage><lpage>185</lpage><pub-id pub-id-type="doi">10.3897/zookeys.659.10717</pub-id></mixed-citation></tp:treatment-meta><tp:nomenclature><tp:taxon-name>
              <tp:taxon-name-part taxon-name-part-type="genus">Caribena</tp:taxon-name-part>
              <tp:taxon-name-part taxon-name-part-type="species">laeta</tp:taxon-name-part>
            </tp:taxon-name><tp:taxon-authority>(C. L. Koch, 1842)</tp:taxon-authority><tp:taxon-status xmlns:xlink="http://www.w3.org/1999/xlink" xlink:type="simple">comb. n.</tp:taxon-status><xref ref-type="fig" rid="F54">Figs 226</xref><xref ref-type="fig" rid="F55">, 227–229</xref><xref ref-type="fig" rid="F56">, 231–238</xref><xref ref-type="fig" rid="F57">, 239–242</xref><xref ref-type="fig" rid="F58">, 243</xref><xref ref-type="fig" rid="F71">, 310</xref><tp:nomenclature-citation-list><tp:nomenclature-citation><tp:taxon-name>
                  <tp:taxon-name-part taxon-name-part-type="genus">Mygale</tp:taxon-name-part> <tp:taxon-name-part taxon-name-part-type="species">laeta</tp:taxon-name-part></tp:taxon-name><comment>C. L. Koch, 1842: 66, pl. CCCX, fig. 732 (lectotype female and paralectotype immature, here designated, Puerto Rico, Moritz leg., <abbrev xmlns:xlink="http://www.w3.org/1999/xlink" content-type="institution" xlink:title="Museum für Naturkunde der Humboldt-Universität, Berlin" id="ABBRID0EQVLO" xlink:type="simple">ZMB</abbrev> 2045, examined); <xref ref-type="bibr" rid="B1">Ausserer 1871</xref>: 217; F. O. <xref ref-type="bibr" rid="B108">Pickard-Cambridge 1896</xref>: 744.</comment></tp:nomenclature-citation><tp:nomenclature-citation><tp:taxon-name>
                  <tp:taxon-name-part taxon-name-part-type="genus">Mygale</tp:taxon-name-part> <tp:taxon-name-part taxon-name-part-type="species">caesia</tp:taxon-name-part></tp:taxon-name><comment>C. L. Koch, 1842: 83, tab. CCCXVII, fig. 744 (syntypes 4 immatures, Puerto Rico, <abbrev xmlns:xlink="http://www.w3.org/1999/xlink" content-type="institution" xlink:title="Museum für Naturkunde der Humboldt-Universität, Berlin" id="ABBRID0EKWLO" xlink:type="simple">ZMB</abbrev> 2034, examined); F. O. <xref ref-type="bibr" rid="B108">Pickard-Cambridge 1896</xref>: 744. <bold>Syn. n.</bold></comment></tp:nomenclature-citation><tp:nomenclature-citation><tp:taxon-name>
                  <tp:taxon-name-part taxon-name-part-type="genus">Avicularia</tp:taxon-name-part> <tp:taxon-name-part taxon-name-part-type="species">caesia</tp:taxon-name-part></tp:taxon-name><comment>: <xref ref-type="bibr" rid="B137">Simon 1892</xref>: 171; <xref ref-type="bibr" rid="B104">Petrunkevitch 1911</xref>: 49, <xref ref-type="bibr" rid="B106">1929</xref>: 20, 51, figs 32–35, 1939: 285; <xref ref-type="bibr" rid="B120">Roewer 1942</xref>: 254; <xref ref-type="bibr" rid="B17">Bonnet 1955</xref>: 830; <xref ref-type="bibr" rid="B178">World Spider Catalog 2016</xref>.</comment></tp:nomenclature-citation><tp:nomenclature-citation><tp:taxon-name>
                  <tp:taxon-name-part taxon-name-part-type="genus">Avicularia</tp:taxon-name-part> <tp:taxon-name-part taxon-name-part-type="species">laeta</tp:taxon-name-part></tp:taxon-name><comment>: F. O. <xref ref-type="bibr" rid="B108">Pickard-Cambridge 1896</xref>: 744; <xref ref-type="bibr" rid="B104">Petrunkevitch 1911</xref>: 50, <xref ref-type="bibr" rid="B106">1929</xref>: 20, 31, 48, fig. 31, 1939: 287; <xref ref-type="bibr" rid="B87">Mello-Leitão 1923</xref>: 377; <xref ref-type="bibr" rid="B120">Roewer 1942</xref>: 255; <xref ref-type="bibr" rid="B17">Bonnet 1955</xref>: 832; <xref ref-type="bibr" rid="B178">World Spider Catalog 2016</xref>.</comment></tp:nomenclature-citation></tp:nomenclature-citation-list></tp:nomenclature><tp:treatment-sec sec-type="diagnosis" id="SECID0ECZLO"><title>Diagnosis.</title><p>Females can be distinguished from females of <italic><tp:taxon-name><tp:taxon-name-part taxon-name-part-type="genus">Caribena</tp:taxon-name-part> <tp:taxon-name-part taxon-name-part-type="species">versicolor</tp:taxon-name-part></tp:taxon-name></italic> comb. n. by almost straight spermathecae with intumescence on their apex (Figs <xref ref-type="fig" rid="F55">227–229</xref>). Males differ from males of <italic><tp:taxon-name><tp:taxon-name-part taxon-name-part-type="genus">Caribena</tp:taxon-name-part> <tp:taxon-name-part taxon-name-part-type="species">versicolor</tp:taxon-name-part></tp:taxon-name></italic> comb. n. by lacking prominence on tegulum, by having embolus medial portion and tegulum’s margin forming an obtuse angle in retrolateral view and by slightly curved shape of basal part of embolus in frontal view (Fig. <xref ref-type="fig" rid="F56">233</xref>).</p></tp:treatment-sec><tp:treatment-sec sec-type="material" id="SECID0EG1LO"><title>Material examined.</title><p>Puerto Rico, Corozal [<named-content xmlns:xlink="http://www.w3.org/1999/xlink" content-type="dwc:verbatimCoordinates" xlink:type="simple"><named-content content-type="geo-json" specific-use="{&#34;type&#34;:&#34;Point&#34;,&#34;coordinates&#34;:[-66.316667,18.300000]}" id="NCID0EP1LO" xlink:type="simple">18°18'N, 66°19'W</named-content></named-content>], 1 female, M. Martinez col., 19 September 1994 (<abbrev xmlns:xlink="http://www.w3.org/1999/xlink" content-type="institution" xlink:title="Museu Nacional, Rio de Janeiro" id="ABBRID0EU1LO" xlink:type="simple">MNRJ</abbrev> 06909); Puerto Rico. Bayamon [<named-content xmlns:xlink="http://www.w3.org/1999/xlink" content-type="dwc:verbatimCoordinates" xlink:type="simple"><named-content content-type="geo-json" specific-use="{&#34;type&#34;:&#34;Point&#34;,&#34;coordinates&#34;:[-66.150000,18.366667]}" id="NCID0E31LO" xlink:type="simple">18°22'N, 66°09'W</named-content></named-content>], 1 male, 19 November 1932 (<abbrev xmlns:xlink="http://www.w3.org/1999/xlink" content-type="institution" xlink:title="American Museum of Natural History, New York" id="ABBRID0EB2LO" xlink:type="simple">AMNH</abbrev> PR).</p></tp:treatment-sec><tp:treatment-sec sec-type="material" id="SECID0EG2LO"><title>Additional material.</title><p>CUBA: 1 female (<abbrev xmlns:xlink="http://www.w3.org/1999/xlink" content-type="institution" xlink:title="Museum für Naturkunde der Humboldt-Universität, Berlin" id="ABBRID0EM2LO" xlink:type="simple">ZMB</abbrev> 30732); PUERTO RICO: 1 female (<abbrev xmlns:xlink="http://www.w3.org/1999/xlink" content-type="institution" xlink:title="Museum für Naturkunde der Humboldt-Universität, Berlin" id="ABBRID0ER2LO" xlink:type="simple">ZMB</abbrev> 30757); Road 10, km 21, 1 female, V. Roth col., 12 July 1977, in foliage of <italic><tp:taxon-name><tp:taxon-name-part taxon-name-part-type="genus">Cecropia</tp:taxon-name-part></tp:taxon-name></italic> tree (<abbrev xmlns:xlink="http://www.w3.org/1999/xlink" content-type="institution" xlink:title="American Museum of Natural History, New York" id="ABBRID0E42LO" xlink:type="simple">AMNH</abbrev> RW05); Aibonito [<named-content xmlns:xlink="http://www.w3.org/1999/xlink" content-type="dwc:verbatimCoordinates" xlink:type="simple"><named-content content-type="geo-json" specific-use="{&#34;type&#34;:&#34;Point&#34;,&#34;coordinates&#34;:[-66.250000,18.133333]}" id="NCID0EF3LO" xlink:type="simple">18°08'N, 66°15'W</named-content></named-content>], 1 juvenile female, 1–3 June 1915, ref. 3553 (<abbrev xmlns:xlink="http://www.w3.org/1999/xlink" content-type="institution" xlink:title="American Museum of Natural History, New York" id="ABBRID0EK3LO" xlink:type="simple">AMNH</abbrev> PR); 1 immature male (<abbrev xmlns:xlink="http://www.w3.org/1999/xlink" content-type="institution" xlink:title="American Museum of Natural History, New York" id="ABBRID0EP3LO" xlink:type="simple">AMNH</abbrev> 1.15); Bayamon [<named-content xmlns:xlink="http://www.w3.org/1999/xlink" content-type="dwc:verbatimCoordinates" xlink:type="simple"><named-content content-type="geo-json" specific-use="{&#34;type&#34;:&#34;Point&#34;,&#34;coordinates&#34;:[-66.150000,18.366667]}" id="NCID0EX3LO" xlink:type="simple">18°22'N, 66°09'W</named-content></named-content>], 1 male, T. Fuentes col., 12 September 1989 (<abbrev xmlns:xlink="http://www.w3.org/1999/xlink" content-type="institution" xlink:title="American Museum of Natural History, New York" id="ABBRID0E33LO" xlink:type="simple">AMNH</abbrev> RW04); Corozal [<named-content xmlns:xlink="http://www.w3.org/1999/xlink" content-type="dwc:verbatimCoordinates" xlink:type="simple"><named-content content-type="geo-json" specific-use="{&#34;type&#34;:&#34;Point&#34;,&#34;coordinates&#34;:[-66.316667,18.300000]}" id="NCID0EE4LO" xlink:type="simple">18°18'N, 66°19'W</named-content></named-content>], 1 male, M. Martinez col., 26 September 1994 (<abbrev xmlns:xlink="http://www.w3.org/1999/xlink" content-type="institution" xlink:title="Museu Nacional, Rio de Janeiro" id="ABBRID0EJ4LO" xlink:type="simple">MNRJ</abbrev> 06908); 1 male, same collector, 17 September 1991 (<abbrev xmlns:xlink="http://www.w3.org/1999/xlink" content-type="institution" xlink:title="Museu Nacional, Rio de Janeiro" id="ABBRID0EO4LO" xlink:type="simple">MNRJ</abbrev> 06906); 1 male, same collector, 21 September 1991 (<abbrev xmlns:xlink="http://www.w3.org/1999/xlink" content-type="institution" xlink:title="Museu Nacional, Rio de Janeiro" id="ABBRID0ET4LO" xlink:type="simple">MNRJ</abbrev> 06907); Mayaguez [<named-content xmlns:xlink="http://www.w3.org/1999/xlink" content-type="dwc:verbatimCoordinates" xlink:type="simple"><named-content content-type="geo-json" specific-use="{&#34;type&#34;:&#34;Point&#34;,&#34;coordinates&#34;:[-67.133333,18.200000]}" id="NCID0E24LO" xlink:type="simple">18°12'N, 67°08'W</named-content></named-content>], Tela: Ninguna, 1 female, A. Ruiz col., 15 February 1962 (<abbrev xmlns:xlink="http://www.w3.org/1999/xlink" content-type="institution" xlink:title="American Museum of Natural History, New York" id="ABBRID0EA5LO" xlink:type="simple">AMNH</abbrev> PR); Rio Grande, El Yunque [<named-content xmlns:xlink="http://www.w3.org/1999/xlink" content-type="dwc:verbatimCoordinates" xlink:type="simple"><named-content content-type="geo-json" specific-use="{&#34;type&#34;:&#34;Point&#34;,&#34;coordinates&#34;:[-65.750000,18.333333]}" id="NCID0EI5LO" xlink:type="simple">18°20'N, 65°45'W</named-content></named-content>], 1 female, J. Coffey col., 11 October 1993, in silk retreat in bromeliad (<abbrev xmlns:xlink="http://www.w3.org/1999/xlink" content-type="institution" xlink:title="American Museum of Natural History, New York" id="ABBRID0EN5LO" xlink:type="simple">AMNH</abbrev> RW03); 1 male, north slope of Turquillo mountains near El Yunque National Forest [<named-content xmlns:xlink="http://www.w3.org/1999/xlink" content-type="dwc:verbatimCoordinates" xlink:type="simple"><named-content content-type="geo-json" specific-use="{&#34;type&#34;:&#34;Point&#34;,&#34;coordinates&#34;:[-65.800000,18.283333]}" id="NCID0EV5LO" xlink:type="simple">18°17'N, 65°48'W</named-content></named-content>], A. Sanchez col., 29 September 1997 (<abbrev xmlns:xlink="http://www.w3.org/1999/xlink" content-type="institution" xlink:title="Museu Nacional, Rio de Janeiro" id="ABBRID0E15LO" xlink:type="simple">MNRJ</abbrev> 06905); VIRGIN ISLANDS: Saint John [<named-content xmlns:xlink="http://www.w3.org/1999/xlink" content-type="dwc:verbatimCoordinates" xlink:type="simple"><named-content content-type="geo-json" specific-use="{&#34;type&#34;:&#34;Point&#34;,&#34;coordinates&#34;:[-64.783333,18.333333]}" id="NCID0EC6LO" xlink:type="simple">18°20'N, 64°47'W</named-content></named-content>], 1 female, A. Sanchez col., April 1999, in silken retreat in bromeliad (<abbrev xmlns:xlink="http://www.w3.org/1999/xlink" content-type="institution" xlink:title="American Museum of Natural History, New York" id="ABBRID0EH6LO" xlink:type="simple">AMNH</abbrev> RW02); Cinnamon Bay [<named-content xmlns:xlink="http://www.w3.org/1999/xlink" content-type="dwc:verbatimCoordinates" xlink:type="simple"><named-content content-type="geo-json" specific-use="{&#34;type&#34;:&#34;Point&#34;,&#34;coordinates&#34;:[-64.750000,18.350000]}" id="NCID0EP6LO" xlink:type="simple">18°21'N, 64°45'W</named-content></named-content>] trail, about 700 m, 1 immature male, R. Zueifel col., in forest, in a bark, during night, 9 July 1980 (<abbrev xmlns:xlink="http://www.w3.org/1999/xlink" content-type="institution" xlink:title="American Museum of Natural History, New York" id="ABBRID0EU6LO" xlink:type="simple">AMNH</abbrev> VI); 1 male, 1 female, Island Project staff col., 18 December 1965 (<abbrev xmlns:xlink="http://www.w3.org/1999/xlink" content-type="institution" xlink:title="American Museum of Natural History, New York" id="ABBRID0EZ6LO" xlink:type="simple">AMNH</abbrev> VI).</p></tp:treatment-sec><tp:treatment-sec sec-type="remarks" id="SECID0E56LO"><title>Remarks.</title><p>The syntypic series of <italic><tp:taxon-name><tp:taxon-name-part taxon-name-part-type="genus">Mygale</tp:taxon-name-part> <tp:taxon-name-part taxon-name-part-type="species">laeta</tp:taxon-name-part></tp:taxon-name></italic> is constituted by specimens poorly conserved: a specimen without spermatheca (thereafter considered immature) and female with characteristic spermathecae, as reason why it was chosen to be lectotype.</p><p>The syntypic series of <italic><tp:taxon-name><tp:taxon-name-part taxon-name-part-type="genus">Mygale</tp:taxon-name-part> <tp:taxon-name-part taxon-name-part-type="species">caesia</tp:taxon-name-part></tp:taxon-name></italic> is composed of four very small specimens, with central dark longitudinal stripe and dark transversal stripes on each side of abdomen. They retain the green-blue sheen illustrated on the drawings of C. L. <xref ref-type="bibr" rid="B70">Koch (1842)</xref>, a pattern characteristic of juveniles from many aviculariines. C. L. <xref ref-type="bibr" rid="B70">Koch (1842)</xref> described these specimens as being a second species of <italic><tp:taxon-name><tp:taxon-name-part taxon-name-part-type="genus">Mygale</tp:taxon-name-part></tp:taxon-name></italic> in Puerto Rico (the first one was <italic><tp:taxon-name><tp:taxon-name-part taxon-name-part-type="genus">Mygale</tp:taxon-name-part> <tp:taxon-name-part taxon-name-part-type="species">laeta</tp:taxon-name-part></tp:taxon-name></italic>). However, it is very probable that both are the same species as it was not found any other aviculariine species in Puerto Rico and these immatures are very similar to <italic><tp:taxon-name><tp:taxon-name-part taxon-name-part-type="genus">Caribena</tp:taxon-name-part> <tp:taxon-name-part taxon-name-part-type="species">laeta</tp:taxon-name-part></tp:taxon-name></italic> comb. n. immatures. Thus, we consider <italic><tp:taxon-name><tp:taxon-name-part taxon-name-part-type="genus">Mygale</tp:taxon-name-part> <tp:taxon-name-part taxon-name-part-type="species">caesia</tp:taxon-name-part></tp:taxon-name></italic> as the immature stage of <italic><tp:taxon-name><tp:taxon-name-part taxon-name-part-type="genus">Mygale</tp:taxon-name-part> <tp:taxon-name-part taxon-name-part-type="species">laeta</tp:taxon-name-part></tp:taxon-name></italic>. Since both species were described in the same paper, by page priority <italic><tp:taxon-name><tp:taxon-name-part taxon-name-part-type="genus">Mygale</tp:taxon-name-part> <tp:taxon-name-part taxon-name-part-type="species">caesia</tp:taxon-name-part></tp:taxon-name></italic> C. L. Koch, 1842 is, herein, considered junior synonym of <italic><tp:taxon-name><tp:taxon-name-part taxon-name-part-type="genus">Mygale</tp:taxon-name-part> <tp:taxon-name-part taxon-name-part-type="species">laeta</tp:taxon-name-part></tp:taxon-name></italic> C. L. Koch, 1842 new synonymy.</p><fig id="F55" position="float" orientation="portrait"><label>Figures 227–230.</label><caption><p>
                  <italic><tp:taxon-name><tp:taxon-name-part taxon-name-part-type="genus">Caribena</tp:taxon-name-part></tp:taxon-name></italic> gen. n., spermathecae <bold>227–229</bold> <italic><tp:taxon-name><tp:taxon-name-part taxon-name-part-type="genus">Caribena</tp:taxon-name-part> <tp:taxon-name-part taxon-name-part-type="species">laeta</tp:taxon-name-part></tp:taxon-name></italic> (C. L. Koch, 1842) comb. n., spermathecae variation. <bold>227</bold> Corozal, Puerto Rico (<abbrev xmlns:xlink="http://www.w3.org/1999/xlink" content-type="institution" xlink:title="Museu Nacional, Rio de Janeiro" id="ABBRID0EJEMO" xlink:type="simple">MNRJ</abbrev> 06909) <bold>228</bold> syntype, Puerto Rico (<abbrev xmlns:xlink="http://www.w3.org/1999/xlink" content-type="institution" xlink:title="Museum für Naturkunde der Humboldt-Universität, Berlin" id="ABBRID0EQEMO" xlink:type="simple">ZMB</abbrev> 2045) <bold>229</bold> Saint John, Virgin Islands (<abbrev xmlns:xlink="http://www.w3.org/1999/xlink" content-type="institution" xlink:title="American Museum of Natural History, New York" id="ABBRID0EXEMO" xlink:type="simple">AMNH</abbrev> VI) <bold>230</bold> <italic><tp:taxon-name><tp:taxon-name-part taxon-name-part-type="genus">Caribena</tp:taxon-name-part> <tp:taxon-name-part taxon-name-part-type="species">versicolor</tp:taxon-name-part></tp:taxon-name></italic> (Walckenaer, 1837) comb. n., Martinique (<abbrev xmlns:xlink="http://www.w3.org/1999/xlink" content-type="institution" xlink:title="Muséum National d’histoire Naturelle, Paris" id="ABBRID0EJFMO" xlink:type="simple">MNHN–AR</abbrev> 4904). Scale bars = 1 mm.</p></caption><graphic xmlns:xlink="http://www.w3.org/1999/xlink" xlink:href="zookeys-659-001-g055.jpg" id="oo_124719.jpg" position="float" orientation="portrait" xlink:type="simple"/></fig></tp:treatment-sec><tp:treatment-sec sec-type="Female" id="SECID0EQFMO"><title>Female.</title><p>
              <bold>Redescription.</bold> <abbrev xmlns:xlink="http://www.w3.org/1999/xlink" content-type="institution" xlink:title="American Museum of Natural History, New York" id="ABBRID0EYFMO" xlink:type="simple">AMNH</abbrev> RCW. Carapace: 16.98 long, 14.82 wide, 5.01 high. Chelicera: 7.55 long. Legs (femur, patella, tibia, metatarsus, tarsus, total): I: 13.84, 8.48, 11.16, 9.24, 5.44, 48.16. II: 12.68, 7.52, 9.63, 8.80, 4.84, 43.47. III: 11.87, 6.85, 8.75, 8.73, 4.51, 40.71. IV: 13.88, 7.54, 11.18, 10.89, 3.92, 47.41. Palp: 9.55, 5.71, 6.27, –, 5.97, 27.50. Midwidths: femora I–IV= 3.13, 2.62, 3.08, 3.08, palp= 2.58; patellae I–IV= 3.16, 2.99, 3.18, 3.01, palp= 2.50; tibiae I–IV= 2.45, 2.56, 2.43, 2.73, palp= 2.01; metatarsi I–IV= 1.98, 1.94, 1.89, 1.87; tarsi I–IV= 2.24, 2.07, 2.14, 2.15, palp= 2.28. Abdomen: 23.50 long, 17.64 wide. Spinnerets: <abbrev xmlns:xlink="http://www.w3.org/1999/xlink" xlink:title="posterior median spinneret" id="ABBRID0E4FMO" xlink:type="simple">PMS</abbrev>, 1.73 long, 0.90 wide, 0.43 apart; <abbrev xmlns:xlink="http://www.w3.org/1999/xlink" xlink:title="posterior lateral spinneret" id="ABBRID0EBGMO" xlink:type="simple">PLS</abbrev>, 1.87 basal, 1.67 middle, 2.80 distal; midwidths 1.30, 1.17, 0.76, respectively.</p><p>Carapace: 1.15 times longer than wide; cephalic region not raised, thoracic striae inconspicuous.</p><p>Fovea: deep, straight, 2.06 wide.</p><p>Eyes: eye tubercle 1.07 high, 2.43 long, 3.51 wide. Clypeus 0.20. Anterior row of eyes procurve, posterior row slightly recurve. Eye size and interdistances: <abbrev xmlns:xlink="http://www.w3.org/1999/xlink" xlink:title="anterior median eye" id="ABBRID0EJGMO" xlink:type="simple">AME</abbrev> 0.80, <abbrev xmlns:xlink="http://www.w3.org/1999/xlink" xlink:title="anterior lateral eye" id="ABBRID0ENGMO" xlink:type="simple">ALE</abbrev> 0.86, <abbrev xmlns:xlink="http://www.w3.org/1999/xlink" xlink:title="posterior median eye" id="ABBRID0ERGMO" xlink:type="simple">PME</abbrev> 0.39, <abbrev xmlns:xlink="http://www.w3.org/1999/xlink" xlink:title="posterior lateral eye" id="ABBRID0EVGMO" xlink:type="simple">PLE</abbrev> 0.65, <abbrev xmlns:xlink="http://www.w3.org/1999/xlink" xlink:title="anterior median eye" id="ABBRID0EZGMO" xlink:type="simple">AME</abbrev>–<abbrev xmlns:xlink="http://www.w3.org/1999/xlink" xlink:title="anterior median eye" id="ABBRID0E4GMO" xlink:type="simple">AME</abbrev> 0.60, <abbrev xmlns:xlink="http://www.w3.org/1999/xlink" xlink:title="anterior median eye" id="ABBRID0EBHMO" xlink:type="simple">AME</abbrev>–<abbrev xmlns:xlink="http://www.w3.org/1999/xlink" xlink:title="anterior lateral eye" id="ABBRID0EFHMO" xlink:type="simple">ALE</abbrev> 0.51, <abbrev xmlns:xlink="http://www.w3.org/1999/xlink" xlink:title="anterior median eye" id="ABBRID0EJHMO" xlink:type="simple">AME</abbrev>–<abbrev xmlns:xlink="http://www.w3.org/1999/xlink" xlink:title="posterior median eye" id="ABBRID0ENHMO" xlink:type="simple">PME</abbrev> 0.17, <abbrev xmlns:xlink="http://www.w3.org/1999/xlink" xlink:title="anterior lateral eye" id="ABBRID0ERHMO" xlink:type="simple">ALE</abbrev>–<abbrev xmlns:xlink="http://www.w3.org/1999/xlink" xlink:title="anterior lateral eye" id="ABBRID0EVHMO" xlink:type="simple">ALE</abbrev> 2.00, <abbrev xmlns:xlink="http://www.w3.org/1999/xlink" xlink:title="anterior lateral eye" id="ABBRID0EZHMO" xlink:type="simple">ALE</abbrev>–<abbrev xmlns:xlink="http://www.w3.org/1999/xlink" xlink:title="posterior median eye" id="ABBRID0E4HMO" xlink:type="simple">PME</abbrev> 0.96, <abbrev xmlns:xlink="http://www.w3.org/1999/xlink" xlink:title="posterior median eye" id="ABBRID0EBIMO" xlink:type="simple">PME</abbrev>–<abbrev xmlns:xlink="http://www.w3.org/1999/xlink" xlink:title="posterior median eye" id="ABBRID0EFIMO" xlink:type="simple">PME</abbrev> 1.86, <abbrev xmlns:xlink="http://www.w3.org/1999/xlink" xlink:title="posterior median eye" id="ABBRID0EJIMO" xlink:type="simple">PME</abbrev>–<abbrev xmlns:xlink="http://www.w3.org/1999/xlink" xlink:title="posterior lateral eye" id="ABBRID0ENIMO" xlink:type="simple">PLE</abbrev> 0.28, <abbrev xmlns:xlink="http://www.w3.org/1999/xlink" xlink:title="posterior lateral eye" id="ABBRID0ERIMO" xlink:type="simple">PLE</abbrev>–<abbrev xmlns:xlink="http://www.w3.org/1999/xlink" xlink:title="posterior lateral eye" id="ABBRID0EVIMO" xlink:type="simple">PLE</abbrev> 2.38, <abbrev xmlns:xlink="http://www.w3.org/1999/xlink" xlink:title="anterior lateral eye" id="ABBRID0EZIMO" xlink:type="simple">ALE</abbrev>–<abbrev xmlns:xlink="http://www.w3.org/1999/xlink" xlink:title="posterior lateral eye" id="ABBRID0E4IMO" xlink:type="simple">PLE</abbrev> 0.49, <abbrev xmlns:xlink="http://www.w3.org/1999/xlink" xlink:title="anterior median eye" id="ABBRID0EBJMO" xlink:type="simple">AME</abbrev>–<abbrev xmlns:xlink="http://www.w3.org/1999/xlink" xlink:title="posterior lateral eye" id="ABBRID0EFJMO" xlink:type="simple">PLE</abbrev> 0.57.</p><p>Maxilla: length to width: 1.68. Cuspules: 100–200 spread over ventral inner heel. Labium: 2.28 long, 2.73 wide, with 97 cuspules spaced by one diameter from each other on anterior third. Labio-sternal groove shallow, flat, sigilla not evident.</p><p>Chelicera: basal segment with 12 teeth and some small teeth on promargin. Sternum: 8.34 long, 6.71 wide. Sigilla: anterior pair not evident, median fusiform, posterior elipsoidal, both less than one diameter from margin.</p><p>Legs: Formula: IV=I II III. Length leg IV to leg I: 0.98. Clavate trichobothria: distal 2/3 tarsi I–IV. Scopula: Tarsi I–IV fully scopulate. IV divided by row of setae. Metatarsi I–II fully scopulate; III–IV 1/2 distal scopulate. IV divided by row of setae.</p><p>Type II urticating setae (Fig. <xref ref-type="fig" rid="F58">243</xref>): 1.02–1.33 long, 0.006–0.009 wide.</p><p>Spermathecae (Fig. <xref ref-type="fig" rid="F55">227</xref>): two short, almost straight spermathecae bearing intumescence (not a well-defined lobe) in their apex. Midwidth as wide as its base width and weakly-sclerotized area shorter than half the length of well-sclerotized area.</p><p>Color pattern (Fig. <xref ref-type="fig" rid="F57">241</xref>): carapace brown with golden short body setae. Carapace border long setae the same color as dorsal carapace short body setae. Coxae, labium, sternum and maxillae brown, slightly darker than ventral femora. Legs and palps with golden short body setae with green sheen and dark brown long guard-setae, gradually lightening from base to tip. Leg rings on distal femora, tibiae and metatarsi whitish. Tarsi with an “U” shaped orange stripe. Abdomen with golden brown guard-setae homogeneously distributed and golden short body setae. Ventral abdomen brown. Urticating setae form very distinctive small golden patch on dorso posterior area of abdomen.</p><fig id="F56" position="float" orientation="portrait"><label>Figures 231–238.</label><caption><p>
                  <italic><tp:taxon-name><tp:taxon-name-part taxon-name-part-type="genus">Caribena</tp:taxon-name-part> <tp:taxon-name-part taxon-name-part-type="species">laeta</tp:taxon-name-part></tp:taxon-name></italic> (C. L. Koch, 1842) comb. n., male (<abbrev xmlns:xlink="http://www.w3.org/1999/xlink" content-type="institution" xlink:title="American Museum of Natural History, New York" id="ABBRID0EPKMO" xlink:type="simple">AMNH</abbrev> PR). <bold>231–234</bold> left palpal bulb <bold>231</bold> prolateral <bold>232</bold> retrolateral <bold>233</bold> frontal <bold>234</bold> dorsal <bold>235</bold> left cymbium, dorsal <bold>236–238</bold> left tibial apophysis of leg I <bold>236</bold> prolateral <bold>237</bold> ventral <bold>238</bold> retrolateral. Scale bars = 1 mm.</p></caption><graphic xmlns:xlink="http://www.w3.org/1999/xlink" xlink:href="zookeys-659-001-g056.jpg" id="oo_124720.jpg" position="float" orientation="portrait" xlink:type="simple"/></fig><!--PageBreak--></tp:treatment-sec><tp:treatment-sec sec-type="Male" id="SECID0ELLMO"><title>Male.</title><p>
              <bold>Description.</bold> <abbrev xmlns:xlink="http://www.w3.org/1999/xlink" content-type="institution" xlink:title="American Museum of Natural History, New York" id="ABBRID0ETLMO" xlink:type="simple">AMNH</abbrev>. Carapace: 10.22 long, 8.86 wide, 3.05 high. Chelicera: 2.96 long. Legs (femur, patella, tibia, metatarsus, tarsus, total): I: 11.12, 5.80, 9.30, 8.75, 4.43, 39.40. II: 10.20, 5.03, 8.86, 8.01, 4.77, 36.87. III: 9.20, 4.14, 7.14, 7.91, 4.06, 32.45. IV: 10.57, 4.85, 9.54, 9.48, 4.30, 38.74. Palp: 6.68, 3.90, 5.01, –, 1.76, 17.35. Midwidths: femora I–IV= 1.94, 1.80, 1.77, 1.90, palp= 1.53; patellae I–IV= 1.69, 1.75, 1.72, 1.70, palp= 1.38; tibiae I–IV= 1.53, 1.35, 1.41, 1.40, palp= 1.42; metatarsi I–IV= 1.16, 1.01, 1.02, 1.08; tarsi I–IV= 1.16, 1.07, 1.27, 1.27, palp= 1.29. Abdomen: 9.79 long, 6.92 wide. Spinnerets: <abbrev xmlns:xlink="http://www.w3.org/1999/xlink" xlink:title="posterior median spinneret" id="ABBRID0EYLMO" xlink:type="simple">PMS</abbrev>, 0.92 long, 0.41 wide, 0.18 apart; <abbrev xmlns:xlink="http://www.w3.org/1999/xlink" xlink:title="posterior lateral spinneret" id="ABBRID0E3LMO" xlink:type="simple">PLS</abbrev>, 1.47 basal, 0.80 middle, 1.56 distal; midwidths 0.78, 0.68, 0.48, respectively.</p><p>As in female, except:</p><p>Carapace: 1.15 times longer than wide.</p><p>Fovea: 1.02 wide.</p><p>Eyes: eye tubercle 0.73 high, 1.65 long, 2.16 wide. Clypeus absent. Eye size and interdistances: <abbrev xmlns:xlink="http://www.w3.org/1999/xlink" xlink:title="anterior median eye" id="ABBRID0EFMMO" xlink:type="simple">AME</abbrev> 0.61, <abbrev xmlns:xlink="http://www.w3.org/1999/xlink" xlink:title="anterior lateral eye" id="ABBRID0EJMMO" xlink:type="simple">ALE</abbrev> 0.61, <abbrev xmlns:xlink="http://www.w3.org/1999/xlink" xlink:title="posterior median eye" id="ABBRID0ENMMO" xlink:type="simple">PME</abbrev> 0.27, <abbrev xmlns:xlink="http://www.w3.org/1999/xlink" xlink:title="posterior lateral eye" id="ABBRID0ERMMO" xlink:type="simple">PLE</abbrev> 0.48, <abbrev xmlns:xlink="http://www.w3.org/1999/xlink" xlink:title="anterior median eye" id="ABBRID0EVMMO" xlink:type="simple">AME</abbrev>–<abbrev xmlns:xlink="http://www.w3.org/1999/xlink" xlink:title="anterior median eye" id="ABBRID0EZMMO" xlink:type="simple">AME</abbrev> 0.31, <abbrev xmlns:xlink="http://www.w3.org/1999/xlink" xlink:title="anterior median eye" id="ABBRID0E4MMO" xlink:type="simple">AME</abbrev>–<abbrev xmlns:xlink="http://www.w3.org/1999/xlink" xlink:title="anterior lateral eye" id="ABBRID0EBNMO" xlink:type="simple">ALE</abbrev> 0.25, <abbrev xmlns:xlink="http://www.w3.org/1999/xlink" xlink:title="anterior median eye" id="ABBRID0EFNMO" xlink:type="simple">AME</abbrev>–<abbrev xmlns:xlink="http://www.w3.org/1999/xlink" xlink:title="posterior median eye" id="ABBRID0EJNMO" xlink:type="simple">PME</abbrev> 0.11, <abbrev xmlns:xlink="http://www.w3.org/1999/xlink" xlink:title="anterior lateral eye" id="ABBRID0ENNMO" xlink:type="simple">ALE</abbrev>–<abbrev xmlns:xlink="http://www.w3.org/1999/xlink" xlink:title="anterior lateral eye" id="ABBRID0ERNMO" xlink:type="simple">ALE</abbrev> 1.27, <abbrev xmlns:xlink="http://www.w3.org/1999/xlink" xlink:title="anterior lateral eye" id="ABBRID0EVNMO" xlink:type="simple">ALE</abbrev>–<abbrev xmlns:xlink="http://www.w3.org/1999/xlink" xlink:title="posterior median eye" id="ABBRID0EZNMO" xlink:type="simple">PME</abbrev> 0.72, <abbrev xmlns:xlink="http://www.w3.org/1999/xlink" xlink:title="posterior median eye" id="ABBRID0E4NMO" xlink:type="simple">PME</abbrev>–<abbrev xmlns:xlink="http://www.w3.org/1999/xlink" xlink:title="posterior median eye" id="ABBRID0EBOMO" xlink:type="simple">PME</abbrev> 1.17, <abbrev xmlns:xlink="http://www.w3.org/1999/xlink" xlink:title="posterior median eye" id="ABBRID0EFOMO" xlink:type="simple">PME</abbrev>–<abbrev xmlns:xlink="http://www.w3.org/1999/xlink" xlink:title="posterior lateral eye" id="ABBRID0EJOMO" xlink:type="simple">PLE</abbrev> 0.07, <abbrev xmlns:xlink="http://www.w3.org/1999/xlink" xlink:title="posterior lateral eye" id="ABBRID0ENOMO" xlink:type="simple">PLE</abbrev>–<abbrev xmlns:xlink="http://www.w3.org/1999/xlink" xlink:title="posterior lateral eye" id="ABBRID0EROMO" xlink:type="simple">PLE</abbrev> 1.67, <abbrev xmlns:xlink="http://www.w3.org/1999/xlink" xlink:title="anterior lateral eye" id="ABBRID0EVOMO" xlink:type="simple">ALE</abbrev>–<abbrev xmlns:xlink="http://www.w3.org/1999/xlink" xlink:title="posterior lateral eye" id="ABBRID0EZOMO" xlink:type="simple">PLE</abbrev> 0.24, <abbrev xmlns:xlink="http://www.w3.org/1999/xlink" xlink:title="anterior median eye" id="ABBRID0E4OMO" xlink:type="simple">AME</abbrev>–<abbrev xmlns:xlink="http://www.w3.org/1999/xlink" xlink:title="posterior lateral eye" id="ABBRID0EBPMO" xlink:type="simple">PLE</abbrev> 0.37.</p><p>Maxilla: length to width: 1.90. Cuspules: 174. Labium: 1.22 long, 1.45 wide, with 112 cuspules spaced by one diameter from each other on anterior half.</p><p>Chelicera: basal segment with 8 teeth and some small teeth on promargin. Sternum: 4.94 long, 3.73 wide. Sigilla: three pairs, posterior rounded, less than one diameter from margin.</p><p>Legs: Formula: IV=I II III. Length leg IV to leg I: 0.98. Metatarsus III scopulate in distal 2/3; IV, in distal 1/2.</p><p>Type II urticating setae: 1.41–1.71 long and 0.007–0.009 wide.</p><p>Palp (Figs <xref ref-type="fig" rid="F56">231–234</xref>): globous bulb with small subtegulum, lacking prominence on tegulum. Embolus: not flattened, lacking keels, 2.32 long in retrolateral view, about 3 times tegulum’s length. Medial portion and tegulum’s margin form an obtuse angle in retrolateral view. Proximal part slightly curved in frontal view; thin distal width, tapering distally; basal, middle, and distal width of 0.44, 0.12, 0.04, respectively. Tegulum: 1.25 long, 0.74 high in retrolateral view. Cymbium subtriangular with subequal lobes, having well-developed sharp process on retrolateral lobe, bearing thin setae (Fig. <xref ref-type="fig" rid="F56">235</xref>).</p><p>Tibial apophysis (Figs <xref ref-type="fig" rid="F56">236–238</xref>, <xref ref-type="fig" rid="F71">310</xref>): single branch on prolateral leg I, with weakly-developed base and grouped spiniform setae distally. Male metatarsus I touches retrolaterally tibial apophysis’ setae when folded.</p><fig id="F57" position="float" orientation="portrait"><label>Figures 239–242.</label><caption><p>
                  <italic><tp:taxon-name><tp:taxon-name-part taxon-name-part-type="genus">Caribena</tp:taxon-name-part> <tp:taxon-name-part taxon-name-part-type="species">laeta</tp:taxon-name-part></tp:taxon-name></italic> (C. L. Koch, 1842) comb. n., Puerto Rico, habitus. <bold>239</bold> immature <bold>240</bold> juvenile <bold>241</bold> female <bold>242</bold> male. Arrow: Urticating setae type II on a conspicuous patch on dorsal abdomen. Photos: R. C. West.</p></caption><graphic xmlns:xlink="http://www.w3.org/1999/xlink" xlink:href="zookeys-659-001-g057.jpg" id="oo_124721.jpg" position="float" orientation="portrait" xlink:type="simple"/></fig></tp:treatment-sec><tp:treatment-sec sec-type="Color pattern ontogeny" id="SECID0EYQMO"><title>Color pattern ontogeny.</title><p>Juveniles with metallic sheen, all articles with same blackish color (Fig. <xref ref-type="fig" rid="F57">240</xref>), and abdomen dorsum with dorsal central longitudinal black stripe disconnected from transversal black stripes. When mature, they lose this pattern (Figs <xref ref-type="fig" rid="F57">241–242</xref>).</p><fig id="F58" position="float" orientation="portrait"><label>Figure 243.</label><caption><p>
                  <italic><tp:taxon-name><tp:taxon-name-part taxon-name-part-type="genus">Caribena</tp:taxon-name-part> <tp:taxon-name-part taxon-name-part-type="species">laeta</tp:taxon-name-part></tp:taxon-name></italic> (C. L. Koch, 1842) comb. n., SEM microphotographs of slender urticating setae type II, with barbs along all its length. Detail: region near stalk, female (<abbrev xmlns:xlink="http://www.w3.org/1999/xlink" content-type="institution" xlink:title="Museu Nacional, Rio de Janeiro" id="ABBRID0EXRMO" xlink:type="simple">MNRJ</abbrev> 06909). Scale bar = 100 μm.</p></caption><graphic xmlns:xlink="http://www.w3.org/1999/xlink" xlink:href="zookeys-659-001-g058.jpg" id="oo_124722.jpg" position="float" orientation="portrait" xlink:type="simple"/></fig></tp:treatment-sec><tp:treatment-sec sec-type="distribution" id="SECID0E5RMO"><title>Distribution.</title><p>Puerto Rico and the U. S. Virgin Island (Lesser Antilles) (Fig. <xref ref-type="fig" rid="F54">226</xref>). There is a dubious record of a single specimen from Cuba lacking any information on collectors and date.</p></tp:treatment-sec><tp:treatment-sec sec-type="natural history" id="SECID0EISMO"><title>Natural history.</title><p>
              <xref ref-type="bibr" rid="B106">Petrunkevitch (1929)</xref> mention that three females captured in Puerto Rico were found on retreats inside bromeliad leaves. The author also mentioned <!--PageBreak-->retreats of this species are similar to retreats of <italic><tp:taxon-name><tp:taxon-name-part taxon-name-part-type="genus">Avicularia</tp:taxon-name-part></tp:taxon-name></italic> species, consisting of a dense silk tube found in leaves and even in human constructions (<xref ref-type="bibr" rid="B106">Petrunkevitch 1929</xref>).</p></tp:treatment-sec><tp:treatment-sec><!--Section generated to contain objects referenced in tp:taxon-treatment.--><fig id="F54" position="float" orientation="portrait"><label>Figure 226.</label><caption><p>Map showing records of <italic><tp:taxon-name><tp:taxon-name-part taxon-name-part-type="genus">Caribena</tp:taxon-name-part></tp:taxon-name></italic> gen. n. and <italic><tp:taxon-name><tp:taxon-name-part taxon-name-part-type="genus">Antillena</tp:taxon-name-part></tp:taxon-name></italic> gen. n. ? = uncertain record.</p></caption><graphic xmlns:xlink="http://www.w3.org/1999/xlink" xlink:href="zookeys-659-001-g054.jpg" id="oo_124718.jpg" position="float" orientation="portrait" xlink:type="simple"/></fig><fig id="F71" position="float" orientation="portrait"><label>Figures 305–311.</label><caption><p>Aviculariine characters. <bold>305–307</bold> cymbium process, dorsal <bold>305</bold> <italic><tp:taxon-name><tp:taxon-name-part taxon-name-part-type="genus">Ybyrapora</tp:taxon-name-part> <tp:taxon-name-part taxon-name-part-type="species">gamba</tp:taxon-name-part></tp:taxon-name></italic> comb. n., holotype (<abbrev xmlns:xlink="http://www.w3.org/1999/xlink" content-type="institution" xlink:title="Museu de Zoologia da Universidade de São Paulo, São Paulo" id="ABBRID0EMCQO" xlink:type="simple">MZUSP</abbrev> 31115), absent <bold>306–307</bold> well-developed process <bold>306</bold> <italic><tp:taxon-name><tp:taxon-name-part taxon-name-part-type="genus">Caribena</tp:taxon-name-part> <tp:taxon-name-part taxon-name-part-type="species">versicolor</tp:taxon-name-part></tp:taxon-name></italic> comb. n. (<abbrev xmlns:xlink="http://www.w3.org/1999/xlink" content-type="institution" xlink:title="Muséum National d’histoire Naturelle, Paris" id="ABBRID0EADQO" xlink:type="simple">MNHN–AR</abbrev> 4904), sharp and bearing thin setae <bold>307</bold> <italic><tp:taxon-name><tp:taxon-name-part taxon-name-part-type="genus">Avicularia</tp:taxon-name-part> <tp:taxon-name-part taxon-name-part-type="species">juruensis</tp:taxon-name-part></tp:taxon-name></italic> (<abbrev xmlns:xlink="http://www.w3.org/1999/xlink" content-type="institution" xlink:title="California Academy of Sciences, San Francisco" id="ABBRID0ESDQO" xlink:type="simple">CAS</abbrev> 6), rounded and bearing thick setae <bold>308–311</bold> tibia I, retrolateral <bold>308</bold> <italic><tp:taxon-name><tp:taxon-name-part taxon-name-part-type="genus">Ybyrapora</tp:taxon-name-part> <tp:taxon-name-part taxon-name-part-type="species">sooretama</tp:taxon-name-part></tp:taxon-name></italic> comb. n., holotype (<abbrev xmlns:xlink="http://www.w3.org/1999/xlink" content-type="institution" xlink:title="Museu Nacional, Rio de Janeiro" id="ABBRID0EGEQO" xlink:type="simple">MNRJ</abbrev> 18435), lacking modifications <bold>309</bold> <italic><tp:taxon-name><tp:taxon-name-part taxon-name-part-type="genus">Avicularia</tp:taxon-name-part> <tp:taxon-name-part taxon-name-part-type="species">hirschii</tp:taxon-name-part></tp:taxon-name></italic>, paratype (<abbrev xmlns:xlink="http://www.w3.org/1999/xlink" content-type="institution" xlink:title="Forschungsinstitut und Naturmuseum Senckenberg, Frankfurt" id="ABBRID0EYEQO" xlink:type="simple">SMF</abbrev> 57125), thicker setae on a discrete elevation <bold>310</bold> <italic><tp:taxon-name><tp:taxon-name-part taxon-name-part-type="genus">Caribena</tp:taxon-name-part> <tp:taxon-name-part taxon-name-part-type="species">laeta</tp:taxon-name-part></tp:taxon-name></italic> comb. n. (<abbrev xmlns:xlink="http://www.w3.org/1999/xlink" content-type="institution" xlink:title="American Museum of Natural History, New York" id="ABBRID0EKFQO" xlink:type="simple">AMNH</abbrev> PR), developed branch <bold>311</bold> <italic><tp:taxon-name><tp:taxon-name-part taxon-name-part-type="genus">Avicularia</tp:taxon-name-part> <tp:taxon-name-part taxon-name-part-type="species">avicularia</tp:taxon-name-part></tp:taxon-name></italic> (<abbrev xmlns:xlink="http://www.w3.org/1999/xlink" content-type="institution" xlink:title="Muséum National d’histoire Naturelle, Paris" id="ABBRID0E3FQO" xlink:type="simple">MNHN–AR</abbrev> 4894), well-developed branch. Scale bars = 1 mm. Arrow indicates discrete elevation.</p></caption><graphic xmlns:xlink="http://www.w3.org/1999/xlink" xlink:href="zookeys-659-001-g071.jpg" id="oo_124827.jpg" position="float" orientation="portrait" xlink:type="simple"/></fig></tp:treatment-sec><ref-list><ref id="B1"><mixed-citation xmlns:xlink="http://www.w3.org/1999/xlink" xlink:type="simple">
          <person-group><name name-style="western"><surname>Ausserer</surname><given-names>A</given-names></name></person-group> (<year>1871</year>) <article-title>Beiträge zur Kenntniss der Arachniden-Familie der Territelariae Thorell (<tp:taxon-name><tp:taxon-name-part taxon-name-part-type="family">Mygalidae</tp:taxon-name-part></tp:taxon-name> Autor).</article-title> <source>Verhandlungen der Zoologisch-Botanischen Gesellschaft (Wien)</source> <volume>21</volume>: <fpage>117</fpage>–<lpage>224</lpage>. <ext-link xlink:type="simple" ext-link-type="uri" xlink:href="http://www.biodiversitylibrary.org/page/16425408#page/271/mode/1up">http://www.biodiversitylibrary.org/page/16425408#page/271/mode/1up</ext-link></mixed-citation></ref><ref id="B108"><mixed-citation xmlns:xlink="http://www.w3.org/1999/xlink" xlink:type="simple">
          <person-group><name name-style="western"><surname>Pickard-Cambridge</surname><given-names>FO</given-names></name></person-group> (<year>1896</year>) <article-title>On the <tp:taxon-name><tp:taxon-name-part taxon-name-part-type="family">Theraphosidae</tp:taxon-name-part></tp:taxon-name> of the lower Amazons: being an account of the new genera and species of this group of spiders discovered during the expedition of the steamship “Faraday” up the river Amazons.</article-title> <source>Proceedings of the Zoological Society of London</source> <volume>1896</volume>: <fpage>716</fpage>–<lpage>766</lpage>. <ext-link xlink:type="simple" ext-link-type="uri" xlink:href="http://www.biodiversitylibrary.org/page/31200747#page/810/mode/1up">http://www.biodiversitylibrary.org/page/31200747#page/810/mode/1up</ext-link></mixed-citation></ref><ref id="B137"><mixed-citation xmlns:xlink="http://www.w3.org/1999/xlink" xlink:type="simple">
          <person-group><name name-style="western"><surname>Simon</surname><given-names>E</given-names></name></person-group> (<year>1892</year>) <source>Histoire naturelle des araignées.</source> <publisher-name>Paris</publisher-name>, <publisher-loc>tome 1</publisher-loc>, <size units="page">1084 pp</size>. <ext-link xlink:type="simple" ext-link-type="doi" xlink:href="10.5962/bhl.title.51973">https://doi.org/10.5962/bhl.title.51973</ext-link></mixed-citation></ref><ref id="B104"><mixed-citation xmlns:xlink="http://www.w3.org/1999/xlink" xlink:type="simple">
          <person-group><name name-style="western"><surname>Petrunkevitch</surname><given-names>A</given-names></name></person-group> (<year>1911</year>) <article-title>A synonymic index-catalogue of spiders of North, Central and South America with all adjacent islands, Greenland, Bermuda, West Indies, Terra del Fuego, Galapagos, etc.</article-title> <source>Bulletin of American Museum Natural History</source> <volume>29</volume>: <fpage>1</fpage>–<lpage>791</lpage>. <ext-link xlink:type="simple" ext-link-type="doi" xlink:href="10.5962/bhl.title.23819">https://doi.org/10.5962/bhl.title.23819</ext-link></mixed-citation></ref><ref id="B106"><mixed-citation xmlns:xlink="http://www.w3.org/1999/xlink" xlink:type="simple">
          <person-group><name name-style="western"><surname>Petrunkevitch</surname><given-names>A</given-names></name></person-group> (<year>1929</year>) <article-title>The spiders of Porto Rico. Part one.</article-title> <source>Transactions of the Connecticut Academy of Arts and Sciences</source> <volume>30</volume>: <fpage>1</fpage>–<lpage>158</lpage>. <ext-link xlink:type="simple" ext-link-type="uri" xlink:href="https://babel.hathitrust.org/cgi/pt?id=wu.89041295809;view=1up;seq=10">https://babel.hathitrust.org/cgi/pt?id=wu.89041295809;view=1up;seq=10</ext-link></mixed-citation></ref><ref id="B120"><mixed-citation xmlns:xlink="http://www.w3.org/1999/xlink" xlink:type="simple">
          <person-group><name name-style="western"><surname>Roewer</surname><given-names>CF</given-names></name></person-group> (<year>1942</year>) <article-title>Katalog der <tp:taxon-name><tp:taxon-name-part taxon-name-part-type="order">Araneae</tp:taxon-name-part></tp:taxon-name> von 1758 bis 1940.</article-title> <source>Bremen</source> <volume>1</volume>: <fpage>1</fpage>–<lpage>1040</lpage>.</mixed-citation></ref><ref id="B17"><mixed-citation xmlns:xlink="http://www.w3.org/1999/xlink" xlink:type="simple">
          <person-group><name name-style="western"><surname>Bonnet</surname><given-names>P</given-names></name></person-group> (<year>1955</year>) <source>Bibliographie araneorum. Analyse méthodique de toute la littérature aranéologique jusqu’en 1939</source>. <publisher-name>Douladoure</publisher-name>, <publisher-loc>Tolouse</publisher-loc>, <issue>Part 2</issue>, <volume>tome 2</volume>, <fpage>919</fpage>–<lpage>1926</lpage>.</mixed-citation></ref><ref id="B178"><mixed-citation xmlns:xlink="http://www.w3.org/1999/xlink" xlink:type="simple">
          <institution xlink:type="simple">World Spider Catalog</institution> (<year>2016</year>). <source>World Spider Catalog</source>. <publisher-name>Natural History Museum</publisher-name> <publisher-loc>Bern</publisher-loc> <ext-link xlink:type="simple" ext-link-type="uri" xlink:href="http://wsc.nmbe.ch">http://wsc.nmbe.ch</ext-link>, version 17.5</mixed-citation></ref><ref id="B87"><mixed-citation xmlns:xlink="http://www.w3.org/1999/xlink" xlink:type="simple">
          <person-group><name name-style="western"><surname>Mello-Leitão</surname><given-names>CF de</given-names></name></person-group> (<year>1923</year>) <article-title>Theraphosoideas do Brasil.</article-title> <source>Revista do Museu Paulista</source> <volume>13</volume>: <fpage>1</fpage>–<lpage>438</lpage>.</mixed-citation></ref><ref id="B70"><mixed-citation xmlns:xlink="http://www.w3.org/1999/xlink" xlink:type="simple">
          <person-group><name name-style="western"><surname>Koch</surname><given-names>CL</given-names></name></person-group> (<year>1842</year>) <source>Die Arachniden</source>. <publisher-loc>Nürnberg</publisher-loc>, <fpage>57</fpage>–<lpage>108</lpage> [9], <fpage>1</fpage>–<lpage>36</lpage> [10]. <ext-link xlink:type="simple" ext-link-type="doi" xlink:href="10.5962/bhl.title.43744">https://doi.org/10.5962/bhl.title.43744</ext-link></mixed-citation></ref></ref-list></tp:taxon-treatment>
