# Supplementary material for: Taxonomic revision and cladistic analysis of Avicularia Lamarck, 1818 (Araneae, Theraphosidae, Aviculariinae) with description of three new aviculariine genera
Source: Zookeys. 2017 Mar 2;(659):1–185. doi: 10.3897/zookeys.659.10717 (PMC5345366; doi:10.3897/zookeys.659.10717)
Supplement: XML Treatment for Caribena versicolor [file zookeys.659.10717-treatment46.xml]

<!DOCTYPE tp:taxon-treatment
  PUBLIC "-//TaxonX//DTD Taxonomic Treatment Publishing DTD v0 20100105//EN" "tax-treatment-NSO.dtd">
<tp:taxon-treatment xmlns:tp="http://www.plazi.org/taxpub"><tp:treatment-meta><kwd-group><label>Taxon classification</label><kwd><named-content content-type="kingdom">Animalia</named-content></kwd><kwd><named-content content-type="order">ORDO</named-content></kwd><kwd><named-content content-type="family">FAMILIA</named-content></kwd></kwd-group><mixed-citation publication-type="journal"><person-group><name><surname>Fukushima</surname><given-names>Caroline Sayuri</given-names></name><name><surname>Bertani</surname><given-names>Rogério</given-names></name></person-group><article-title>Taxonomic revision and cladistic analysis of <italic><tp:taxon-name><tp:taxon-name-part taxon-name-part-type="genus">Avicularia</tp:taxon-name-part></tp:taxon-name></italic> Lamarck, 1818 (<tp:taxon-name><tp:taxon-name-part taxon-name-part-type="order">Araneae</tp:taxon-name-part></tp:taxon-name>, <tp:taxon-name><tp:taxon-name-part taxon-name-part-type="family">Theraphosidae</tp:taxon-name-part></tp:taxon-name>, <tp:taxon-name><tp:taxon-name-part taxon-name-part-type="subfamily">Aviculariinae</tp:taxon-name-part></tp:taxon-name>) with description of three new aviculariine genera</article-title><source>Zookeys</source><day>2</day><month>3</month><year>2017</year><volume>2017</volume><issue>659</issue><fpage>1</fpage><lpage>185</lpage><pub-id pub-id-type="doi">10.3897/zookeys.659.10717</pub-id></mixed-citation></tp:treatment-meta><tp:nomenclature><tp:taxon-name>
              <tp:taxon-name-part taxon-name-part-type="genus">Caribena</tp:taxon-name-part>
              <tp:taxon-name-part taxon-name-part-type="species">versicolor</tp:taxon-name-part>
            </tp:taxon-name><tp:taxon-authority>(Walckenaer, 1837)</tp:taxon-authority><tp:taxon-status xmlns:xlink="http://www.w3.org/1999/xlink" xlink:type="simple">comb. n.</tp:taxon-status><xref ref-type="fig" rid="F4">Figs 18</xref><xref ref-type="fig" rid="F54">, 226</xref><xref ref-type="fig" rid="F55">, 230</xref><xref ref-type="fig" rid="F59">, 244–251</xref><xref ref-type="fig" rid="F60">, 252–255</xref><xref ref-type="fig" rid="F71">, 306</xref><!--PageBreak--><tp:nomenclature-citation-list><tp:nomenclature-citation><tp:taxon-name>
                  <tp:taxon-name-part taxon-name-part-type="genus">Mygale</tp:taxon-name-part> <tp:taxon-name-part taxon-name-part-type="species">versicolor</tp:taxon-name-part></tp:taxon-name><comment>Walckenaer, 1837: 211 (holotype considered lost).</comment></tp:nomenclature-citation><tp:nomenclature-citation><tp:taxon-name>
                  <tp:taxon-name-part taxon-name-part-type="genus">Avicularia</tp:taxon-name-part> <tp:taxon-name-part taxon-name-part-type="species">rutilans</tp:taxon-name-part></tp:taxon-name><comment>Ausserer, 1875: 184, t. 7, fig. 34 (holotype male, N. Granada, Keyserling collection, <abbrev xmlns:xlink="http://www.w3.org/1999/xlink" content-type="institution" xlink:title="The Natural History Museum, London" id="ABBRID0EUVMO" xlink:type="simple">BMNH</abbrev> 1890.7.1.359, examined); F. O. <xref ref-type="bibr" rid="B108">Pickard-Cambridge 1896</xref>: 744; <xref ref-type="bibr" rid="B104">Petrunkevitch 1911</xref>: 50, <xref ref-type="bibr" rid="B107">1939</xref>: 28; <xref ref-type="bibr" rid="B87">Mello-Leitão 1923</xref>: 377; <xref ref-type="bibr" rid="B120">Roewer 1942</xref>: 255; <xref ref-type="bibr" rid="B17">Bonnet 1955</xref>: 832; <xref ref-type="bibr" rid="B178">World Spider Catalog 2016</xref>. <bold>Syn. n.</bold></comment></tp:nomenclature-citation><tp:nomenclature-citation><tp:taxon-name>
                  <tp:taxon-name-part taxon-name-part-type="genus">Avicularia</tp:taxon-name-part> <tp:taxon-name-part taxon-name-part-type="species">versicolor</tp:taxon-name-part></tp:taxon-name><comment>: <xref ref-type="bibr" rid="B137">Simon 1892</xref>: 171, 172; <xref ref-type="bibr" rid="B104">Petrunkevitch 1911</xref>: 51, 766, <xref ref-type="bibr" rid="B107">1939</xref>: 288; <xref ref-type="bibr" rid="B87">Mello-Leitão 1923</xref>: 377; <xref ref-type="bibr" rid="B120">Roewer 1942</xref>: 255; <xref ref-type="bibr" rid="B178">World Spider Catalog 2016</xref>.</comment></tp:nomenclature-citation></tp:nomenclature-citation-list></tp:nomenclature><tp:treatment-sec sec-type="remarks" id="SECID0E2XMO"><title>Remarks.</title><p>
              <italic><tp:taxon-name><tp:taxon-name-part taxon-name-part-type="genus">Avicularia</tp:taxon-name-part> <tp:taxon-name-part taxon-name-part-type="species">rutilans</tp:taxon-name-part></tp:taxon-name></italic> holotype has same morphology of palpal bulb, tibial apophysis and urticating setae II and the characteristic intense green sheen found in specimens from Martinique. Despite labeled as coming from N. Granada (Colombia, see discussion below), it is undoubtedly a specimen of <italic><tp:taxon-name><tp:taxon-name-part taxon-name-part-type="genus">Caribena</tp:taxon-name-part> <tp:taxon-name-part taxon-name-part-type="species">versicolor</tp:taxon-name-part></tp:taxon-name></italic> comb. n. Thus, we consider <italic><tp:taxon-name><tp:taxon-name-part taxon-name-part-type="genus">Avicularia</tp:taxon-name-part> <tp:taxon-name-part taxon-name-part-type="species">rutilans</tp:taxon-name-part></tp:taxon-name></italic> Ausserer, 1875 as junior synonym of <italic><tp:taxon-name><tp:taxon-name-part taxon-name-part-type="genus">Caribena</tp:taxon-name-part> <tp:taxon-name-part taxon-name-part-type="species">versicolor</tp:taxon-name-part></tp:taxon-name></italic> (Walckenaer, 1837) comb. nov.</p><fig id="F59" position="float" orientation="portrait"><label>Figures 244–251.</label><caption><p>
                  <italic><tp:taxon-name><tp:taxon-name-part taxon-name-part-type="genus">Caribena</tp:taxon-name-part> <tp:taxon-name-part taxon-name-part-type="species">versicolor</tp:taxon-name-part></tp:taxon-name></italic> (Walckenaer, 1837) comb. n., male neotype (<abbrev xmlns:xlink="http://www.w3.org/1999/xlink" content-type="institution" xlink:title="Muséum National d’histoire Naturelle, Paris" id="ABBRID0E5ZMO" xlink:type="simple">MNHN–AR</abbrev> 4904). <bold>244–247</bold> left palpal bulb <bold>244</bold> prolateral <bold>245</bold> retrolateral <bold>246</bold> frontal <bold>247</bold> dorsal <bold>248</bold> left cymbium, dorsal <bold>249–251</bold> left tibial apophysis of leg I <bold>249</bold> prolateral <bold>250</bold> ventral <bold>251</bold> retrolateral. Scale bars = 1 mm.</p></caption><graphic xmlns:xlink="http://www.w3.org/1999/xlink" xlink:href="zookeys-659-001-g059.jpg" id="oo_124723.jpg" position="float" orientation="portrait" xlink:type="simple"/></fig></tp:treatment-sec><tp:treatment-sec sec-type="diagnosis" id="SECID0EZ1MO"><title>Diagnosis.</title><p>Females can be distinguished from those of <italic><tp:taxon-name><tp:taxon-name-part taxon-name-part-type="genus">Caribena</tp:taxon-name-part> <tp:taxon-name-part taxon-name-part-type="species">laeta</tp:taxon-name-part></tp:taxon-name></italic> comb. n. by spermathecae with accentuated outwards curvature medially and by lacking intumescence on apex (Fig. <xref ref-type="fig" rid="F55">230</xref>). Males differ from males of <italic><tp:taxon-name><tp:taxon-name-part taxon-name-part-type="genus">Caribena</tp:taxon-name-part> <tp:taxon-name-part taxon-name-part-type="species">laeta</tp:taxon-name-part></tp:taxon-name></italic> comb. n. by developed prominence on tegulum (Fig. <xref ref-type="fig" rid="F59">246</xref>), embolus medial portion and tegulum’s margin form an acute angle in retrolateral view (Fig. <xref ref-type="fig" rid="F59">245</xref>) and by very curved shape of basal part of embolus in frontal view (Fig. <xref ref-type="fig" rid="F59">246</xref>).</p></tp:treatment-sec><tp:treatment-sec sec-type="type material" id="SECID0EF3MO"><title>Type material.</title><p>Holotype considered, herein, lost since it is not in <abbrev xmlns:xlink="http://www.w3.org/1999/xlink" content-type="institution" xlink:title="Muséum National d’histoire Naturelle, Paris" id="ABBRID0EL3MO" xlink:type="simple">MNHN–AR</abbrev> where it should be deposited according to description (<xref ref-type="bibr" rid="B174">Walckenaer 1837</xref>). Here, we establish the male AR 4904 as the neotype since no holotype is believed to be extant and a type is considered necessary to define the taxon objectively because the original name is involved in a complex taxonomic problem (article 75.1, <xref ref-type="bibr" rid="B59">ICZN 1999</xref>).</p><fig id="F60" position="float" orientation="portrait"><label>Figures 252–255.</label><caption><p>
                  <italic><tp:taxon-name><tp:taxon-name-part taxon-name-part-type="genus">Caribena</tp:taxon-name-part> <tp:taxon-name-part taxon-name-part-type="species">versicolor</tp:taxon-name-part></tp:taxon-name></italic> (Walckenaer, 1837) comb. n., habitus. <bold>252</bold> immature <bold>253</bold> juvenile <bold>254</bold> female <bold>255</bold> male. Arrow: urticating setae type II on conspicuous patch on dorsal abdomen. Photos: R. C. West.</p></caption><graphic xmlns:xlink="http://www.w3.org/1999/xlink" xlink:href="zookeys-659-001-g060.jpg" id="oo_124724.jpg" position="float" orientation="portrait" xlink:type="simple"/></fig></tp:treatment-sec><tp:treatment-sec sec-type="material" id="SECID0ET4MO"><title>Material examined.</title><p>Martinique, 6 females, 2 males (one male established here as neotype), 1 immature male, Gambey col., (<abbrev xmlns:xlink="http://www.w3.org/1999/xlink" content-type="institution" xlink:title="Muséum National d’histoire Naturelle, Paris" id="ABBRID0EZ4MO" xlink:type="simple">MNHN–AR</abbrev> 4904, Box 314).</p></tp:treatment-sec><tp:treatment-sec sec-type="material" id="SECID0E54MO"><title>Additional material.</title><p>CUBA: 1 male, 2 females (<abbrev xmlns:xlink="http://www.w3.org/1999/xlink" content-type="institution" xlink:title="Muséum National d’histoire Naturelle, Paris" id="ABBRID0EE5MO" xlink:type="simple">MNHN–AR</abbrev>); MARTINIQUE: Le Carbet [<named-content xmlns:xlink="http://www.w3.org/1999/xlink" content-type="dwc:verbatimCoordinates" xlink:type="simple"><named-content content-type="geo-json" specific-use="{&#34;type&#34;:&#34;Point&#34;,&#34;coordinates&#34;:[-61.166667,14.700000]}" id="NCID0EM5MO" xlink:type="simple">14°42'N, 61°10'W</named-content></named-content>], Morne Carbet, 1500 m, forest, 2 males, 18 March 1967 (<abbrev xmlns:xlink="http://www.w3.org/1999/xlink" content-type="institution" xlink:title="American Museum of Natural History, New York" id="ABBRID0ER5MO" xlink:type="simple">AMNH</abbrev>); 1 male, Beatty col., 1967 (<abbrev xmlns:xlink="http://www.w3.org/1999/xlink" content-type="institution" xlink:title="American Museum of Natural History, New York" id="ABBRID0EW5MO" xlink:type="simple">AMNH</abbrev>), from trees, 1 female (<abbrev xmlns:xlink="http://www.w3.org/1999/xlink" content-type="institution" xlink:title="American Museum of Natural History, New York" id="ABBRID0E25MO" xlink:type="simple">AMNH</abbrev>); Absalon [<named-content xmlns:xlink="http://www.w3.org/1999/xlink" content-type="dwc:verbatimCoordinates" xlink:type="simple"><named-content content-type="geo-json" specific-use="{&#34;type&#34;:&#34;Point&#34;,&#34;coordinates&#34;:[-61.100000,14.683333]}" id="NCID0ED6MO" xlink:type="simple">14°41'N, 61°6'W</named-content></named-content>], 1 immature male, Vaunes, 16 June 1960 (<abbrev xmlns:xlink="http://www.w3.org/1999/xlink" content-type="institution" xlink:title="American Museum of Natural History, New York" id="ABBRID0EI6MO" xlink:type="simple">AMNH</abbrev> Ma); Anse Céron [<named-content xmlns:xlink="http://www.w3.org/1999/xlink" content-type="dwc:verbatimCoordinates" xlink:type="simple"><named-content content-type="geo-json" specific-use="{&#34;type&#34;:&#34;Point&#34;,&#34;coordinates&#34;:[-61.216667,14.833333]}" id="NCID0EQ6MO" xlink:type="simple">14°50'N, 61°13'W</named-content></named-content>], 1 km SE, 1 male, J. Paterson col., 7 July 1998 (<abbrev xmlns:xlink="http://www.w3.org/1999/xlink" content-type="institution" xlink:title="American Museum of Natural History, New York" id="ABBRID0EV6MO" xlink:type="simple">AMNH</abbrev> RW07), same data, 1 male (<abbrev xmlns:xlink="http://www.w3.org/1999/xlink" content-type="institution" xlink:title="American Museum of Natural History, New York" id="ABBRID0E16MO" xlink:type="simple">AMNH</abbrev> RW06); 1 male, Le Prêcheur, west of Mountain Pelée, P. Charbonnet col., 21 August 1998, on side of tree (<abbrev xmlns:xlink="http://www.w3.org/1999/xlink" content-type="institution" xlink:title="Museu Nacional, Rio de Janeiro" id="ABBRID0E66MO" xlink:type="simple">MNRJ</abbrev> 06914).</p></tp:treatment-sec><tp:treatment-sec sec-type="remarks" id="SECID0EEANO"><title>Remarks.</title><p>In order to describe <italic><tp:taxon-name><tp:taxon-name-part taxon-name-part-type="genus">Mygale</tp:taxon-name-part> <tp:taxon-name-part taxon-name-part-type="species">versicolor</tp:taxon-name-part></tp:taxon-name></italic>, <xref ref-type="bibr" rid="B174">Walckenaer (1837)</xref> used a female from Guadeloupe and a male from Brazil. Even though he considered <!--PageBreak--><italic><tp:taxon-name><tp:taxon-name-part taxon-name-part-type="genus">Aranea</tp:taxon-name-part> <tp:taxon-name-part taxon-name-part-type="species">hirtipes</tp:taxon-name-part></tp:taxon-name></italic> Fabricius, 1787 described from French Guiana as a synonym of <italic><tp:taxon-name><tp:taxon-name-part taxon-name-part-type="genus">Mygale</tp:taxon-name-part> <tp:taxon-name-part taxon-name-part-type="species">versicolor</tp:taxon-name-part></tp:taxon-name></italic>, <xref ref-type="bibr" rid="B174">Walckenaer (1837)</xref> did not include Cayenne nor Brazil in the distribution area, only Guadeloupe and Martinique. Concerning the description, the female corresponds to <italic><tp:taxon-name><tp:taxon-name-part taxon-name-part-type="genus">Caribena</tp:taxon-name-part> <tp:taxon-name-part taxon-name-part-type="species">versicolor</tp:taxon-name-part></tp:taxon-name></italic> comb. n., but the male did not, since it was described as having a two-branched tibial apophysis and occurs in Brazil. Therefore, the syntype series is composed of two different species, causing a complex taxonomic problem that lasted for years.</p><p>C. L. <xref ref-type="bibr" rid="B70">Koch (1842)</xref> apparently followed <xref ref-type="bibr" rid="B174">Walckenaer (1837)</xref> but formally extended the species distribution to Brazil. A few years later, the same author (C. L. <xref ref-type="bibr" rid="B71">Koch 1850</xref>) transferred this species to <italic><tp:taxon-name><tp:taxon-name-part taxon-name-part-type="genus">Lasiodora</tp:taxon-name-part></tp:taxon-name></italic>, creating the new combination <italic><tp:taxon-name><tp:taxon-name-part taxon-name-part-type="genus">Lasiodora</tp:taxon-name-part> <tp:taxon-name-part taxon-name-part-type="species">versicolor</tp:taxon-name-part></tp:taxon-name></italic>.</p><p>In 1871, <xref ref-type="bibr" rid="B1">Ausserer (1871)</xref> erected the new genus <italic><tp:taxon-name><tp:taxon-name-part taxon-name-part-type="genus">Homoeomma</tp:taxon-name-part></tp:taxon-name></italic> Ausserer, 1871 with a single species, <italic><tp:taxon-name><tp:taxon-name-part taxon-name-part-type="genus">Homoeomma</tp:taxon-name-part> <tp:taxon-name-part taxon-name-part-type="species">versicolor</tp:taxon-name-part></tp:taxon-name></italic> (Walckenaer, 1837). <xref ref-type="bibr" rid="B1">Ausserer (1871)</xref> examined a male and a female from Rio de Janeiro, Brazil and considered <italic><tp:taxon-name><tp:taxon-name-part taxon-name-part-type="genus">Mygale</tp:taxon-name-part> <tp:taxon-name-part taxon-name-part-type="species">versicolor</tp:taxon-name-part></tp:taxon-name></italic> <italic>sensu</italic> C. L. Koch, 1842 and <italic><tp:taxon-name><tp:taxon-name-part taxon-name-part-type="genus">Lasiodora</tp:taxon-name-part> <tp:taxon-name-part taxon-name-part-type="species">versicolor</tp:taxon-name-part></tp:taxon-name></italic> (C. L. Koch, 1850) synonyms of <italic><tp:taxon-name><tp:taxon-name-part taxon-name-part-type="genus">Homoeomma</tp:taxon-name-part> <tp:taxon-name-part taxon-name-part-type="species">versicolor</tp:taxon-name-part></tp:taxon-name></italic>. Years later, O. <xref ref-type="bibr" rid="B110">Pickard-Cambridge (1881)</xref> explicitly considered as being distinct the concepts of <italic><tp:taxon-name><tp:taxon-name-part taxon-name-part-type="genus">Mygale</tp:taxon-name-part> <tp:taxon-name-part taxon-name-part-type="species">versicolor</tp:taxon-name-part></tp:taxon-name></italic> from C. L. <xref ref-type="bibr" rid="B70">Koch (1842)</xref> and <xref ref-type="bibr" rid="B174">Walckenaer (1837)</xref>.</p><p>He described a new species, <italic><tp:taxon-name><tp:taxon-name-part taxon-name-part-type="genus">Homoeomma</tp:taxon-name-part> <tp:taxon-name-part taxon-name-part-type="species">stradlingi</tp:taxon-name-part></tp:taxon-name></italic> O. Pickard-Cambridge, 1881, based on the concept of <italic><tp:taxon-name><tp:taxon-name-part taxon-name-part-type="genus">Mygale</tp:taxon-name-part> <tp:taxon-name-part taxon-name-part-type="species">versicolor</tp:taxon-name-part></tp:taxon-name></italic> used by C. L. Koch, and in a female and two males from Brazil (O. <xref ref-type="bibr" rid="B110">Pickard-Cambridge 1881</xref>). The species <italic><tp:taxon-name><tp:taxon-name-part taxon-name-part-type="genus">Homoeomma</tp:taxon-name-part> <tp:taxon-name-part taxon-name-part-type="species">versicolor</tp:taxon-name-part></tp:taxon-name></italic> was included in the synonymic list with a question mark by O. <xref ref-type="bibr" rid="B110">Pickard-Cambridge (1881)</xref>.</p><p>
              <xref ref-type="bibr" rid="B137">Simon (1892)</xref> considered that <italic><tp:taxon-name><tp:taxon-name-part taxon-name-part-type="genus">Mygale</tp:taxon-name-part> <tp:taxon-name-part taxon-name-part-type="species">versicolor</tp:taxon-name-part></tp:taxon-name></italic> Walckenaer was erroneously reported as <italic><tp:taxon-name><tp:taxon-name-part taxon-name-part-type="genus">Homoeomma</tp:taxon-name-part></tp:taxon-name></italic> and it was, in fact, an <italic><tp:taxon-name><tp:taxon-name-part taxon-name-part-type="genus">Avicularia</tp:taxon-name-part></tp:taxon-name></italic> species very common in Lesser Antilles. As a consequence, it is likely <xref ref-type="bibr" rid="B137">Simon (1892)</xref> ignored the combination <italic><tp:taxon-name><tp:taxon-name-part taxon-name-part-type="genus">Homoeomma</tp:taxon-name-part> <tp:taxon-name-part taxon-name-part-type="species">versicolor</tp:taxon-name-part></tp:taxon-name></italic> and considered <italic><tp:taxon-name><tp:taxon-name-part taxon-name-part-type="genus">Homoeomma</tp:taxon-name-part> <tp:taxon-name-part taxon-name-part-type="species">stradlingi</tp:taxon-name-part></tp:taxon-name></italic> as the type species of <italic><tp:taxon-name><tp:taxon-name-part taxon-name-part-type="genus">Homoeomma</tp:taxon-name-part></tp:taxon-name></italic></p><p>A problem lies with the identity of <italic><tp:taxon-name><tp:taxon-name-part taxon-name-part-type="genus">Mygale</tp:taxon-name-part> <tp:taxon-name-part taxon-name-part-type="species">versicolor</tp:taxon-name-part></tp:taxon-name></italic> Walckenaer, 1837. This name is constantly applied to aviculariine species found in Martinique. However, as mentioned before, the type series consists of two different species: one aviculariine; and the other a theraphosine. As the description is vague and syntype series is here considered lost, we decide to establish a neotype in order to preserve the name’s stability and its usage.</p></tp:treatment-sec><tp:treatment-sec sec-type="Female" id="SECID0EMJNO"><title>Female.</title><p>
              <bold>Redescription.</bold> AR 4904. Carapace: 19.07 long, 16.75 wide, 5.33 high. Chelicera: 6.90 long. Legs (femur, patella, tibia, metatarsus, tarsus, total): I: 14.29, 8.76, 10.86, 9.49, 6.12, 49.52. II: 13.16, 7.74, 10.32, 9.23, 5.92, 46.37. III: 11.96, 7.64, 9.49, 9.40, 5.18, 43.67. IV: 14.86, 7.98, 12.21, 13.25, 5.99, 54.29. Palp: 10.16, 6.58, 6.79, –, 7.42, 30.95. Midwidths: femora I–IV= 3.61, 3.74, 3.80, 3.59, palp= 2.90; patellae I–IV= 3.67, 3.62, 3.30, 3.48, palp= 3.06; tibiae I–IV= 3.08, 2.69, 2.91, 3.06, palp= 2.83; metatarsi I–IV= 2.37, 2.27, 2.60, 2.03; tarsi I–IV= 2.86, 2.58, 2.75, 2.89, palp= 2.92. Abdomen: 22.09 long, 17.02 wide. Spinnerets: <abbrev xmlns:xlink="http://www.w3.org/1999/xlink" xlink:title="posterior median spinneret" id="ABBRID0EUJNO" xlink:type="simple">PMS</abbrev>, 1.45 long, 1.01 wide, 0.10 apart; <abbrev xmlns:xlink="http://www.w3.org/1999/xlink" xlink:title="posterior lateral spinneret" id="ABBRID0EYJNO" xlink:type="simple">PLS</abbrev>, 2.56 basal, 0.77 middle, 3.04 distal; midwidths 2.10, 1.75, 1.52, respectively.</p><p>Carapace: 1.14 times longer than wide; cephalic region not raised, carapace striae inconspicuous.</p><p>Fovea: deep, slightly recurve, 2.33 wide.</p><p>Eyes: eye tubercle 1.11 high, 2.20 long, 3.18 wide. Clypeus 0.64. Anterior row of eyes procurve, posterior slightly recurve. Eye size and interdistances: <abbrev xmlns:xlink="http://www.w3.org/1999/xlink" xlink:title="anterior median eye" id="ABBRID0EAKNO" xlink:type="simple">AME</abbrev> 0.78, <abbrev xmlns:xlink="http://www.w3.org/1999/xlink" xlink:title="anterior lateral eye" id="ABBRID0EEKNO" xlink:type="simple">ALE</abbrev> <!--PageBreak-->0.83, <abbrev xmlns:xlink="http://www.w3.org/1999/xlink" xlink:title="posterior median eye" id="ABBRID0EKKNO" xlink:type="simple">PME</abbrev> 0.36, <abbrev xmlns:xlink="http://www.w3.org/1999/xlink" xlink:title="posterior lateral eye" id="ABBRID0EOKNO" xlink:type="simple">PLE</abbrev> 0.82, <abbrev xmlns:xlink="http://www.w3.org/1999/xlink" xlink:title="anterior median eye" id="ABBRID0ESKNO" xlink:type="simple">AME</abbrev>–<abbrev xmlns:xlink="http://www.w3.org/1999/xlink" xlink:title="anterior median eye" id="ABBRID0EWKNO" xlink:type="simple">AME</abbrev> 0.47, <abbrev xmlns:xlink="http://www.w3.org/1999/xlink" xlink:title="anterior median eye" id="ABBRID0E1KNO" xlink:type="simple">AME</abbrev>–<abbrev xmlns:xlink="http://www.w3.org/1999/xlink" xlink:title="anterior lateral eye" id="ABBRID0E5KNO" xlink:type="simple">ALE</abbrev> 0.51, <abbrev xmlns:xlink="http://www.w3.org/1999/xlink" xlink:title="anterior median eye" id="ABBRID0ECLNO" xlink:type="simple">AME</abbrev>–<abbrev xmlns:xlink="http://www.w3.org/1999/xlink" xlink:title="posterior median eye" id="ABBRID0EGLNO" xlink:type="simple">PME</abbrev> 0.22, <abbrev xmlns:xlink="http://www.w3.org/1999/xlink" xlink:title="anterior lateral eye" id="ABBRID0EKLNO" xlink:type="simple">ALE</abbrev>–<abbrev xmlns:xlink="http://www.w3.org/1999/xlink" xlink:title="anterior lateral eye" id="ABBRID0EOLNO" xlink:type="simple">ALE</abbrev> 1.83, <abbrev xmlns:xlink="http://www.w3.org/1999/xlink" xlink:title="anterior lateral eye" id="ABBRID0ESLNO" xlink:type="simple">ALE</abbrev>–<abbrev xmlns:xlink="http://www.w3.org/1999/xlink" xlink:title="posterior median eye" id="ABBRID0EWLNO" xlink:type="simple">PME</abbrev> 0.75, <abbrev xmlns:xlink="http://www.w3.org/1999/xlink" xlink:title="posterior median eye" id="ABBRID0E1LNO" xlink:type="simple">PME</abbrev>–<abbrev xmlns:xlink="http://www.w3.org/1999/xlink" xlink:title="posterior median eye" id="ABBRID0E5LNO" xlink:type="simple">PME</abbrev> 1.78, <abbrev xmlns:xlink="http://www.w3.org/1999/xlink" xlink:title="posterior median eye" id="ABBRID0ECMNO" xlink:type="simple">PME</abbrev>–<abbrev xmlns:xlink="http://www.w3.org/1999/xlink" xlink:title="posterior lateral eye" id="ABBRID0EGMNO" xlink:type="simple">PLE</abbrev> 0.12, <abbrev xmlns:xlink="http://www.w3.org/1999/xlink" xlink:title="posterior lateral eye" id="ABBRID0EKMNO" xlink:type="simple">PLE</abbrev>–<abbrev xmlns:xlink="http://www.w3.org/1999/xlink" xlink:title="posterior lateral eye" id="ABBRID0EOMNO" xlink:type="simple">PLE</abbrev> 2.38, <abbrev xmlns:xlink="http://www.w3.org/1999/xlink" xlink:title="anterior lateral eye" id="ABBRID0ESMNO" xlink:type="simple">ALE</abbrev>–<abbrev xmlns:xlink="http://www.w3.org/1999/xlink" xlink:title="posterior lateral eye" id="ABBRID0EWMNO" xlink:type="simple">PLE</abbrev> 0.43, <abbrev xmlns:xlink="http://www.w3.org/1999/xlink" xlink:title="anterior median eye" id="ABBRID0E1MNO" xlink:type="simple">AME</abbrev>–<abbrev xmlns:xlink="http://www.w3.org/1999/xlink" xlink:title="posterior lateral eye" id="ABBRID0E5MNO" xlink:type="simple">PLE</abbrev> 0.67.</p><p>Maxilla: length to width: 1.84. Cuspules: 100–200 spread over ventral inner heel. Labium: 2.07 long, 3.19 wide, with 115 cuspules spaced by one diameter from each other on anterior third. Labium sternal groove shallow, flat, sigilla not evident.</p><p>Chelicera: basal segment with 11 teeth and some small teeth on promargin. Sternum: 10.21 long, 6.83 wide. Sigilla: only posterior pair evident, rounded, less than one diameter from margin.</p><p>Legs: Formula: IV=I II III. Length leg IV to leg I: 1.10. Clavate trichobothria: distal 1/2 tarsi I–IV. Scopulae: Tarsi I–IV fully scopulate. Metatarsi I–II fully scopulate, III 1/2, IV 1/3 distal scopulate. IV divided by a row of setae.</p><p>Type II urticating setae: 1.33–1.58 long, 0.006–0.009 wide.</p><p>Spermathecae (Fig. <xref ref-type="fig" rid="F55">230</xref>): two completely separated, not-twisted long spermathecae, with walls lacking projections or lobes and accentuated outwards curvature medially. Midwidth as wide as its base width and weakly-sclerotized area shorter than half the length of well-sclerotized area.</p><p>Color pattern (Fig. <xref ref-type="fig" rid="F60">254</xref>): carapace brown with golden short body setae with very intense green sheen. Carapace border with long setae the same color as dorsal carapace short body setae, but with iridescent sheen. Coxae, labium, sternum and maxillae light brown, same color of ventral femora. Legs and palps with gold short body setae with green sheen and brown long guard-setae with very intense iridescent sheen. Leg rings on distal femora, tibiae and metatarsi same color as the rest of segment. Dorsal abdomen with vivid red long guard-setae with very intense iridescent sheen homogeneously distributed and black, short body setae. Ventral abdomen brown. Urticating setae form very distinctive small bronze patch on dorso posterior area of abdomen.</p></tp:treatment-sec><tp:treatment-sec sec-type="Male" id="SECID0ESNNO"><title>Male.</title><p>
              <bold>Description.</bold> AR 4904. Carapace: 16.01 long, 15.05 wide, 4.50 high. Chelicera: 6.16 long. Legs (femur, patella, tibia, metatarsus, tarsus, total): I: 14.39, 8.80, 11.38, 10.76, 6.18, 51.51. II: 13.64, 8.34, 11.03, 10.31, 5.80, 49.12. III: 12.28, 6.97, 9.43, 10.27, 5.57, 44.52. IV: 15.01, 7.65, 12.92, 13.89, 5.41, 54.88. Palp: 9.26, 5.83, 7.00, –, 2.93, 25.02. Midwidths: femora I –IV= 3.08, 3.13, 3.20, 2.92, palp= 2.24; patellae I–IV= 3.27, 2.88, 2.92, 3.06, palp= 2.30; tibiae I–IV= 2.59, 2.43, 2.32, 2.59, palp= 2.17; metatarsi I–IV= 1.61, 1.76, 1.85, 1.71; tarsi I–IV= 2.02, 2.01, 2.06, 2.07, palp= 2.23. Abdomen: 18.41 long, 13.01 wide. Spinnerets: <abbrev xmlns:xlink="http://www.w3.org/1999/xlink" xlink:title="posterior median spinneret" id="ABBRID0E1NNO" xlink:type="simple">PMS</abbrev>, 1.94 long, 0.92 wide, 0.30 apart; <abbrev xmlns:xlink="http://www.w3.org/1999/xlink" xlink:title="posterior lateral spinneret" id="ABBRID0E5NNO" xlink:type="simple">PLS</abbrev>, 2.40 basal, 1.14 middle, 2.64 distal; midwidths 1.52, 1.36, 1.14, respectively.</p><p>As in female, except:</p><p>Carapace: 1.06 times longer than wide.</p><p>Fovea: 1.27 wide.</p><p>Eyes: eye tubercle 1.14 high, 2.30 long, 3.01 wide. Clypeus 0.54. Eye size and interdistances: <abbrev xmlns:xlink="http://www.w3.org/1999/xlink" xlink:title="anterior median eye" id="ABBRID0EHONO" xlink:type="simple">AME</abbrev> 0.78, <abbrev xmlns:xlink="http://www.w3.org/1999/xlink" xlink:title="anterior lateral eye" id="ABBRID0ELONO" xlink:type="simple">ALE</abbrev> 0.70, <abbrev xmlns:xlink="http://www.w3.org/1999/xlink" xlink:title="posterior median eye" id="ABBRID0EPONO" xlink:type="simple">PME</abbrev> 0.31, <abbrev xmlns:xlink="http://www.w3.org/1999/xlink" xlink:title="posterior lateral eye" id="ABBRID0ETONO" xlink:type="simple">PLE</abbrev> 0.62, <abbrev xmlns:xlink="http://www.w3.org/1999/xlink" xlink:title="anterior median eye" id="ABBRID0EXONO" xlink:type="simple">AME</abbrev>–<abbrev xmlns:xlink="http://www.w3.org/1999/xlink" xlink:title="anterior median eye" id="ABBRID0E2ONO" xlink:type="simple">AME</abbrev> 0.41, <abbrev xmlns:xlink="http://www.w3.org/1999/xlink" xlink:title="anterior median eye" id="ABBRID0E6ONO" xlink:type="simple">AME</abbrev>–<abbrev xmlns:xlink="http://www.w3.org/1999/xlink" xlink:title="anterior lateral eye" id="ABBRID0EDPNO" xlink:type="simple">ALE</abbrev> 0.51, <abbrev xmlns:xlink="http://www.w3.org/1999/xlink" xlink:title="anterior median eye" id="ABBRID0EHPNO" xlink:type="simple">AME</abbrev>–<abbrev xmlns:xlink="http://www.w3.org/1999/xlink" xlink:title="posterior median eye" id="ABBRID0ELPNO" xlink:type="simple">PME</abbrev> 0.13, <abbrev xmlns:xlink="http://www.w3.org/1999/xlink" xlink:title="anterior lateral eye" id="ABBRID0EPPNO" xlink:type="simple">ALE</abbrev>–<abbrev xmlns:xlink="http://www.w3.org/1999/xlink" xlink:title="anterior lateral eye" id="ABBRID0ETPNO" xlink:type="simple">ALE</abbrev> 1.94, <abbrev xmlns:xlink="http://www.w3.org/1999/xlink" xlink:title="anterior lateral eye" id="ABBRID0EXPNO" xlink:type="simple">ALE</abbrev>–<abbrev xmlns:xlink="http://www.w3.org/1999/xlink" xlink:title="posterior median eye" id="ABBRID0E2PNO" xlink:type="simple">PME</abbrev> 0.68, <abbrev xmlns:xlink="http://www.w3.org/1999/xlink" xlink:title="posterior median eye" id="ABBRID0E6PNO" xlink:type="simple">PME</abbrev>–<abbrev xmlns:xlink="http://www.w3.org/1999/xlink" xlink:title="posterior median eye" id="ABBRID0EDQNO" xlink:type="simple">PME</abbrev> 1.73, <abbrev xmlns:xlink="http://www.w3.org/1999/xlink" xlink:title="posterior median eye" id="ABBRID0EHQNO" xlink:type="simple">PME</abbrev>–<abbrev xmlns:xlink="http://www.w3.org/1999/xlink" xlink:title="posterior lateral eye" id="ABBRID0ELQNO" xlink:type="simple">PLE</abbrev> 0.16, <abbrev xmlns:xlink="http://www.w3.org/1999/xlink" xlink:title="posterior lateral eye" id="ABBRID0EPQNO" xlink:type="simple">PLE</abbrev>–<abbrev xmlns:xlink="http://www.w3.org/1999/xlink" xlink:title="posterior lateral eye" id="ABBRID0ETQNO" xlink:type="simple">PLE</abbrev> 2.14, <abbrev xmlns:xlink="http://www.w3.org/1999/xlink" xlink:title="anterior lateral eye" id="ABBRID0EXQNO" xlink:type="simple">ALE</abbrev>–<abbrev xmlns:xlink="http://www.w3.org/1999/xlink" xlink:title="posterior lateral eye" id="ABBRID0E2QNO" xlink:type="simple">PLE</abbrev> 0.18, <abbrev xmlns:xlink="http://www.w3.org/1999/xlink" xlink:title="anterior median eye" id="ABBRID0E6QNO" xlink:type="simple">AME</abbrev>–<abbrev xmlns:xlink="http://www.w3.org/1999/xlink" xlink:title="posterior lateral eye" id="ABBRID0EDRNO" xlink:type="simple">PLE</abbrev> 0.55.</p><!--PageBreak--><p>Maxilla: length to width: 1.77. Labium: 1.89 long, 2.73 wide, with 95 cuspules. Labium sternal groove with two large separate sigilla.</p><p>Chelicera: basal segment with 10 teeth and some small teeth on promargin. Sternum: 7.49 long, 6.41 wide. Sigilla: three pairs, large posterior.</p><p>Legs: Length leg IV to leg I: 1.07. Scopula: tarsus IV with few, sparse setae. Metatarsus IV divided by a row of setae.</p><p>Type II urticating setae (Fig. <xref ref-type="fig" rid="F4">18</xref>): 1.61–1.75 long, 0.007–0.011 wide.</p><p>Palp (Figs <xref ref-type="fig" rid="F59">244–247</xref>): globous bulb with small subtegulum and developed prominence on tegulum. Embolus: not flattened, lacking keels, 4.64 long in retrolateral view, about 3 times tegulum’s length. Medial portion and tegulum’s margin form an acute angle in retrolateral view. Proximal part very curved in frontal view; thin distal width, tapering distally; basal, middle, and distal width of 0.70, 0.22, 0.08, respectively. Tegulum: 2.42 long, 1.51 high in retrolateral view. Cymbium subtriangular with subequal lobes, having developed sharp process on retrolateral lobe, bearing thin setae (Figs <xref ref-type="fig" rid="F59">248</xref>, <xref ref-type="fig" rid="F71">306</xref>).</p><p>Tibial apophysis (Fig. <xref ref-type="fig" rid="F59">250</xref>): single branch on prolateral leg I, with weakly-developed base and grouped spiniform setae distally. Male metatarsus I touches retrolaterally tibial apophysis’ setae when folded.</p></tp:treatment-sec><tp:treatment-sec sec-type="Color pattern ontogeny" id="SECID0EFSNO"><title>Color pattern ontogeny.</title><p>Juveniles with metallic sheen, all articles with same blackish color (Fig. <xref ref-type="fig" rid="F60">252</xref>) and abdomen dorsum with dorsal central longitudinal black stripe connected with all transversal black stripes.(Fig. <xref ref-type="fig" rid="F60">253</xref>). When mature, they lose this pattern (Figs <xref ref-type="fig" rid="F60">254–255</xref>).</p></tp:treatment-sec><tp:treatment-sec sec-type="distribution" id="SECID0EXSNO"><title>Distribution.</title><p>Martinique (Fig. <xref ref-type="fig" rid="F54">226</xref>).</p></tp:treatment-sec><tp:treatment-sec sec-type="remarks" id="SECID0EBTNO"><title>Remark.</title><p>Contrasting with Walckenaer’s description (<xref ref-type="bibr" rid="B174">Walckenaer 1837</xref>), this species is not found on Guadeloupe Island (P. Marechal, pers. comm.). Thus, it is possible that <xref ref-type="bibr" rid="B174">Walckenaer (1837)</xref> used a specimen from Martinique, which is close to Guadeloupe Island and also French territory, but recorded as coming from Guadeloupe. Similar situations were very common in past centuries.</p><p>Occurrence of <italic><tp:taxon-name><tp:taxon-name-part taxon-name-part-type="genus">Caribena</tp:taxon-name-part> <tp:taxon-name-part taxon-name-part-type="species">versicolor</tp:taxon-name-part></tp:taxon-name></italic> comb. n. in Cuba is still doubtful since the specimens here analyzed are very old and the only ones known from Cuba in the entirety of arachnological collections examined. The record of <italic><tp:taxon-name><tp:taxon-name-part taxon-name-part-type="genus">Avicularia</tp:taxon-name-part> <tp:taxon-name-part taxon-name-part-type="species">rutilans</tp:taxon-name-part></tp:taxon-name></italic>, junior synonym of <italic><tp:taxon-name><tp:taxon-name-part taxon-name-part-type="genus">Caribena</tp:taxon-name-part> <tp:taxon-name-part taxon-name-part-type="species">versicolor</tp:taxon-name-part></tp:taxon-name></italic> comb. n. in Nova Granada, former name of Colombia, is also doubtful. There is no other record of this species in Colombia nor in any other continental territory. An explanation could be that this specimen was dispatched from Bogota, an important South Amercian commercial center in eighteenth and nineteenth centuries, which is near the Antilles.</p></tp:treatment-sec><tp:treatment-sec sec-type="natural history" id="SECID0ESUNO"><title>Natural history.</title><p>It was poorly known until a few years ago. The situation changed since an extensive and detailed ecological and populational study was carried out by <xref ref-type="bibr" rid="B85">Maréchal et al. (2009)</xref> on Martinique. They pointed out that <italic><tp:taxon-name><tp:taxon-name-part taxon-name-part-type="genus">Caribena</tp:taxon-name-part> <tp:taxon-name-part taxon-name-part-type="species">versicolor</tp:taxon-name-part></tp:taxon-name></italic> comb. n. prefers mesophyll forests, building its retreat in <tp:taxon-name><tp:taxon-name-part taxon-name-part-type="family">Bromeliacea</tp:taxon-name-part></tp:taxon-name> leaves, between tree branches, inside bamboo trunks, over tree trunks and also within human constructions (<xref ref-type="bibr" rid="B85">Maréchal et al. 2009</xref>). Its life cycle is about two years, reaching sexual maturity around 18 months, after approximately ten molts; the reproductive period is in March and eggsac eclosion is in May and June (<xref ref-type="bibr" rid="B85">Maréchal et al. 2009</xref>).</p><!--PageBreak--></tp:treatment-sec><tp:treatment-sec sec-type="remarks" id="SECID0EVVNO"><title>Remarks.</title><p>Two color forms are known, one with specimens having leg and palp hairs in bright red and the other with specimens with darker hairs on legs and palps.</p></tp:treatment-sec><tp:treatment-sec><!--Section generated to contain objects referenced in tp:taxon-treatment.--><fig id="F4" position="float" orientation="portrait"><label>Figures 15–18.</label><caption><p>Urticating setae type II in <tp:taxon-name><tp:taxon-name-part taxon-name-part-type="subfamily">Aviculariinae</tp:taxon-name-part></tp:taxon-name>. <bold>15</bold> <italic><tp:taxon-name><tp:taxon-name-part taxon-name-part-type="genus">Avicularia</tp:taxon-name-part> <tp:taxon-name-part taxon-name-part-type="species">juruensis</tp:taxon-name-part></tp:taxon-name></italic> male (<abbrev xmlns:xlink="http://www.w3.org/1999/xlink" content-type="institution" xlink:title="California Academy of Sciences, San Francisco" id="ABBRID0EYMGM" xlink:type="simple">CAS</abbrev> 4), showing well-developed barbs along all its length <bold>16</bold> <italic><tp:taxon-name><tp:taxon-name-part taxon-name-part-type="genus">Avicularia</tp:taxon-name-part> <tp:taxon-name-part taxon-name-part-type="species">variegata</tp:taxon-name-part></tp:taxon-name></italic> stat. n. female (<abbrev xmlns:xlink="http://www.w3.org/1999/xlink" content-type="institution" xlink:title="Instituto Butantan, São Paulo" id="ABBRID0EKNGM" xlink:type="simple">IBSP</abbrev> 7900), showing weakly-developed barbs only near the stalk <bold>17</bold> <italic><tp:taxon-name><tp:taxon-name-part taxon-name-part-type="genus">Avicularia</tp:taxon-name-part> <tp:taxon-name-part taxon-name-part-type="species">avicularia</tp:taxon-name-part></tp:taxon-name></italic> female morphotype 5 (<abbrev xmlns:xlink="http://www.w3.org/1999/xlink" content-type="institution" xlink:title="Museu Nacional, Rio de Janeiro" id="ABBRID0E3NGM" xlink:type="simple">MNRJ</abbrev> 06916) from Pando, showing developed barbs along almost entire length <bold>18</bold> <italic><tp:taxon-name><tp:taxon-name-part taxon-name-part-type="genus">Caribena</tp:taxon-name-part> <tp:taxon-name-part taxon-name-part-type="species">versicolor</tp:taxon-name-part></tp:taxon-name></italic> comb. n. male (MNHN−AR 4904), very slender setae with barbs along all length. Scale bars = 0.1 mm.</p></caption><graphic xmlns:xlink="http://www.w3.org/1999/xlink" xlink:href="zookeys-659-001-g004.jpg" id="oo_124668.jpg" position="float" orientation="portrait" xlink:type="simple"/></fig><fig id="F54" position="float" orientation="portrait"><label>Figure 226.</label><caption><p>Map showing records of <italic><tp:taxon-name><tp:taxon-name-part taxon-name-part-type="genus">Caribena</tp:taxon-name-part></tp:taxon-name></italic> gen. n. and <italic><tp:taxon-name><tp:taxon-name-part taxon-name-part-type="genus">Antillena</tp:taxon-name-part></tp:taxon-name></italic> gen. n. ? = uncertain record.</p></caption><graphic xmlns:xlink="http://www.w3.org/1999/xlink" xlink:href="zookeys-659-001-g054.jpg" id="oo_124718.jpg" position="float" orientation="portrait" xlink:type="simple"/></fig><fig id="F55" position="float" orientation="portrait"><label>Figures 227–230.</label><caption><p>
                  <italic><tp:taxon-name><tp:taxon-name-part taxon-name-part-type="genus">Caribena</tp:taxon-name-part></tp:taxon-name></italic> gen. n., spermathecae <bold>227–229</bold> <italic><tp:taxon-name><tp:taxon-name-part taxon-name-part-type="genus">Caribena</tp:taxon-name-part> <tp:taxon-name-part taxon-name-part-type="species">laeta</tp:taxon-name-part></tp:taxon-name></italic> (C. L. Koch, 1842) comb. n., spermathecae variation. <bold>227</bold> Corozal, Puerto Rico (<abbrev xmlns:xlink="http://www.w3.org/1999/xlink" content-type="institution" xlink:title="Museu Nacional, Rio de Janeiro" id="ABBRID0EJEMO" xlink:type="simple">MNRJ</abbrev> 06909) <bold>228</bold> syntype, Puerto Rico (<abbrev xmlns:xlink="http://www.w3.org/1999/xlink" content-type="institution" xlink:title="Museum für Naturkunde der Humboldt-Universität, Berlin" id="ABBRID0EQEMO" xlink:type="simple">ZMB</abbrev> 2045) <bold>229</bold> Saint John, Virgin Islands (<abbrev xmlns:xlink="http://www.w3.org/1999/xlink" content-type="institution" xlink:title="American Museum of Natural History, New York" id="ABBRID0EXEMO" xlink:type="simple">AMNH</abbrev> VI) <bold>230</bold> <italic><tp:taxon-name><tp:taxon-name-part taxon-name-part-type="genus">Caribena</tp:taxon-name-part> <tp:taxon-name-part taxon-name-part-type="species">versicolor</tp:taxon-name-part></tp:taxon-name></italic> (Walckenaer, 1837) comb. n., Martinique (<abbrev xmlns:xlink="http://www.w3.org/1999/xlink" content-type="institution" xlink:title="Muséum National d’histoire Naturelle, Paris" id="ABBRID0EJFMO" xlink:type="simple">MNHN–AR</abbrev> 4904). Scale bars = 1 mm.</p></caption><graphic xmlns:xlink="http://www.w3.org/1999/xlink" xlink:href="zookeys-659-001-g055.jpg" id="oo_124719.jpg" position="float" orientation="portrait" xlink:type="simple"/></fig><fig id="F71" position="float" orientation="portrait"><label>Figures 305–311.</label><caption><p>Aviculariine characters. <bold>305–307</bold> cymbium process, dorsal <bold>305</bold> <italic><tp:taxon-name><tp:taxon-name-part taxon-name-part-type="genus">Ybyrapora</tp:taxon-name-part> <tp:taxon-name-part taxon-name-part-type="species">gamba</tp:taxon-name-part></tp:taxon-name></italic> comb. n., holotype (<abbrev xmlns:xlink="http://www.w3.org/1999/xlink" content-type="institution" xlink:title="Museu de Zoologia da Universidade de São Paulo, São Paulo" id="ABBRID0EMCQO" xlink:type="simple">MZUSP</abbrev> 31115), absent <bold>306–307</bold> well-developed process <bold>306</bold> <italic><tp:taxon-name><tp:taxon-name-part taxon-name-part-type="genus">Caribena</tp:taxon-name-part> <tp:taxon-name-part taxon-name-part-type="species">versicolor</tp:taxon-name-part></tp:taxon-name></italic> comb. n. (<abbrev xmlns:xlink="http://www.w3.org/1999/xlink" content-type="institution" xlink:title="Muséum National d’histoire Naturelle, Paris" id="ABBRID0EADQO" xlink:type="simple">MNHN–AR</abbrev> 4904), sharp and bearing thin setae <bold>307</bold> <italic><tp:taxon-name><tp:taxon-name-part taxon-name-part-type="genus">Avicularia</tp:taxon-name-part> <tp:taxon-name-part taxon-name-part-type="species">juruensis</tp:taxon-name-part></tp:taxon-name></italic> (<abbrev xmlns:xlink="http://www.w3.org/1999/xlink" content-type="institution" xlink:title="California Academy of Sciences, San Francisco" id="ABBRID0ESDQO" xlink:type="simple">CAS</abbrev> 6), rounded and bearing thick setae <bold>308–311</bold> tibia I, retrolateral <bold>308</bold> <italic><tp:taxon-name><tp:taxon-name-part taxon-name-part-type="genus">Ybyrapora</tp:taxon-name-part> <tp:taxon-name-part taxon-name-part-type="species">sooretama</tp:taxon-name-part></tp:taxon-name></italic> comb. n., holotype (<abbrev xmlns:xlink="http://www.w3.org/1999/xlink" content-type="institution" xlink:title="Museu Nacional, Rio de Janeiro" id="ABBRID0EGEQO" xlink:type="simple">MNRJ</abbrev> 18435), lacking modifications <bold>309</bold> <italic><tp:taxon-name><tp:taxon-name-part taxon-name-part-type="genus">Avicularia</tp:taxon-name-part> <tp:taxon-name-part taxon-name-part-type="species">hirschii</tp:taxon-name-part></tp:taxon-name></italic>, paratype (<abbrev xmlns:xlink="http://www.w3.org/1999/xlink" content-type="institution" xlink:title="Forschungsinstitut und Naturmuseum Senckenberg, Frankfurt" id="ABBRID0EYEQO" xlink:type="simple">SMF</abbrev> 57125), thicker setae on a discrete elevation <bold>310</bold> <italic><tp:taxon-name><tp:taxon-name-part taxon-name-part-type="genus">Caribena</tp:taxon-name-part> <tp:taxon-name-part taxon-name-part-type="species">laeta</tp:taxon-name-part></tp:taxon-name></italic> comb. n. (<abbrev xmlns:xlink="http://www.w3.org/1999/xlink" content-type="institution" xlink:title="American Museum of Natural History, New York" id="ABBRID0EKFQO" xlink:type="simple">AMNH</abbrev> PR), developed branch <bold>311</bold> <italic><tp:taxon-name><tp:taxon-name-part taxon-name-part-type="genus">Avicularia</tp:taxon-name-part> <tp:taxon-name-part taxon-name-part-type="species">avicularia</tp:taxon-name-part></tp:taxon-name></italic> (<abbrev xmlns:xlink="http://www.w3.org/1999/xlink" content-type="institution" xlink:title="Muséum National d’histoire Naturelle, Paris" id="ABBRID0E3FQO" xlink:type="simple">MNHN–AR</abbrev> 4894), well-developed branch. Scale bars = 1 mm. Arrow indicates discrete elevation.</p></caption><graphic xmlns:xlink="http://www.w3.org/1999/xlink" xlink:href="zookeys-659-001-g071.jpg" id="oo_124827.jpg" position="float" orientation="portrait" xlink:type="simple"/></fig></tp:treatment-sec><ref-list><ref id="B108"><mixed-citation xmlns:xlink="http://www.w3.org/1999/xlink" xlink:type="simple">
          <person-group><name name-style="western"><surname>Pickard-Cambridge</surname><given-names>FO</given-names></name></person-group> (<year>1896</year>) <article-title>On the <tp:taxon-name><tp:taxon-name-part taxon-name-part-type="family">Theraphosidae</tp:taxon-name-part></tp:taxon-name> of the lower Amazons: being an account of the new genera and species of this group of spiders discovered during the expedition of the steamship “Faraday” up the river Amazons.</article-title> <source>Proceedings of the Zoological Society of London</source> <volume>1896</volume>: <fpage>716</fpage>–<lpage>766</lpage>. <ext-link xlink:type="simple" ext-link-type="uri" xlink:href="http://www.biodiversitylibrary.org/page/31200747#page/810/mode/1up">http://www.biodiversitylibrary.org/page/31200747#page/810/mode/1up</ext-link></mixed-citation></ref><ref id="B104"><mixed-citation xmlns:xlink="http://www.w3.org/1999/xlink" xlink:type="simple">
          <person-group><name name-style="western"><surname>Petrunkevitch</surname><given-names>A</given-names></name></person-group> (<year>1911</year>) <article-title>A synonymic index-catalogue of spiders of North, Central and South America with all adjacent islands, Greenland, Bermuda, West Indies, Terra del Fuego, Galapagos, etc.</article-title> <source>Bulletin of American Museum Natural History</source> <volume>29</volume>: <fpage>1</fpage>–<lpage>791</lpage>. <ext-link xlink:type="simple" ext-link-type="doi" xlink:href="10.5962/bhl.title.23819">https://doi.org/10.5962/bhl.title.23819</ext-link></mixed-citation></ref><ref id="B107"><mixed-citation xmlns:xlink="http://www.w3.org/1999/xlink" xlink:type="simple">
          <person-group><name name-style="western"><surname>Petrunkevitch</surname><given-names>A</given-names></name></person-group> (<year>1939</year>) <article-title>Catalogue of American spiders. Part one.</article-title> <source>Transactions of the Connecticut Academy of Arts and Sciences</source> <volume>33</volume>: <fpage>133</fpage>–<lpage>338</lpage>.</mixed-citation></ref><ref id="B87"><mixed-citation xmlns:xlink="http://www.w3.org/1999/xlink" xlink:type="simple">
          <person-group><name name-style="western"><surname>Mello-Leitão</surname><given-names>CF de</given-names></name></person-group> (<year>1923</year>) <article-title>Theraphosoideas do Brasil.</article-title> <source>Revista do Museu Paulista</source> <volume>13</volume>: <fpage>1</fpage>–<lpage>438</lpage>.</mixed-citation></ref><ref id="B120"><mixed-citation xmlns:xlink="http://www.w3.org/1999/xlink" xlink:type="simple">
          <person-group><name name-style="western"><surname>Roewer</surname><given-names>CF</given-names></name></person-group> (<year>1942</year>) <article-title>Katalog der <tp:taxon-name><tp:taxon-name-part taxon-name-part-type="order">Araneae</tp:taxon-name-part></tp:taxon-name> von 1758 bis 1940.</article-title> <source>Bremen</source> <volume>1</volume>: <fpage>1</fpage>–<lpage>1040</lpage>.</mixed-citation></ref><ref id="B17"><mixed-citation xmlns:xlink="http://www.w3.org/1999/xlink" xlink:type="simple">
          <person-group><name name-style="western"><surname>Bonnet</surname><given-names>P</given-names></name></person-group> (<year>1955</year>) <source>Bibliographie araneorum. Analyse méthodique de toute la littérature aranéologique jusqu’en 1939</source>. <publisher-name>Douladoure</publisher-name>, <publisher-loc>Tolouse</publisher-loc>, <issue>Part 2</issue>, <volume>tome 2</volume>, <fpage>919</fpage>–<lpage>1926</lpage>.</mixed-citation></ref><ref id="B178"><mixed-citation xmlns:xlink="http://www.w3.org/1999/xlink" xlink:type="simple">
          <institution xlink:type="simple">World Spider Catalog</institution> (<year>2016</year>). <source>World Spider Catalog</source>. <publisher-name>Natural History Museum</publisher-name> <publisher-loc>Bern</publisher-loc> <ext-link xlink:type="simple" ext-link-type="uri" xlink:href="http://wsc.nmbe.ch">http://wsc.nmbe.ch</ext-link>, version 17.5</mixed-citation></ref><ref id="B137"><mixed-citation xmlns:xlink="http://www.w3.org/1999/xlink" xlink:type="simple">
          <person-group><name name-style="western"><surname>Simon</surname><given-names>E</given-names></name></person-group> (<year>1892</year>) <source>Histoire naturelle des araignées.</source> <publisher-name>Paris</publisher-name>, <publisher-loc>tome 1</publisher-loc>, <size units="page">1084 pp</size>. <ext-link xlink:type="simple" ext-link-type="doi" xlink:href="10.5962/bhl.title.51973">https://doi.org/10.5962/bhl.title.51973</ext-link></mixed-citation></ref><ref id="B174"><mixed-citation xmlns:xlink="http://www.w3.org/1999/xlink" xlink:type="simple">
          <person-group><name name-style="western"><surname>Walckenaer</surname><given-names>CA</given-names></name></person-group> (<year>1837</year>) <article-title>Histoire naturelle des insectes. Aptères.</article-title> <source>Paris,</source> <volume>1</volume>: <fpage>1</fpage>–<lpage>682</lpage>. <ext-link xlink:type="simple" ext-link-type="doi" xlink:href="10.5962/bhl.title.61095">https://doi.org/10.5962/bhl.title.61095</ext-link></mixed-citation></ref><ref id="B59"><mixed-citation xmlns:xlink="http://www.w3.org/1999/xlink" xlink:type="simple">
          <institution xlink:type="simple">ICZN</institution> (<year>1999</year>) <source>International Code of Zoological Nomenclature (4<sup>th</sup> edn)</source>. <publisher-name>The International Trust for Zoological Nomenclature</publisher-name>, <publisher-loc>London</publisher-loc>. <ext-link xlink:type="simple" ext-link-type="uri" xlink:href="http://www.iczn.org/iczn/index.jsp">http://www.iczn.org/iczn/index.jsp</ext-link></mixed-citation></ref><ref id="B70"><mixed-citation xmlns:xlink="http://www.w3.org/1999/xlink" xlink:type="simple">
          <person-group><name name-style="western"><surname>Koch</surname><given-names>CL</given-names></name></person-group> (<year>1842</year>) <source>Die Arachniden</source>. <publisher-loc>Nürnberg</publisher-loc>, <fpage>57</fpage>–<lpage>108</lpage> [9], <fpage>1</fpage>–<lpage>36</lpage> [10]. <ext-link xlink:type="simple" ext-link-type="doi" xlink:href="10.5962/bhl.title.43744">https://doi.org/10.5962/bhl.title.43744</ext-link></mixed-citation></ref><ref id="B71"><mixed-citation xmlns:xlink="http://www.w3.org/1999/xlink" xlink:type="simple">
          <person-group><name name-style="western"><surname>Koch</surname><given-names>CL</given-names></name></person-group> (<year>1850</year>) <source>Übersicht des Arachnidensystems</source>. <publisher-loc>Nürnberg</publisher-loc>, <volume>Heft 5</volume>, <fpage>1</fpage>–<lpage>77</lpage>. <ext-link xlink:type="simple" ext-link-type="doi" xlink:href="10.5962/bhl.title.39561">https://doi.org/10.5962/bhl.title.39561</ext-link></mixed-citation></ref><ref id="B1"><mixed-citation xmlns:xlink="http://www.w3.org/1999/xlink" xlink:type="simple">
          <person-group><name name-style="western"><surname>Ausserer</surname><given-names>A</given-names></name></person-group> (<year>1871</year>) <article-title>Beiträge zur Kenntniss der Arachniden-Familie der Territelariae Thorell (<tp:taxon-name><tp:taxon-name-part taxon-name-part-type="family">Mygalidae</tp:taxon-name-part></tp:taxon-name> Autor).</article-title> <source>Verhandlungen der Zoologisch-Botanischen Gesellschaft (Wien)</source> <volume>21</volume>: <fpage>117</fpage>–<lpage>224</lpage>. <ext-link xlink:type="simple" ext-link-type="uri" xlink:href="http://www.biodiversitylibrary.org/page/16425408#page/271/mode/1up">http://www.biodiversitylibrary.org/page/16425408#page/271/mode/1up</ext-link></mixed-citation></ref><ref id="B110"><mixed-citation xmlns:xlink="http://www.w3.org/1999/xlink" xlink:type="simple">
          <person-group><name name-style="western"><surname>Pickard-Cambridge</surname><given-names>O</given-names></name></person-group> (<year>1881</year>) <article-title>On a new spider of the family of <tp:taxon-name><tp:taxon-name-part taxon-name-part-type="family">Theraphosidae</tp:taxon-name-part></tp:taxon-name>.</article-title> <source>Proceedings of the Zoological Society of London</source> <volume>1881</volume>: <fpage>682</fpage>–<lpage>685</lpage>. <ext-link xlink:type="simple" ext-link-type="uri" xlink:href="http://www.biodiversitylibrary.org/page/30759895#page/830/mode/1up">http://www.biodiversitylibrary.org/page/30759895#page/830/mode/1up</ext-link></mixed-citation></ref><ref id="B85"><mixed-citation xmlns:xlink="http://www.w3.org/1999/xlink" xlink:type="simple">
          <person-group><name name-style="western"><surname>Maréchal</surname><given-names>P</given-names></name><name name-style="western"><surname>Rolland</surname><given-names>C</given-names></name><name name-style="western"><surname>Leguin</surname><given-names>E-A</given-names></name><name name-style="western"><surname>Monpiou</surname><given-names>L</given-names></name></person-group> (<year>2009</year>) <article-title>Étude sur l’état des populations de <italic><tp:taxon-name><tp:taxon-name-part taxon-name-part-type="genus">Avicularia</tp:taxon-name-part> <tp:taxon-name-part taxon-name-part-type="species">versicolor</tp:taxon-name-part></tp:taxon-name></italic>, <tp:taxon-name><tp:taxon-name-part taxon-name-part-type="genus">Mygale</tp:taxon-name-part></tp:taxon-name> endémique de la Martinique</article-title>, <source>Rapport de Synthése</source>, Missions 2007–2008. <publisher-name>Muséum national d’Histoire naturelle</publisher-name>, <publisher-loc>Paris, France</publisher-loc>. <ext-link xlink:type="simple" ext-link-type="uri" xlink:href="http://www.side.developpement-durable.gouv.fr/EXPLOITATION/DEFAULT/Infodoc/ged/viewportalpublished.ashx?eid=IFD_FICJOINT_0006180%26search=">http://www.side.developpement-durable.gouv.fr/EXPLOITATION/DEFAULT/Infodoc/ged/viewportalpublished.ashx?eid=IFD_FICJOINT_0006180&amp;search=</ext-link></mixed-citation></ref></ref-list></tp:taxon-treatment>
