# Supplementary material for: Taxonomic revision and cladistic analysis of Avicularia Lamarck, 1818 (Araneae, Theraphosidae, Aviculariinae) with description of three new aviculariine genera
Source: Zookeys. 2017 Mar 2;(659):1–185. doi: 10.3897/zookeys.659.10717 (PMC5345366; doi:10.3897/zookeys.659.10717)
Supplement: XML Treatment for Ybyrapora [file zookeys.659.10717-treatment47.xml]

<!DOCTYPE tp:taxon-treatment
  PUBLIC "-//TaxonX//DTD Taxonomic Treatment Publishing DTD v0 20100105//EN" "tax-treatment-NSO.dtd">
<tp:taxon-treatment xmlns:tp="http://www.plazi.org/taxpub"><tp:treatment-meta><kwd-group><label>Taxon classification</label><kwd><named-content content-type="kingdom">Animalia</named-content></kwd><kwd><named-content content-type="order">ORDO</named-content></kwd><kwd><named-content content-type="family">FAMILIA</named-content></kwd></kwd-group><mixed-citation publication-type="journal"><person-group><name><surname>Fukushima</surname><given-names>Caroline Sayuri</given-names></name><name><surname>Bertani</surname><given-names>Rogério</given-names></name></person-group><article-title>Taxonomic revision and cladistic analysis of <italic><tp:taxon-name><tp:taxon-name-part taxon-name-part-type="genus">Avicularia</tp:taxon-name-part></tp:taxon-name></italic> Lamarck, 1818 (<tp:taxon-name><tp:taxon-name-part taxon-name-part-type="order">Araneae</tp:taxon-name-part></tp:taxon-name>, <tp:taxon-name><tp:taxon-name-part taxon-name-part-type="family">Theraphosidae</tp:taxon-name-part></tp:taxon-name>, <tp:taxon-name><tp:taxon-name-part taxon-name-part-type="subfamily">Aviculariinae</tp:taxon-name-part></tp:taxon-name>) with description of three new aviculariine genera</article-title><source>Zookeys</source><day>2</day><month>3</month><year>2017</year><volume>2017</volume><issue>659</issue><fpage>1</fpage><lpage>185</lpage><pub-id pub-id-type="doi">10.3897/zookeys.659.10717</pub-id></mixed-citation></tp:treatment-meta><tp:nomenclature><tp:taxon-name>
              <tp:taxon-name-part taxon-name-part-type="genus">Ybyrapora</tp:taxon-name-part>
              <object-id xmlns:xlink="http://www.w3.org/1999/xlink" content-type="zoobank" xlink:type="simple">http://zoobank.org/68B8A50A-E657-4091-8931-58859EF55AAC</object-id>
            </tp:taxon-name><tp:taxon-status xmlns:xlink="http://www.w3.org/1999/xlink" xlink:type="simple">gen. n.</tp:taxon-status><xref ref-type="fig" rid="F61">Figs 256</xref><xref ref-type="fig" rid="F62">, 257–259</xref><xref ref-type="fig" rid="F63">, 260–267</xref><xref ref-type="fig" rid="F64">, 268–275</xref><xref ref-type="fig" rid="F65">, 276–283</xref><xref ref-type="fig" rid="F69">, 295–298</xref><xref ref-type="fig" rid="F71">, 305</xref><xref ref-type="fig" rid="F71">, 308</xref><xref ref-type="fig" rid="F73">, 319</xref></tp:nomenclature><tp:treatment-sec sec-type="diagnosis" id="SECID0E6XNO"><title>Diagnosis.</title><p>
              <italic><tp:taxon-name><tp:taxon-name-part taxon-name-part-type="genus">Ybyrapora</tp:taxon-name-part></tp:taxon-name></italic> gen. n. can be distinguished from all other aviculariine genera, except <italic><tp:taxon-name><tp:taxon-name-part taxon-name-part-type="genus">Avicularia</tp:taxon-name-part></tp:taxon-name></italic>, <italic><tp:taxon-name><tp:taxon-name-part taxon-name-part-type="genus">Caribena</tp:taxon-name-part></tp:taxon-name></italic> gen. n., <italic><tp:taxon-name><tp:taxon-name-part taxon-name-part-type="genus">Iridopelma</tp:taxon-name-part></tp:taxon-name></italic> and <italic><tp:taxon-name><tp:taxon-name-part taxon-name-part-type="genus">Typhochlaena</tp:taxon-name-part></tp:taxon-name></italic> by procurve anterior row of eyes. It can be distinguished from <italic><tp:taxon-name><tp:taxon-name-part taxon-name-part-type="genus">Typhochlaena</tp:taxon-name-part></tp:taxon-name></italic> by digitiform apical article of <abbrev xmlns:xlink="http://www.w3.org/1999/xlink" xlink:title="posterior lateral spinneret" id="ABBRID0EPZNO" xlink:type="simple">PLS</abbrev>. From <italic><tp:taxon-name><tp:taxon-name-part taxon-name-part-type="genus">Iridopelma</tp:taxon-name-part></tp:taxon-name></italic> by males lacking tibial apophysis on tibiae II and females by long spermathecae, with accentuated outwards curvature medially. It differs from <italic><tp:taxon-name><tp:taxon-name-part taxon-name-part-type="genus">Caribena</tp:taxon-name-part></tp:taxon-name></italic> gen. n. by stout urticating setae on abdomen dorsum of male and female, and by lacking sharp process bearing thin setae on retrolateral lobe of cymbium in males. From <italic><tp:taxon-name><tp:taxon-name-part taxon-name-part-type="genus">Avicularia</tp:taxon-name-part></tp:taxon-name></italic> females it can be distinguished by having virtually non-sclerotized spermathecae (Figs <xref ref-type="fig" rid="F62">257–259</xref>). From <italic><tp:taxon-name><tp:taxon-name-part taxon-name-part-type="genus">Avicularia</tp:taxon-name-part></tp:taxon-name></italic> males (except <italic><tp:taxon-name><tp:taxon-name-part taxon-name-part-type="genus">Avicularia</tp:taxon-name-part> <tp:taxon-name-part taxon-name-part-type="species">minatrix</tp:taxon-name-part></tp:taxon-name></italic>, <italic><tp:taxon-name><tp:taxon-name-part taxon-name-part-type="genus">Avicularia</tp:taxon-name-part> <tp:taxon-name-part taxon-name-part-type="species">lynnae</tp:taxon-name-part></tp:taxon-name></italic> sp. n., <italic><tp:taxon-name><tp:taxon-name-part taxon-name-part-type="genus">Avicularia</tp:taxon-name-part> <tp:taxon-name-part taxon-name-part-type="species">caei</tp:taxon-name-part></tp:taxon-name></italic> sp. n., and <italic>A <tp:taxon-name><tp:taxon-name-part taxon-name-part-type="species">hirschii</tp:taxon-name-part></tp:taxon-name></italic>) it differ by lacking developed tibial apophysis (Fig. <xref ref-type="fig" rid="F71">308</xref>). Males of <italic><tp:taxon-name><tp:taxon-name-part taxon-name-part-type="genus">Ybyrapora</tp:taxon-name-part> <tp:taxon-name-part taxon-name-part-type="species">diversipes</tp:taxon-name-part></tp:taxon-name></italic> comb n. can be distinguished from those of four species by having very long embolus strongly curved in frontal view (Fig. <xref ref-type="fig" rid="F65">278</xref>). Males of <italic><tp:taxon-name><tp:taxon-name-part taxon-name-part-type="genus">Ybyrapora</tp:taxon-name-part> <tp:taxon-name-part taxon-name-part-type="species">sooretama</tp:taxon-name-part></tp:taxon-name></italic> comb. n. and <italic><tp:taxon-name><tp:taxon-name-part taxon-name-part-type="genus">Ybyrapora</tp:taxon-name-part> <tp:taxon-name-part taxon-name-part-type="species">gamba</tp:taxon-name-part></tp:taxon-name></italic> comb. n. differ from those of <italic><tp:taxon-name><tp:taxon-name-part taxon-name-part-type="genus">Avicularia</tp:taxon-name-part> <tp:taxon-name-part taxon-name-part-type="species">lynnae</tp:taxon-name-part></tp:taxon-name></italic> sp. n., <italic><tp:taxon-name><tp:taxon-name-part taxon-name-part-type="genus">Avicularia</tp:taxon-name-part> <tp:taxon-name-part taxon-name-part-type="species">caei</tp:taxon-name-part></tp:taxon-name></italic> sp. n., and <italic><tp:taxon-name><tp:taxon-name-part taxon-name-part-type="genus">Avicularia</tp:taxon-name-part> <tp:taxon-name-part taxon-name-part-type="species">hirschii</tp:taxon-name-part></tp:taxon-name></italic> by lacking well-developed process on cymbium (Fig. <xref ref-type="fig" rid="F71">305</xref>). They can be distinguished from <italic><tp:taxon-name><tp:taxon-name-part taxon-name-part-type="genus">Avicularia</tp:taxon-name-part> <tp:taxon-name-part taxon-name-part-type="species">minatrix</tp:taxon-name-part></tp:taxon-name></italic> by color pattern of a single red (Fig. <xref ref-type="fig" rid="F69">297</xref>) or dark longitudinal stripe on the abdomen dorsum.</p><fig id="F61" position="float" orientation="portrait"><label>Figure 256.</label><caption><p>Map showing records of <italic><tp:taxon-name><tp:taxon-name-part taxon-name-part-type="genus">Ybyrapora</tp:taxon-name-part></tp:taxon-name></italic> gen. n.</p></caption><graphic xmlns:xlink="http://www.w3.org/1999/xlink" xlink:href="zookeys-659-001-g061.jpg" id="oo_124725.jpg" position="float" orientation="portrait" xlink:type="simple"/></fig></tp:treatment-sec><tp:treatment-sec sec-type="etymology" id="SECID0EL6NO"><title>Etymology.</title><p>From the ancient Tupi, the classic indigenous language from Brazil, “ybyrá”, meaning “tree”; and “pora”, meaning “those that lives in”. Thus, <tp:taxon-name><tp:taxon-name-part taxon-name-part-type="genus">Ybyrapora</tp:taxon-name-part></tp:taxon-name> means “those that lives in trees”, regarding the arboreal habit of the three species of the genus.</p></tp:treatment-sec><tp:treatment-sec sec-type="description" id="SECID0EX6NO"><title>Description.</title><p>Carapace slightly longer than wide, cephalic region slightly raised. Cephalic and thoracic striae inconspicuous or conspicuous. Fovea shallow and straight. Chelicera without rastelum. Eye tubercle distinct, slightly raised, wider than long. Anterior row of eyes procurve, posterior slightly recurve or recurve. Clypeus absent or narrow. Labium subquadrate, wider than long, with 35–130 cuspules on anterior third center, spaced by more than one diameter from each other on anterior third. Maxillary lyra absent. Maxilla subretangular, anterior lobe distinctly produced into conical process, inner angle bearing 80–200 cuspules. Sternum longer than wide, posterior angle acute, not separating coxae IV. Sigilla anterior not evident, middle fusiform, posterior ellipsoidal, one to 1.5 diameter from margin. Leg formula: I=IV II III (most species) or IV I II III (<italic><tp:taxon-name><tp:taxon-name-part taxon-name-part-type="genus">Ybyrapora</tp:taxon-name-part> <tp:taxon-name-part taxon-name-part-type="species">sooretama</tp:taxon-name-part></tp:taxon-name></italic> comb. n. female). Clavate trichobothria on the distal 2/3 to 1/2 of tarsi I–IV. Tarsi I–IV fully scopulate, IV divided or not by band of setae. Metatarsi I–II 4/5 to fully scopulate, III 2/3, IV 2/3 to 1/3 distal scopulate. Metatarsi IV divided by row of setae. Scopulae of tarsi and metatarsi I–II extended very laterally giving them spatulate appearance. Femora IV without retrolateral scopulae. Stridulatory setae absent. Spiniform setae absent. <abbrev xmlns:xlink="http://www.w3.org/1999/xlink" xlink:title="inferior tarsal claw" id="ABBRID0EIAOO" xlink:type="simple">ITC</abbrev> absent; <abbrev xmlns:xlink="http://www.w3.org/1999/xlink" xlink:title="superior tarsal claws" id="ABBRID0EMAOO" xlink:type="simple">STC</abbrev> without denticles. Posterior lateral spinneret distally elongating, digitiform. Typical type II urticating setae on dorsal abdomen. Tibia I with discrete elevation covered by a cluster of setae in apical portion, on prolateral side (<italic><tp:taxon-name><tp:taxon-name-part taxon-name-part-type="genus">Ybyrapora</tp:taxon-name-part> <tp:taxon-name-part taxon-name-part-type="species">diversipes</tp:taxon-name-part></tp:taxon-name></italic> comb. n.) (Fig. <xref ref-type="fig" rid="F65">282</xref>) or lacking modifications (other species) (Fig. <xref ref-type="fig" rid="F63">266</xref>). Tibial apophysis on leg II absent. Globous bulb with small subtegulum and developed prominence on tegulum (<italic><tp:taxon-name><tp:taxon-name-part taxon-name-part-type="genus">Ybyrapora</tp:taxon-name-part> <tp:taxon-name-part taxon-name-part-type="species">sooretama</tp:taxon-name-part></tp:taxon-name></italic> comb. n.) (Fig. <xref ref-type="fig" rid="F63">262</xref>) or without prominence (other species) (Figs <xref ref-type="fig" rid="F64">270</xref>, <xref ref-type="fig" rid="F65">278</xref>). Embolus not flattened, lacking keels, about 3 to 3.5 times tegulum’s length (<italic><tp:taxon-name><tp:taxon-name-part taxon-name-part-type="genus">Ybyrapora</tp:taxon-name-part> <tp:taxon-name-part taxon-name-part-type="species">sooretama</tp:taxon-name-part></tp:taxon-name></italic> comb. n. and <italic><tp:taxon-name><tp:taxon-name-part taxon-name-part-type="genus">Ybyrapora</tp:taxon-name-part> <tp:taxon-name-part taxon-name-part-type="species">gamba</tp:taxon-name-part></tp:taxon-name></italic> comb. n.) (Figs <xref ref-type="fig" rid="F63">261</xref>, <xref ref-type="fig" rid="F64">269</xref>) or more than 4 times tegulum’s length (<italic><tp:taxon-name><tp:taxon-name-part taxon-name-part-type="genus">Ybyrapora</tp:taxon-name-part> <tp:taxon-name-part taxon-name-part-type="species">diversipes</tp:taxon-name-part></tp:taxon-name></italic> comb. n.) (Fig. <xref ref-type="fig" rid="F65">277</xref>). Embolus medial portion and tegulum’s margin forming an obtuse angle in retrolateral view (<italic><tp:taxon-name><tp:taxon-name-part taxon-name-part-type="genus">Ybyrapora</tp:taxon-name-part> <tp:taxon-name-part taxon-name-part-type="species">sooretama</tp:taxon-name-part></tp:taxon-name></italic> comb. n. and <italic><tp:taxon-name><tp:taxon-name-part taxon-name-part-type="genus">Ybyrapora</tp:taxon-name-part> <tp:taxon-name-part taxon-name-part-type="species">gamba</tp:taxon-name-part></tp:taxon-name></italic> comb. n.) (Figs <xref ref-type="fig" rid="F63">261</xref>, <xref ref-type="fig" rid="F64">269</xref>) or forming very acute angle in retrolateral view (<italic><tp:taxon-name><tp:taxon-name-part taxon-name-part-type="genus">Ybyrapora</tp:taxon-name-part> <tp:taxon-name-part taxon-name-part-type="species">diversipes</tp:taxon-name-part></tp:taxon-name></italic> comb. n.) (Fig. <xref ref-type="fig" rid="F65">277</xref>). Embolus proximal part very curved in frontal view (<italic><tp:taxon-name><tp:taxon-name-part taxon-name-part-type="genus">Ybyrapora</tp:taxon-name-part> <tp:taxon-name-part taxon-name-part-type="species">sooretama</tp:taxon-name-part></tp:taxon-name></italic> comb. n. and <italic><tp:taxon-name><tp:taxon-name-part taxon-name-part-type="genus">Ybyrapora</tp:taxon-name-part> <tp:taxon-name-part taxon-name-part-type="species">diversipes</tp:taxon-name-part></tp:taxon-name></italic> comb. n.) (Figs <xref ref-type="fig" rid="F63">262</xref>, <xref ref-type="fig" rid="F65">278</xref>) or slightly curved (<italic><tp:taxon-name><tp:taxon-name-part taxon-name-part-type="genus">Ybyrapora</tp:taxon-name-part> <tp:taxon-name-part taxon-name-part-type="species">gamba</tp:taxon-name-part></tp:taxon-name></italic> comb. n.) (Fig. <xref ref-type="fig" rid="F64">270</xref>). Embolus with thin distal width, tapering distally (<italic><tp:taxon-name><tp:taxon-name-part taxon-name-part-type="genus">Ybyrapora</tp:taxon-name-part> <tp:taxon-name-part taxon-name-part-type="species">diversipes</tp:taxon-name-part></tp:taxon-name></italic> comb. n. and <italic><tp:taxon-name><tp:taxon-name-part taxon-name-part-type="genus">Ybyrapora</tp:taxon-name-part> <tp:taxon-name-part taxon-name-part-type="species">gamba</tp:taxon-name-part></tp:taxon-name></italic> comb. n.) (Figs <xref ref-type="fig" rid="F65">279</xref>, <xref ref-type="fig" rid="F64">271</xref>) or narrowing abruptly (<italic><tp:taxon-name><tp:taxon-name-part taxon-name-part-type="genus">Ybyrapora</tp:taxon-name-part> <tp:taxon-name-part taxon-name-part-type="species">sooretama</tp:taxon-name-part></tp:taxon-name></italic> comb. n.) (Fig. <xref ref-type="fig" rid="F63">263</xref>). Cymbium subtriangular with subequal lobes, having well- developed rounded process on retrolateral lobe, bearing thick setae (<italic><tp:taxon-name><tp:taxon-name-part taxon-name-part-type="genus">Ybyrapora</tp:taxon-name-part> <tp:taxon-name-part taxon-name-part-type="species">diversipes</tp:taxon-name-part></tp:taxon-name></italic> comb. n.) (Fig. <xref ref-type="fig" rid="F65">280</xref>) or lacking any process (<italic><tp:taxon-name><tp:taxon-name-part taxon-name-part-type="genus">Ybyrapora</tp:taxon-name-part> <tp:taxon-name-part taxon-name-part-type="species">sooretama</tp:taxon-name-part></tp:taxon-name></italic> comb. n. and <italic><tp:taxon-name><tp:taxon-name-part taxon-name-part-type="genus">Ybyrapora</tp:taxon-name-part> <tp:taxon-name-part taxon-name-part-type="species">gamba</tp:taxon-name-part></tp:taxon-name></italic> comb. n.) (Figs <xref ref-type="fig" rid="F63">264</xref>, <xref ref-type="fig" rid="F64">272</xref>). Spermathecae with accentuated outwards curvature medially, virtually not sclerotized, completely separated, not-twisted and with midwidth as wide as its base width (Figs <xref ref-type="fig" rid="F62">257–259</xref>). Spermathecae long (<italic><tp:taxon-name><tp:taxon-name-part taxon-name-part-type="genus">Ybyrapora</tp:taxon-name-part> <tp:taxon-name-part taxon-name-part-type="species">sooretama</tp:taxon-name-part></tp:taxon-name></italic> comb. n. and <italic><tp:taxon-name><tp:taxon-name-part taxon-name-part-type="genus">Ybyrapora</tp:taxon-name-part> <tp:taxon-name-part taxon-name-part-type="species">gamba</tp:taxon-name-part></tp:taxon-name></italic> comb. n.) (Figs <xref ref-type="fig" rid="F62">257–258</xref>) or very long (<italic><tp:taxon-name><tp:taxon-name-part taxon-name-part-type="genus">Ybyrapora</tp:taxon-name-part> <tp:taxon-name-part taxon-name-part-type="species">diversipes</tp:taxon-name-part></tp:taxon-name></italic> comb. n.) (Fig. <xref ref-type="fig" rid="F62">259</xref>), with multilobular apex (<italic><tp:taxon-name><tp:taxon-name-part taxon-name-part-type="genus">Ybyrapora</tp:taxon-name-part> <tp:taxon-name-part taxon-name-part-type="species">sooretama</tp:taxon-name-part></tp:taxon-name></italic> comb. n.) (Fig. <xref ref-type="fig" rid="F62">257</xref>) or lacking lobes (other species) (Figs <xref ref-type="fig" rid="F62">258–259</xref>). Drastic ontogenetic changes on abdominal color pattern. Immatures with abdomen with a central longitudinal reddish stripe inside a dark area with zigzag borders connected to transverse dark stripes (Fig. <xref ref-type="fig" rid="F69">295</xref>). Males with central longitudinal stripe on dorsal abdomen (<italic><tp:taxon-name><tp:taxon-name-part taxon-name-part-type="genus">Ybyrapora</tp:taxon-name-part> <tp:taxon-name-part taxon-name-part-type="species">sooretama</tp:taxon-name-part></tp:taxon-name></italic> comb. n. and <italic><tp:taxon-name><tp:taxon-name-part taxon-name-part-type="genus">Ybyrapora</tp:taxon-name-part> <tp:taxon-name-part taxon-name-part-type="species">gamba</tp:taxon-name-part></tp:taxon-name></italic> comb. n.) or lacking stripes (<italic><tp:taxon-name><tp:taxon-name-part taxon-name-part-type="genus">Ybyrapora</tp:taxon-name-part> <tp:taxon-name-part taxon-name-part-type="species">diversipes</tp:taxon-name-part></tp:taxon-name></italic> comb. n.).</p></tp:treatment-sec><tp:treatment-sec sec-type="type species" id="SECID0EAMOO"><title>Type species.</title><p>
              <italic><tp:taxon-name><tp:taxon-name-part taxon-name-part-type="genus">Avicularia</tp:taxon-name-part> <tp:taxon-name-part taxon-name-part-type="species">sooretama</tp:taxon-name-part></tp:taxon-name></italic> Bertani &amp; Fukushima, 2009, here designated.</p></tp:treatment-sec><tp:treatment-sec sec-type="Species included" id="SECID0ERMOO"><title>Species included.</title><p>
              <italic><tp:taxon-name><tp:taxon-name-part taxon-name-part-type="genus">Ybyrapora</tp:taxon-name-part> <tp:taxon-name-part taxon-name-part-type="species">sooretama</tp:taxon-name-part></tp:taxon-name></italic> (Bertani &amp; Fukushima, 2009) comb. n., <italic><tp:taxon-name><tp:taxon-name-part taxon-name-part-type="genus">Ybyrapora</tp:taxon-name-part> <tp:taxon-name-part taxon-name-part-type="species">diversipes</tp:taxon-name-part></tp:taxon-name></italic> (C. L. Koch, 1842) comb. n. and <italic><tp:taxon-name><tp:taxon-name-part taxon-name-part-type="genus">Ybyrapora</tp:taxon-name-part> <tp:taxon-name-part taxon-name-part-type="species">gamba</tp:taxon-name-part></tp:taxon-name></italic> (Bertani &amp; Fukushima, 2009) comb. n.</p></tp:treatment-sec><tp:treatment-sec sec-type="distribution" id="SECID0EYNOO"><title>Distribution and habitat.</title><p>Brazil, in Atlantic rainforest from Bahia to southern Rio de Janeiro (see <xref ref-type="bibr" rid="B12">Bertani and Fukushima 2009</xref>, appendix A, fig. 17) (Fig. <xref ref-type="fig" rid="F61">256</xref>).</p></tp:treatment-sec><tp:treatment-sec sec-type="key" id="SECID0EGOOO"><title>Key for <italic><tp:taxon-name><tp:taxon-name-part taxon-name-part-type="genus">Ybyrapora</tp:taxon-name-part></tp:taxon-name></italic> gen. n. species</title><p>
              <bold>Males</bold>
            </p><table-wrap content-type="key" position="anchor" orientation="portrait"><table id="TID0EGTLM" rules="all"><tbody><tr><td rowspan="1" colspan="1">1</td><td rowspan="1" colspan="1">Embolus length more than 4 times tegulum’s length (Fig. <xref ref-type="fig" rid="F65">277</xref>)</td><td rowspan="1" colspan="1">
                      <bold><italic><tp:taxon-name><tp:taxon-name-part taxon-name-part-type="genus">Ybyrapora</tp:taxon-name-part> <tp:taxon-name-part taxon-name-part-type="species">diversipes</tp:taxon-name-part></tp:taxon-name></italic> comb. n.</bold>
                    </td></tr><tr><td rowspan="1" colspan="1">–</td><td rowspan="1" colspan="1">Embolus length from 3.0 to 3.5 times tegulum’s length (Figs <xref ref-type="fig" rid="F63">261</xref>, <xref ref-type="fig" rid="F64">269</xref>)</td><td rowspan="1" colspan="1">
                      <bold>2</bold>
                    </td></tr><tr><td rowspan="1" colspan="1">2</td><td rowspan="1" colspan="1">Abdomen dorsum with dark central longitudinal stripe, tegulum with developed prominence, embolus with basal part very curved in frontal view (Fig. <xref ref-type="fig" rid="F63">262</xref>)</td><td rowspan="1" colspan="1">
                      <bold><italic><tp:taxon-name><tp:taxon-name-part taxon-name-part-type="genus">Ybyrapora</tp:taxon-name-part> <tp:taxon-name-part taxon-name-part-type="species">sooretama</tp:taxon-name-part></tp:taxon-name></italic> comb. n.</bold>
                    </td></tr><tr><td rowspan="1" colspan="1">–</td><td rowspan="1" colspan="1">Abdomen dorsum with red central longitudinal stripe (Fig. <xref ref-type="fig" rid="F69">297</xref>), tegulum lacking prominence (Fig. <xref ref-type="fig" rid="F64">270</xref>), embolus with basal part slightly curved in frontal view (Fig. <xref ref-type="fig" rid="F64">270</xref>)</td><td rowspan="1" colspan="1">
                      <bold><italic><tp:taxon-name><tp:taxon-name-part taxon-name-part-type="genus">Ybyrapora</tp:taxon-name-part> <tp:taxon-name-part taxon-name-part-type="species">gamba</tp:taxon-name-part></tp:taxon-name></italic> comb. n.</bold>
                    </td></tr></tbody></table></table-wrap><p>
              <bold>Females</bold>
            </p><table-wrap content-type="key" position="anchor" orientation="portrait"><table id="TID0EWVLM" rules="all"><tbody><tr><td rowspan="1" colspan="1">1</td><td rowspan="1" colspan="1">Spermathecae extremely long, with distal apex reaching base (Fig. <xref ref-type="fig" rid="F62">259</xref>)</td><td rowspan="1" colspan="1">
                      <bold><italic><tp:taxon-name><tp:taxon-name-part taxon-name-part-type="genus">Ybyrapora</tp:taxon-name-part> <tp:taxon-name-part taxon-name-part-type="species">diversipes</tp:taxon-name-part></tp:taxon-name></italic> comb. n.</bold>
                    </td></tr><tr><td rowspan="1" colspan="1">–</td><td rowspan="1" colspan="1">Short spermathecae, distal apex not reaching base</td><td rowspan="1" colspan="1">
                      <bold>2</bold>
                    </td></tr><tr><td rowspan="1" colspan="1">2</td><td rowspan="1" colspan="1">Spermathecae with multilobular apex (Fig. <xref ref-type="fig" rid="F62">257</xref>)</td><td rowspan="1" colspan="1">
                      <bold><italic><tp:taxon-name><tp:taxon-name-part taxon-name-part-type="genus">Ybyrapora</tp:taxon-name-part> <tp:taxon-name-part taxon-name-part-type="species">sooretama</tp:taxon-name-part></tp:taxon-name></italic> comb. n.</bold>
                    </td></tr><tr><td rowspan="1" colspan="1">–</td><td rowspan="1" colspan="1">Spermathecae lacking lobes on apex (Fig. <xref ref-type="fig" rid="F62">258</xref>)</td><td rowspan="1" colspan="1">
                      <bold><italic><tp:taxon-name><tp:taxon-name-part taxon-name-part-type="genus">Ybyrapora</tp:taxon-name-part> <tp:taxon-name-part taxon-name-part-type="species">gamba</tp:taxon-name-part></tp:taxon-name></italic> comb. n.</bold>
                    </td></tr></tbody></table></table-wrap></tp:treatment-sec><tp:treatment-sec><!--Section generated to contain objects referenced in tp:taxon-treatment.--><fig id="F62" position="float" orientation="portrait"><label>Figures 257–259.</label><caption><p>
                  <italic><tp:taxon-name><tp:taxon-name-part taxon-name-part-type="genus">Ybyrapora</tp:taxon-name-part></tp:taxon-name></italic> gen. n., spermathecae variation. <bold>257</bold> <italic><tp:taxon-name><tp:taxon-name-part taxon-name-part-type="genus">Ybyrapora</tp:taxon-name-part> <tp:taxon-name-part taxon-name-part-type="species">sooretama</tp:taxon-name-part></tp:taxon-name></italic> (Bertani &amp; Fukushima, 2009) comb. n., Reserva Biológica de Sooretama, state of Espírito Santo, Brazil, paratype (<abbrev xmlns:xlink="http://www.w3.org/1999/xlink" content-type="institution" xlink:title="Museu Nacional, Rio de Janeiro" id="ABBRID0ECEPO" xlink:type="simple">MNRJ</abbrev> 12930) <bold>258</bold> <italic><tp:taxon-name><tp:taxon-name-part taxon-name-part-type="genus">Ybyrapora</tp:taxon-name-part> <tp:taxon-name-part taxon-name-part-type="species">gamba</tp:taxon-name-part></tp:taxon-name></italic> (Bertani &amp; Fukushima, 2009) comb. n., RPPN Jequitibá, Elísio Medrado, state of Bahia, Brazil, paratype (<abbrev xmlns:xlink="http://www.w3.org/1999/xlink" content-type="institution" xlink:title="Museu de Zoologia da Universidade de São Paulo, São Paulo" id="ABBRID0EUEPO" xlink:type="simple">MZUSP</abbrev> 31116) <bold>259</bold> <italic><tp:taxon-name><tp:taxon-name-part taxon-name-part-type="genus">Ybyrapora</tp:taxon-name-part> <tp:taxon-name-part taxon-name-part-type="species">diversipes</tp:taxon-name-part></tp:taxon-name></italic> (C. L. Koch, 1842) comb. n., Ilhéus, state of Bahia, Brazil (<abbrev xmlns:xlink="http://www.w3.org/1999/xlink" content-type="institution" xlink:title="Instituto Butantan, São Paulo" id="ABBRID0EGFPO" xlink:type="simple">IBSP</abbrev> 11754). Scale bars = 1 mm.</p></caption><graphic xmlns:xlink="http://www.w3.org/1999/xlink" xlink:href="zookeys-659-001-g062.jpg" id="oo_124726.jpg" position="float" orientation="portrait" xlink:type="simple"/></fig><fig id="F63" position="float" orientation="portrait"><label>Figures 260–267.</label><caption><p>
                  <italic><tp:taxon-name><tp:taxon-name-part taxon-name-part-type="genus">Ybyrapora</tp:taxon-name-part> <tp:taxon-name-part taxon-name-part-type="species">sooretama</tp:taxon-name-part></tp:taxon-name></italic> (Bertani &amp; Fukushima, 2009) comb. n., male holotype (<abbrev xmlns:xlink="http://www.w3.org/1999/xlink" content-type="institution" xlink:title="Museu Nacional, Rio de Janeiro" id="ABBRID0E5FPO" xlink:type="simple">MNRJ</abbrev> 18435). <bold>260–263</bold> right palpal bulb (mirrored) <bold>260</bold> prolateral <bold>261</bold> retrolateral <bold>262</bold> frontal <bold>263</bold> dorsal <bold>264</bold> right cymbium, dorsal (mirrored) <bold>265–267</bold> left tibia I <bold>265</bold> prolateral <bold>266</bold> ventral <bold>267</bold> retrolateral. Scale bars = 1 mm.</p></caption><graphic xmlns:xlink="http://www.w3.org/1999/xlink" xlink:href="zookeys-659-001-g063.jpg" id="oo_124727.jpg" position="float" orientation="portrait" xlink:type="simple"/></fig><fig id="F64" position="float" orientation="portrait"><label>Figures 268–275.</label><caption><p>
                  <italic><tp:taxon-name><tp:taxon-name-part taxon-name-part-type="genus">Ybyrapora</tp:taxon-name-part> <tp:taxon-name-part taxon-name-part-type="species">gamba</tp:taxon-name-part></tp:taxon-name></italic> (Bertani &amp; Fukushima, 2009) comb. n., male holotype (<abbrev xmlns:xlink="http://www.w3.org/1999/xlink" content-type="institution" xlink:title="Museu de Zoologia da Universidade de São Paulo, São Paulo" id="ABBRID0ETIPO" xlink:type="simple">MZUSP</abbrev> 31115). <bold>268–271</bold> left palpal bulb <bold>268</bold> prolateral <bold>269</bold> retrolateral <bold>270</bold> frontal <bold>271</bold> dorsal <bold>272</bold> left cymbium, dorsal <bold>273–275</bold> left tibia leg I <bold>273</bold> prolateral <bold>274</bold> ventral <bold>275</bold> retrolateral. Scale bars = 1 mm.</p></caption><graphic xmlns:xlink="http://www.w3.org/1999/xlink" xlink:href="zookeys-659-001-g064.jpg" id="oo_124728.jpg" position="float" orientation="portrait" xlink:type="simple"/></fig><fig id="F65" position="float" orientation="portrait"><label>Figures 276–283.</label><caption><p>
                  <italic><tp:taxon-name><tp:taxon-name-part taxon-name-part-type="genus">Ybyrapora</tp:taxon-name-part> <tp:taxon-name-part taxon-name-part-type="species">diversipes</tp:taxon-name-part></tp:taxon-name></italic> (C. L. Koch, 1842) comb. n., male (<abbrev xmlns:xlink="http://www.w3.org/1999/xlink" content-type="institution" xlink:title="Instituto Butantan, São Paulo" id="ABBRID0EMQPO" xlink:type="simple">IBSP</abbrev> 119271). <bold>276–279</bold> left palpal bulb <bold>276</bold> prolateral <bold>277</bold> retrolateral <bold>278</bold> frontal <bold>279</bold> dorsal <bold>280</bold> left cymbium, dorsal <bold>281–283</bold> left tibia I <bold>281</bold> prolateral <bold>282</bold> ventral <bold>283</bold> retrolateral. Scale bars = 1 mm.</p></caption><graphic xmlns:xlink="http://www.w3.org/1999/xlink" xlink:href="zookeys-659-001-g065.jpg" id="oo_124729.jpg" position="float" orientation="portrait" xlink:type="simple"/></fig><fig id="F69" position="float" orientation="portrait"><label>Figures 295–298.</label><caption><p>Dorsal abdominal patterns of <italic><tp:taxon-name><tp:taxon-name-part taxon-name-part-type="genus">Ybyrapora</tp:taxon-name-part></tp:taxon-name></italic> gen n. <bold>295–297</bold> <italic><tp:taxon-name><tp:taxon-name-part taxon-name-part-type="genus">Ybyrapora</tp:taxon-name-part> <tp:taxon-name-part taxon-name-part-type="species">gamba</tp:taxon-name-part></tp:taxon-name></italic> (Bertani &amp; Fukushima, 2009) comb. n. <bold>295</bold> immature <bold>296</bold> adult female <bold>297</bold> male <bold>298</bold> <italic><tp:taxon-name><tp:taxon-name-part taxon-name-part-type="genus">Ybyrapora</tp:taxon-name-part> <tp:taxon-name-part taxon-name-part-type="species">sooretama</tp:taxon-name-part></tp:taxon-name></italic> (Bertani &amp; Fukushima, 2009) comb. n., adult female. Photos: C. S. Fukushima.</p></caption><graphic xmlns:xlink="http://www.w3.org/1999/xlink" xlink:href="zookeys-659-001-g069.jpg" id="oo_124734.jpg" position="float" orientation="portrait" xlink:type="simple"/></fig><fig id="F71" position="float" orientation="portrait"><label>Figures 305–311.</label><caption><p>Aviculariine characters. <bold>305–307</bold> cymbium process, dorsal <bold>305</bold> <italic><tp:taxon-name><tp:taxon-name-part taxon-name-part-type="genus">Ybyrapora</tp:taxon-name-part> <tp:taxon-name-part taxon-name-part-type="species">gamba</tp:taxon-name-part></tp:taxon-name></italic> comb. n., holotype (<abbrev xmlns:xlink="http://www.w3.org/1999/xlink" content-type="institution" xlink:title="Museu de Zoologia da Universidade de São Paulo, São Paulo" id="ABBRID0EMCQO" xlink:type="simple">MZUSP</abbrev> 31115), absent <bold>306–307</bold> well-developed process <bold>306</bold> <italic><tp:taxon-name><tp:taxon-name-part taxon-name-part-type="genus">Caribena</tp:taxon-name-part> <tp:taxon-name-part taxon-name-part-type="species">versicolor</tp:taxon-name-part></tp:taxon-name></italic> comb. n. (<abbrev xmlns:xlink="http://www.w3.org/1999/xlink" content-type="institution" xlink:title="Muséum National d’histoire Naturelle, Paris" id="ABBRID0EADQO" xlink:type="simple">MNHN–AR</abbrev> 4904), sharp and bearing thin setae <bold>307</bold> <italic><tp:taxon-name><tp:taxon-name-part taxon-name-part-type="genus">Avicularia</tp:taxon-name-part> <tp:taxon-name-part taxon-name-part-type="species">juruensis</tp:taxon-name-part></tp:taxon-name></italic> (<abbrev xmlns:xlink="http://www.w3.org/1999/xlink" content-type="institution" xlink:title="California Academy of Sciences, San Francisco" id="ABBRID0ESDQO" xlink:type="simple">CAS</abbrev> 6), rounded and bearing thick setae <bold>308–311</bold> tibia I, retrolateral <bold>308</bold> <italic><tp:taxon-name><tp:taxon-name-part taxon-name-part-type="genus">Ybyrapora</tp:taxon-name-part> <tp:taxon-name-part taxon-name-part-type="species">sooretama</tp:taxon-name-part></tp:taxon-name></italic> comb. n., holotype (<abbrev xmlns:xlink="http://www.w3.org/1999/xlink" content-type="institution" xlink:title="Museu Nacional, Rio de Janeiro" id="ABBRID0EGEQO" xlink:type="simple">MNRJ</abbrev> 18435), lacking modifications <bold>309</bold> <italic><tp:taxon-name><tp:taxon-name-part taxon-name-part-type="genus">Avicularia</tp:taxon-name-part> <tp:taxon-name-part taxon-name-part-type="species">hirschii</tp:taxon-name-part></tp:taxon-name></italic>, paratype (<abbrev xmlns:xlink="http://www.w3.org/1999/xlink" content-type="institution" xlink:title="Forschungsinstitut und Naturmuseum Senckenberg, Frankfurt" id="ABBRID0EYEQO" xlink:type="simple">SMF</abbrev> 57125), thicker setae on a discrete elevation <bold>310</bold> <italic><tp:taxon-name><tp:taxon-name-part taxon-name-part-type="genus">Caribena</tp:taxon-name-part> <tp:taxon-name-part taxon-name-part-type="species">laeta</tp:taxon-name-part></tp:taxon-name></italic> comb. n. (<abbrev xmlns:xlink="http://www.w3.org/1999/xlink" content-type="institution" xlink:title="American Museum of Natural History, New York" id="ABBRID0EKFQO" xlink:type="simple">AMNH</abbrev> PR), developed branch <bold>311</bold> <italic><tp:taxon-name><tp:taxon-name-part taxon-name-part-type="genus">Avicularia</tp:taxon-name-part> <tp:taxon-name-part taxon-name-part-type="species">avicularia</tp:taxon-name-part></tp:taxon-name></italic> (<abbrev xmlns:xlink="http://www.w3.org/1999/xlink" content-type="institution" xlink:title="Muséum National d’histoire Naturelle, Paris" id="ABBRID0E3FQO" xlink:type="simple">MNHN–AR</abbrev> 4894), well-developed branch. Scale bars = 1 mm. Arrow indicates discrete elevation.</p></caption><graphic xmlns:xlink="http://www.w3.org/1999/xlink" xlink:href="zookeys-659-001-g071.jpg" id="oo_124827.jpg" position="float" orientation="portrait" xlink:type="simple"/></fig><fig id="F73" position="float" orientation="portrait"><label>Figures 316–319.</label><caption><p>Embolus tip of male palpal bulb. <bold>316–317</bold> tip narrowing abruptly <bold>316</bold> <italic><tp:taxon-name><tp:taxon-name-part taxon-name-part-type="genus">Avicularia</tp:taxon-name-part> <tp:taxon-name-part taxon-name-part-type="species">avicularia</tp:taxon-name-part></tp:taxon-name></italic> (<abbrev xmlns:xlink="http://www.w3.org/1999/xlink" content-type="institution" xlink:title="Museu Nacional, Rio de Janeiro" id="ABBRID0EDOQO" xlink:type="simple">MNRJ</abbrev> 13659A), frontal view <bold>317</bold> <italic><tp:taxon-name><tp:taxon-name-part taxon-name-part-type="genus">Avicularia</tp:taxon-name-part> <tp:taxon-name-part taxon-name-part-type="species">variegata</tp:taxon-name-part></tp:taxon-name></italic> stat. n. (<abbrev xmlns:xlink="http://www.w3.org/1999/xlink" content-type="institution" xlink:title="Museu do Instituto Nacional de Pesquisas da Amazônia, Manaus" id="ABBRID0EVOQO" xlink:type="simple">INPA</abbrev> 4897), dorsal view <bold>318–319</bold> tip tapering <bold>318</bold> <italic><tp:taxon-name><tp:taxon-name-part taxon-name-part-type="genus">Caribena</tp:taxon-name-part> <tp:taxon-name-part taxon-name-part-type="species">versicolor</tp:taxon-name-part></tp:taxon-name></italic> comb. n. (<abbrev xmlns:xlink="http://www.w3.org/1999/xlink" content-type="institution" xlink:title="Muséum National d’histoire Naturelle, Paris" id="ABBRID0EJPQO" xlink:type="simple">MNHN–AR</abbrev> 4904), frontal view <bold>319</bold> <italic><tp:taxon-name><tp:taxon-name-part taxon-name-part-type="genus">Ybyrapora</tp:taxon-name-part> <tp:taxon-name-part taxon-name-part-type="species">diversipes</tp:taxon-name-part></tp:taxon-name></italic> comb. n. (<abbrev xmlns:xlink="http://www.w3.org/1999/xlink" content-type="institution" xlink:title="Instituto Butantan, São Paulo" id="ABBRID0E2PQO" xlink:type="simple">IBSP</abbrev> 119271), dorsal view. Scale bar = 1mm. Arrow indicates point of abrupt narrowing.</p></caption><graphic xmlns:xlink="http://www.w3.org/1999/xlink" xlink:href="zookeys-659-001-g073.jpg" id="oo_124829.jpg" position="float" orientation="portrait" xlink:type="simple"/></fig></tp:treatment-sec><ref-list><ref id="B12"><mixed-citation xmlns:xlink="http://www.w3.org/1999/xlink" xlink:type="simple">
          <person-group><name name-style="western"><surname>Bertani</surname><given-names>R</given-names></name><name name-style="western"><surname>Fukushima</surname><given-names>CS</given-names></name></person-group> (<year>2009</year>) <article-title>Description of two new species of <italic><tp:taxon-name><tp:taxon-name-part taxon-name-part-type="genus">Avicularia</tp:taxon-name-part></tp:taxon-name></italic> Lamarck, 1818 and redescription of <italic><tp:taxon-name><tp:taxon-name-part taxon-name-part-type="genus">Avicularia</tp:taxon-name-part> <tp:taxon-name-part taxon-name-part-type="species">diversipes</tp:taxon-name-part></tp:taxon-name></italic> (C. L. Koch, 1842) (<tp:taxon-name><tp:taxon-name-part taxon-name-part-type="order">Araneae</tp:taxon-name-part></tp:taxon-name>, <tp:taxon-name><tp:taxon-name-part taxon-name-part-type="family">Theraphosidae</tp:taxon-name-part></tp:taxon-name>, <tp:taxon-name><tp:taxon-name-part taxon-name-part-type="subfamily">Aviculariinae</tp:taxon-name-part></tp:taxon-name>)— three possibly threatened Brazilian species.</article-title> <source>Zootaxa</source> <volume>2223</volume>: <fpage>25</fpage>–<lpage>47</lpage>. <ext-link xlink:type="simple" ext-link-type="doi" xlink:href="10.11646/zootaxa.2223.1.2">https://doi.org/10.11646/zootaxa.2223.1.2</ext-link></mixed-citation></ref></ref-list></tp:taxon-treatment>
