# Supplementary material for: Taxonomic revision and cladistic analysis of Avicularia Lamarck, 1818 (Araneae, Theraphosidae, Aviculariinae) with description of three new aviculariine genera
Source: Zookeys. 2017 Mar 2;(659):1–185. doi: 10.3897/zookeys.659.10717 (PMC5345366; doi:10.3897/zookeys.659.10717)
Supplement: XML Treatment for Ybyrapora sooretama [file zookeys.659.10717-treatment48.xml]

<!DOCTYPE tp:taxon-treatment
  PUBLIC "-//TaxonX//DTD Taxonomic Treatment Publishing DTD v0 20100105//EN" "tax-treatment-NSO.dtd">
<tp:taxon-treatment xmlns:tp="http://www.plazi.org/taxpub"><tp:treatment-meta><kwd-group><label>Taxon classification</label><kwd><named-content content-type="kingdom">Animalia</named-content></kwd><kwd><named-content content-type="order">ORDO</named-content></kwd><kwd><named-content content-type="family">FAMILIA</named-content></kwd></kwd-group><mixed-citation publication-type="journal"><person-group><name><surname>Fukushima</surname><given-names>Caroline Sayuri</given-names></name><name><surname>Bertani</surname><given-names>Rogério</given-names></name></person-group><article-title>Taxonomic revision and cladistic analysis of <italic><tp:taxon-name><tp:taxon-name-part taxon-name-part-type="genus">Avicularia</tp:taxon-name-part></tp:taxon-name></italic> Lamarck, 1818 (<tp:taxon-name><tp:taxon-name-part taxon-name-part-type="order">Araneae</tp:taxon-name-part></tp:taxon-name>, <tp:taxon-name><tp:taxon-name-part taxon-name-part-type="family">Theraphosidae</tp:taxon-name-part></tp:taxon-name>, <tp:taxon-name><tp:taxon-name-part taxon-name-part-type="subfamily">Aviculariinae</tp:taxon-name-part></tp:taxon-name>) with description of three new aviculariine genera</article-title><source>Zookeys</source><day>2</day><month>3</month><year>2017</year><volume>2017</volume><issue>659</issue><fpage>1</fpage><lpage>185</lpage><pub-id pub-id-type="doi">10.3897/zookeys.659.10717</pub-id></mixed-citation></tp:treatment-meta><tp:nomenclature><tp:taxon-name>
              <tp:taxon-name-part taxon-name-part-type="genus">Ybyrapora</tp:taxon-name-part>
              <tp:taxon-name-part taxon-name-part-type="species">sooretama</tp:taxon-name-part>
            </tp:taxon-name><tp:taxon-authority>(Bertani &amp; Fukushima, 2009)</tp:taxon-authority><tp:taxon-status xmlns:xlink="http://www.w3.org/1999/xlink" xlink:type="simple">comb. n.</tp:taxon-status><xref ref-type="fig" rid="F61">Figs 256</xref><xref ref-type="fig" rid="F62">, 257</xref><xref ref-type="fig" rid="F63">, 260–267</xref><xref ref-type="fig" rid="F69">, 298</xref><xref ref-type="fig" rid="F71">, 308</xref><!--PageBreak--><tp:nomenclature-citation-list><tp:nomenclature-citation><tp:taxon-name>
                  <tp:taxon-name-part taxon-name-part-type="genus">Avicularia</tp:taxon-name-part> <tp:taxon-name-part taxon-name-part-type="species">sooretama</tp:taxon-name-part></tp:taxon-name><comment>Bertani &amp; Fukushima, 2009: 29, figs 5–8, 17, Appendix II, figs B1–B4 (holotype male, Brazil, state of Espírito Santo, Reserva Biológica de Sooretama [<named-content xmlns:xlink="http://www.w3.org/1999/xlink" content-type="dwc:verbatimCoordinates" xlink:type="simple"><named-content content-type="geo-json" specific-use="{&#34;type&#34;:&#34;Point&#34;,&#34;coordinates&#34;:[-40.116667,-18.983333]}" id="NCID0ERYOO" xlink:type="simple">18°59'S, 40°07'W</named-content></named-content>], at night, AMNRJ, 18 April 2006, <abbrev xmlns:xlink="http://www.w3.org/1999/xlink" content-type="institution" xlink:title="Museu Nacional, Rio de Janeiro" id="ABBRID0EWYOO" xlink:type="simple">MNRJ</abbrev> 18435 and paratype female, Brazil, state of Espírito Santo, Pinheiros, Reserva Biológica Córrego do Veado (<named-content xmlns:xlink="http://www.w3.org/1999/xlink" content-type="dwc:verbatimCoordinates" xlink:type="simple"><named-content content-type="geo-json" specific-use="{&#34;type&#34;:&#34;Point&#34;,&#34;coordinates&#34;:[-40.233778,-18.616711]}" id="NCID0E5YOO" xlink:type="simple">18°37'0.16"S, 40°14'1.60"W</named-content></named-content>), 71 m a.s.l., AMNRJ, 22 October 2005, <abbrev xmlns:xlink="http://www.w3.org/1999/xlink" content-type="institution" xlink:title="Museu Nacional, Rio de Janeiro" id="ABBRID0EDZOO" xlink:type="simple">MNRJ</abbrev> 12930, examined); Bertani 2102: 5, 79; 80, 88; <xref ref-type="bibr" rid="B178">World Spider Catalog 2016</xref>.</comment></tp:nomenclature-citation></tp:nomenclature-citation-list></tp:nomenclature><tp:treatment-sec sec-type="diagnosis" id="SECID0EMZOO"><title>Diagnosis</title><p>
              <bold>(amended from <xref ref-type="bibr" rid="B12">Bertani and Fukushima 2009</xref>)</bold>. Females of <italic><tp:taxon-name><tp:taxon-name-part taxon-name-part-type="genus">Ybyrapora</tp:taxon-name-part> <tp:taxon-name-part taxon-name-part-type="species">sooretama</tp:taxon-name-part></tp:taxon-name></italic> comb. n. resemble those of <italic><tp:taxon-name><tp:taxon-name-part taxon-name-part-type="genus">Ybyrapora</tp:taxon-name-part> <tp:taxon-name-part taxon-name-part-type="species">gamba</tp:taxon-name-part></tp:taxon-name></italic> comb. n. by elongated spermathecae with accentuated outwards curvature medially and by retaining vestiges of characteristic juvenile color pattern on abdomen. They differ from those of <italic><tp:taxon-name><tp:taxon-name-part taxon-name-part-type="genus">Ybyrapora</tp:taxon-name-part> <tp:taxon-name-part taxon-name-part-type="species">gamba</tp:taxon-name-part></tp:taxon-name></italic> comb. n. by spermathecae bearing multilobular apex (Fig. <xref ref-type="fig" rid="F62">257</xref>). Males resemble those of <italic><tp:taxon-name><tp:taxon-name-part taxon-name-part-type="genus">Ybyrapora</tp:taxon-name-part> <tp:taxon-name-part taxon-name-part-type="species">gamba</tp:taxon-name-part></tp:taxon-name></italic> comb. n. by embolus length 3.0 to 3.5 times tegulum’s length and lacking a very strong curvature in frontal view (Fig. <xref ref-type="fig" rid="F63">262</xref>). They differ from those of <italic><tp:taxon-name><tp:taxon-name-part taxon-name-part-type="genus">Ybyrapora</tp:taxon-name-part> <tp:taxon-name-part taxon-name-part-type="species">gamba</tp:taxon-name-part></tp:taxon-name></italic> comb. n. by developed prominence on tegulum (Fig. <xref ref-type="fig" rid="F63">262</xref>) and by central longitudinal black stripe on dorsal abdomen.</p></tp:treatment-sec><tp:treatment-sec sec-type="description" id="SECID0E32OO"><title>Description, color pattern ontogeny, distribution and natural history.</title><p>See <xref ref-type="bibr" rid="B12">Bertani and Fukushima (2009)</xref> (Fig. <xref ref-type="fig" rid="F61">256</xref>).</p></tp:treatment-sec><tp:treatment-sec sec-type="description" id="SECID0EK3OO"><title>Complementary description.</title><p>Male: Palp (Figs <xref ref-type="fig" rid="F63">260–263</xref>): globous bulb with small subtegulum and developed prominence on tegulum. Embolus: not flattened, lacking keels, 3.15 long in retrolateral view, about 3.5 times tegulum’s length. Medial portion and tegulum’s margin form an obtuse angle in retrolateral view. Proximal part very curved in frontal view; thin distal width, abruptly narrowing distally; basal, middle, and distal width of 0.63, 0.13, 0.03, respectively. Tegulum: 1.61 long, 0.94 high. Cymbium subtriangular with subequal lobes, lacking process on retrolateral lobe (Fig. <xref ref-type="fig" rid="F63">264</xref>).</p><!--PageBreak--><p>Tibial apophysis in leg I absent (Figs <xref ref-type="fig" rid="F63">265–267</xref>).</p><p>Type II urticating setae: 0.633–0.681 long; 0.012–0.016 wide in male; 0.422–0.490 long; 0.009–0.012 wide in female.</p><p>Female: Spermathecae (Fig. <xref ref-type="fig" rid="F62">257</xref>): two completely separated, not-twisted, long spermathecae, with multilobular apex and accentuated outwards curvature medially. Spermatheca midwidth as wide as its base width, virtually non-sclerotized.</p></tp:treatment-sec><tp:treatment-sec><!--Section generated to contain objects referenced in tp:taxon-treatment.--><fig id="F61" position="float" orientation="portrait"><label>Figure 256.</label><caption><p>Map showing records of <italic><tp:taxon-name><tp:taxon-name-part taxon-name-part-type="genus">Ybyrapora</tp:taxon-name-part></tp:taxon-name></italic> gen. n.</p></caption><graphic xmlns:xlink="http://www.w3.org/1999/xlink" xlink:href="zookeys-659-001-g061.jpg" id="oo_124725.jpg" position="float" orientation="portrait" xlink:type="simple"/></fig><fig id="F62" position="float" orientation="portrait"><label>Figures 257–259.</label><caption><p>
                  <italic><tp:taxon-name><tp:taxon-name-part taxon-name-part-type="genus">Ybyrapora</tp:taxon-name-part></tp:taxon-name></italic> gen. n., spermathecae variation. <bold>257</bold> <italic><tp:taxon-name><tp:taxon-name-part taxon-name-part-type="genus">Ybyrapora</tp:taxon-name-part> <tp:taxon-name-part taxon-name-part-type="species">sooretama</tp:taxon-name-part></tp:taxon-name></italic> (Bertani &amp; Fukushima, 2009) comb. n., Reserva Biológica de Sooretama, state of Espírito Santo, Brazil, paratype (<abbrev xmlns:xlink="http://www.w3.org/1999/xlink" content-type="institution" xlink:title="Museu Nacional, Rio de Janeiro" id="ABBRID0ECEPO" xlink:type="simple">MNRJ</abbrev> 12930) <bold>258</bold> <italic><tp:taxon-name><tp:taxon-name-part taxon-name-part-type="genus">Ybyrapora</tp:taxon-name-part> <tp:taxon-name-part taxon-name-part-type="species">gamba</tp:taxon-name-part></tp:taxon-name></italic> (Bertani &amp; Fukushima, 2009) comb. n., RPPN Jequitibá, Elísio Medrado, state of Bahia, Brazil, paratype (<abbrev xmlns:xlink="http://www.w3.org/1999/xlink" content-type="institution" xlink:title="Museu de Zoologia da Universidade de São Paulo, São Paulo" id="ABBRID0EUEPO" xlink:type="simple">MZUSP</abbrev> 31116) <bold>259</bold> <italic><tp:taxon-name><tp:taxon-name-part taxon-name-part-type="genus">Ybyrapora</tp:taxon-name-part> <tp:taxon-name-part taxon-name-part-type="species">diversipes</tp:taxon-name-part></tp:taxon-name></italic> (C. L. Koch, 1842) comb. n., Ilhéus, state of Bahia, Brazil (<abbrev xmlns:xlink="http://www.w3.org/1999/xlink" content-type="institution" xlink:title="Instituto Butantan, São Paulo" id="ABBRID0EGFPO" xlink:type="simple">IBSP</abbrev> 11754). Scale bars = 1 mm.</p></caption><graphic xmlns:xlink="http://www.w3.org/1999/xlink" xlink:href="zookeys-659-001-g062.jpg" id="oo_124726.jpg" position="float" orientation="portrait" xlink:type="simple"/></fig><fig id="F63" position="float" orientation="portrait"><label>Figures 260–267.</label><caption><p>
                  <italic><tp:taxon-name><tp:taxon-name-part taxon-name-part-type="genus">Ybyrapora</tp:taxon-name-part> <tp:taxon-name-part taxon-name-part-type="species">sooretama</tp:taxon-name-part></tp:taxon-name></italic> (Bertani &amp; Fukushima, 2009) comb. n., male holotype (<abbrev xmlns:xlink="http://www.w3.org/1999/xlink" content-type="institution" xlink:title="Museu Nacional, Rio de Janeiro" id="ABBRID0E5FPO" xlink:type="simple">MNRJ</abbrev> 18435). <bold>260–263</bold> right palpal bulb (mirrored) <bold>260</bold> prolateral <bold>261</bold> retrolateral <bold>262</bold> frontal <bold>263</bold> dorsal <bold>264</bold> right cymbium, dorsal (mirrored) <bold>265–267</bold> left tibia I <bold>265</bold> prolateral <bold>266</bold> ventral <bold>267</bold> retrolateral. Scale bars = 1 mm.</p></caption><graphic xmlns:xlink="http://www.w3.org/1999/xlink" xlink:href="zookeys-659-001-g063.jpg" id="oo_124727.jpg" position="float" orientation="portrait" xlink:type="simple"/></fig><fig id="F69" position="float" orientation="portrait"><label>Figures 295–298.</label><caption><p>Dorsal abdominal patterns of <italic><tp:taxon-name><tp:taxon-name-part taxon-name-part-type="genus">Ybyrapora</tp:taxon-name-part></tp:taxon-name></italic> gen n. <bold>295–297</bold> <italic><tp:taxon-name><tp:taxon-name-part taxon-name-part-type="genus">Ybyrapora</tp:taxon-name-part> <tp:taxon-name-part taxon-name-part-type="species">gamba</tp:taxon-name-part></tp:taxon-name></italic> (Bertani &amp; Fukushima, 2009) comb. n. <bold>295</bold> immature <bold>296</bold> adult female <bold>297</bold> male <bold>298</bold> <italic><tp:taxon-name><tp:taxon-name-part taxon-name-part-type="genus">Ybyrapora</tp:taxon-name-part> <tp:taxon-name-part taxon-name-part-type="species">sooretama</tp:taxon-name-part></tp:taxon-name></italic> (Bertani &amp; Fukushima, 2009) comb. n., adult female. Photos: C. S. Fukushima.</p></caption><graphic xmlns:xlink="http://www.w3.org/1999/xlink" xlink:href="zookeys-659-001-g069.jpg" id="oo_124734.jpg" position="float" orientation="portrait" xlink:type="simple"/></fig><fig id="F71" position="float" orientation="portrait"><label>Figures 305–311.</label><caption><p>Aviculariine characters. <bold>305–307</bold> cymbium process, dorsal <bold>305</bold> <italic><tp:taxon-name><tp:taxon-name-part taxon-name-part-type="genus">Ybyrapora</tp:taxon-name-part> <tp:taxon-name-part taxon-name-part-type="species">gamba</tp:taxon-name-part></tp:taxon-name></italic> comb. n., holotype (<abbrev xmlns:xlink="http://www.w3.org/1999/xlink" content-type="institution" xlink:title="Museu de Zoologia da Universidade de São Paulo, São Paulo" id="ABBRID0EMCQO" xlink:type="simple">MZUSP</abbrev> 31115), absent <bold>306–307</bold> well-developed process <bold>306</bold> <italic><tp:taxon-name><tp:taxon-name-part taxon-name-part-type="genus">Caribena</tp:taxon-name-part> <tp:taxon-name-part taxon-name-part-type="species">versicolor</tp:taxon-name-part></tp:taxon-name></italic> comb. n. (<abbrev xmlns:xlink="http://www.w3.org/1999/xlink" content-type="institution" xlink:title="Muséum National d’histoire Naturelle, Paris" id="ABBRID0EADQO" xlink:type="simple">MNHN–AR</abbrev> 4904), sharp and bearing thin setae <bold>307</bold> <italic><tp:taxon-name><tp:taxon-name-part taxon-name-part-type="genus">Avicularia</tp:taxon-name-part> <tp:taxon-name-part taxon-name-part-type="species">juruensis</tp:taxon-name-part></tp:taxon-name></italic> (<abbrev xmlns:xlink="http://www.w3.org/1999/xlink" content-type="institution" xlink:title="California Academy of Sciences, San Francisco" id="ABBRID0ESDQO" xlink:type="simple">CAS</abbrev> 6), rounded and bearing thick setae <bold>308–311</bold> tibia I, retrolateral <bold>308</bold> <italic><tp:taxon-name><tp:taxon-name-part taxon-name-part-type="genus">Ybyrapora</tp:taxon-name-part> <tp:taxon-name-part taxon-name-part-type="species">sooretama</tp:taxon-name-part></tp:taxon-name></italic> comb. n., holotype (<abbrev xmlns:xlink="http://www.w3.org/1999/xlink" content-type="institution" xlink:title="Museu Nacional, Rio de Janeiro" id="ABBRID0EGEQO" xlink:type="simple">MNRJ</abbrev> 18435), lacking modifications <bold>309</bold> <italic><tp:taxon-name><tp:taxon-name-part taxon-name-part-type="genus">Avicularia</tp:taxon-name-part> <tp:taxon-name-part taxon-name-part-type="species">hirschii</tp:taxon-name-part></tp:taxon-name></italic>, paratype (<abbrev xmlns:xlink="http://www.w3.org/1999/xlink" content-type="institution" xlink:title="Forschungsinstitut und Naturmuseum Senckenberg, Frankfurt" id="ABBRID0EYEQO" xlink:type="simple">SMF</abbrev> 57125), thicker setae on a discrete elevation <bold>310</bold> <italic><tp:taxon-name><tp:taxon-name-part taxon-name-part-type="genus">Caribena</tp:taxon-name-part> <tp:taxon-name-part taxon-name-part-type="species">laeta</tp:taxon-name-part></tp:taxon-name></italic> comb. n. (<abbrev xmlns:xlink="http://www.w3.org/1999/xlink" content-type="institution" xlink:title="American Museum of Natural History, New York" id="ABBRID0EKFQO" xlink:type="simple">AMNH</abbrev> PR), developed branch <bold>311</bold> <italic><tp:taxon-name><tp:taxon-name-part taxon-name-part-type="genus">Avicularia</tp:taxon-name-part> <tp:taxon-name-part taxon-name-part-type="species">avicularia</tp:taxon-name-part></tp:taxon-name></italic> (<abbrev xmlns:xlink="http://www.w3.org/1999/xlink" content-type="institution" xlink:title="Muséum National d’histoire Naturelle, Paris" id="ABBRID0E3FQO" xlink:type="simple">MNHN–AR</abbrev> 4894), well-developed branch. Scale bars = 1 mm. Arrow indicates discrete elevation.</p></caption><graphic xmlns:xlink="http://www.w3.org/1999/xlink" xlink:href="zookeys-659-001-g071.jpg" id="oo_124827.jpg" position="float" orientation="portrait" xlink:type="simple"/></fig></tp:treatment-sec><ref-list><ref id="B178"><mixed-citation xmlns:xlink="http://www.w3.org/1999/xlink" xlink:type="simple">
          <institution xlink:type="simple">World Spider Catalog</institution> (<year>2016</year>). <source>World Spider Catalog</source>. <publisher-name>Natural History Museum</publisher-name> <publisher-loc>Bern</publisher-loc> <ext-link xlink:type="simple" ext-link-type="uri" xlink:href="http://wsc.nmbe.ch">http://wsc.nmbe.ch</ext-link>, version 17.5</mixed-citation></ref><ref id="B12"><mixed-citation xmlns:xlink="http://www.w3.org/1999/xlink" xlink:type="simple">
          <person-group><name name-style="western"><surname>Bertani</surname><given-names>R</given-names></name><name name-style="western"><surname>Fukushima</surname><given-names>CS</given-names></name></person-group> (<year>2009</year>) <article-title>Description of two new species of <italic><tp:taxon-name><tp:taxon-name-part taxon-name-part-type="genus">Avicularia</tp:taxon-name-part></tp:taxon-name></italic> Lamarck, 1818 and redescription of <italic><tp:taxon-name><tp:taxon-name-part taxon-name-part-type="genus">Avicularia</tp:taxon-name-part> <tp:taxon-name-part taxon-name-part-type="species">diversipes</tp:taxon-name-part></tp:taxon-name></italic> (C. L. Koch, 1842) (<tp:taxon-name><tp:taxon-name-part taxon-name-part-type="order">Araneae</tp:taxon-name-part></tp:taxon-name>, <tp:taxon-name><tp:taxon-name-part taxon-name-part-type="family">Theraphosidae</tp:taxon-name-part></tp:taxon-name>, <tp:taxon-name><tp:taxon-name-part taxon-name-part-type="subfamily">Aviculariinae</tp:taxon-name-part></tp:taxon-name>)— three possibly threatened Brazilian species.</article-title> <source>Zootaxa</source> <volume>2223</volume>: <fpage>25</fpage>–<lpage>47</lpage>. <ext-link xlink:type="simple" ext-link-type="doi" xlink:href="10.11646/zootaxa.2223.1.2">https://doi.org/10.11646/zootaxa.2223.1.2</ext-link></mixed-citation></ref></ref-list></tp:taxon-treatment>
