# Supplementary material for: Taxonomic revision and cladistic analysis of Avicularia Lamarck, 1818 (Araneae, Theraphosidae, Aviculariinae) with description of three new aviculariine genera
Source: Zookeys. 2017 Mar 2;(659):1–185. doi: 10.3897/zookeys.659.10717 (PMC5345366; doi:10.3897/zookeys.659.10717)
Supplement: XML Treatment for Ybyrapora gamba [file zookeys.659.10717-treatment49.xml]

<!DOCTYPE tp:taxon-treatment
  PUBLIC "-//TaxonX//DTD Taxonomic Treatment Publishing DTD v0 20100105//EN" "tax-treatment-NSO.dtd">
<tp:taxon-treatment xmlns:tp="http://www.plazi.org/taxpub"><tp:treatment-meta><kwd-group><label>Taxon classification</label><kwd><named-content content-type="kingdom">Animalia</named-content></kwd><kwd><named-content content-type="order">ORDO</named-content></kwd><kwd><named-content content-type="family">FAMILIA</named-content></kwd></kwd-group><mixed-citation publication-type="journal"><person-group><name><surname>Fukushima</surname><given-names>Caroline Sayuri</given-names></name><name><surname>Bertani</surname><given-names>Rogério</given-names></name></person-group><article-title>Taxonomic revision and cladistic analysis of <italic><tp:taxon-name><tp:taxon-name-part taxon-name-part-type="genus">Avicularia</tp:taxon-name-part></tp:taxon-name></italic> Lamarck, 1818 (<tp:taxon-name><tp:taxon-name-part taxon-name-part-type="order">Araneae</tp:taxon-name-part></tp:taxon-name>, <tp:taxon-name><tp:taxon-name-part taxon-name-part-type="family">Theraphosidae</tp:taxon-name-part></tp:taxon-name>, <tp:taxon-name><tp:taxon-name-part taxon-name-part-type="subfamily">Aviculariinae</tp:taxon-name-part></tp:taxon-name>) with description of three new aviculariine genera</article-title><source>Zookeys</source><day>2</day><month>3</month><year>2017</year><volume>2017</volume><issue>659</issue><fpage>1</fpage><lpage>185</lpage><pub-id pub-id-type="doi">10.3897/zookeys.659.10717</pub-id></mixed-citation></tp:treatment-meta><tp:nomenclature><tp:taxon-name>
              <tp:taxon-name-part taxon-name-part-type="genus">Ybyrapora</tp:taxon-name-part>
              <tp:taxon-name-part taxon-name-part-type="species">gamba</tp:taxon-name-part>
            </tp:taxon-name><tp:taxon-authority>(Bertani &amp; Fukushima, 2009)</tp:taxon-authority><tp:taxon-status xmlns:xlink="http://www.w3.org/1999/xlink" xlink:type="simple">comb. n.</tp:taxon-status><xref ref-type="fig" rid="F61">Figs 256</xref><xref ref-type="fig" rid="F62">, 258</xref><xref ref-type="fig" rid="F64">, 268–275</xref><xref ref-type="fig" rid="F69">, 295–297</xref><tp:nomenclature-citation-list><tp:nomenclature-citation><tp:taxon-name>
                  <tp:taxon-name-part taxon-name-part-type="genus">Avicularia</tp:taxon-name-part> <tp:taxon-name-part taxon-name-part-type="species">gamba</tp:taxon-name-part></tp:taxon-name><comment>Bertani &amp; Fukushima, 2009: 32, figs 9–12, 16–17, Appendix III, figs C1–C6 (holotype male, Brazil, state of Bahia, Elísio Medrado, RPPN Jequitibá, (<named-content xmlns:xlink="http://www.w3.org/1999/xlink" content-type="dwc:verbatimCoordinates" xlink:type="simple"><named-content content-type="geo-json" specific-use="{&#34;type&#34;:&#34;Point&#34;,&#34;coordinates&#34;:[-39.469192,-12.867556]}" id="NCID0EJ6OO" xlink:type="simple">12°52'3.20"S, 39°28'9.09"W</named-content></named-content>), R. Bertani, C. S. Fukushima and R. H. Nagahama col., 7 October 2007, collected at night, found immature inside a retreat made with silk and leaves, matured in captivity on June 2009, <abbrev xmlns:xlink="http://www.w3.org/1999/xlink" content-type="institution" xlink:title="Museu de Zoologia da Universidade de São Paulo, São Paulo" id="ABBRID0EO6OO" xlink:type="simple">MZUSP</abbrev> 31115, and paratype, female, Brazil, state of Bahia, Elísio Medrado, RPPN Jequitibá, (<named-content xmlns:xlink="http://www.w3.org/1999/xlink" content-type="dwc:verbatimCoordinates" xlink:type="simple"><named-content content-type="geo-json" specific-use="{&#34;type&#34;:&#34;Point&#34;,&#34;coordinates&#34;:[-39.469192,-12.867556]}" id="NCID0EW6OO" xlink:type="simple">12°52'3.20"S, 39°28'9.09"W</named-content></named-content>), R. Bertani, C. S. Fukushima and R. H. Nagahama col., 7 October 2007, collected at night, found immature inside a retreat made with silk and leaves, <abbrev xmlns:xlink="http://www.w3.org/1999/xlink" content-type="institution" xlink:title="Museu de Zoologia da Universidade de São Paulo, São Paulo" id="ABBRID0E26OO" xlink:type="simple">MZUSP</abbrev> 31116, examined); <xref ref-type="bibr" rid="B8">Bertani 2012</xref>: 5, 79; 80, 88; <xref ref-type="bibr" rid="B178">World Spider Catalog 2016</xref>.</comment></tp:nomenclature-citation></tp:nomenclature-citation-list></tp:nomenclature><tp:treatment-sec sec-type="diagnosis" id="SECID0EIAPO"><title>Diagnosis</title><p>
              <bold>(amended from <xref ref-type="bibr" rid="B12">Bertani and Fukushima 2009</xref>)</bold>. Females of <italic><tp:taxon-name><tp:taxon-name-part taxon-name-part-type="genus">Ybyrapora</tp:taxon-name-part> <tp:taxon-name-part taxon-name-part-type="species">gamba</tp:taxon-name-part></tp:taxon-name></italic> comb. n. resemble those of <italic><tp:taxon-name><tp:taxon-name-part taxon-name-part-type="genus">Ybyrapora</tp:taxon-name-part> <tp:taxon-name-part taxon-name-part-type="species">sooretama</tp:taxon-name-part></tp:taxon-name></italic> comb. n. by elongated spermathecae with accentuated outwards curvature medially (Fig. <xref ref-type="fig" rid="F62">258</xref>) and by retaining vestiges of the characteristic juvenile color pattern on abdomen (Fig. <xref ref-type="fig" rid="F69">298</xref>). They differ from those of <italic><tp:taxon-name><tp:taxon-name-part taxon-name-part-type="genus">Ybyrapora</tp:taxon-name-part> <tp:taxon-name-part taxon-name-part-type="species">sooretama</tp:taxon-name-part></tp:taxon-name></italic> comb. n. by spermathecae lacking multilobular apex (Fig. <xref ref-type="fig" rid="F62">258</xref>). Males resemble those of <italic><tp:taxon-name><tp:taxon-name-part taxon-name-part-type="genus">Ybyrapora</tp:taxon-name-part> <tp:taxon-name-part taxon-name-part-type="species">sooretama</tp:taxon-name-part></tp:taxon-name></italic> comb. n. by embolus length 3.0 to 3.5 times tegulum’s length (Fig. <xref ref-type="fig" rid="F64">269</xref>) and by lacking strong curvature in frontal view (Fig. <xref ref-type="fig" rid="F64">270</xref>). They differ from those of <italic><tp:taxon-name><tp:taxon-name-part taxon-name-part-type="genus">Ybyrapora</tp:taxon-name-part> <tp:taxon-name-part taxon-name-part-type="species">sooretama</tp:taxon-name-part></tp:taxon-name></italic> comb. n. by lacking prominence on tegulum (Fig. <xref ref-type="fig" rid="F64">270</xref>) and by having central longitudinal red stripe on dorsal abdomen (Fig. <xref ref-type="fig" rid="F69">297</xref>).</p><fig id="F62" position="float" orientation="portrait"><label>Figures 257–259.</label><caption><p>
                  <italic><tp:taxon-name><tp:taxon-name-part taxon-name-part-type="genus">Ybyrapora</tp:taxon-name-part></tp:taxon-name></italic> gen. n., spermathecae variation. <bold>257</bold> <italic><tp:taxon-name><tp:taxon-name-part taxon-name-part-type="genus">Ybyrapora</tp:taxon-name-part> <tp:taxon-name-part taxon-name-part-type="species">sooretama</tp:taxon-name-part></tp:taxon-name></italic> (Bertani &amp; Fukushima, 2009) comb. n., Reserva Biológica de Sooretama, state of Espírito Santo, Brazil, paratype (<abbrev xmlns:xlink="http://www.w3.org/1999/xlink" content-type="institution" xlink:title="Museu Nacional, Rio de Janeiro" id="ABBRID0ECEPO" xlink:type="simple">MNRJ</abbrev> 12930) <bold>258</bold> <italic><tp:taxon-name><tp:taxon-name-part taxon-name-part-type="genus">Ybyrapora</tp:taxon-name-part> <tp:taxon-name-part taxon-name-part-type="species">gamba</tp:taxon-name-part></tp:taxon-name></italic> (Bertani &amp; Fukushima, 2009) comb. n., RPPN Jequitibá, Elísio Medrado, state of Bahia, Brazil, paratype (<abbrev xmlns:xlink="http://www.w3.org/1999/xlink" content-type="institution" xlink:title="Museu de Zoologia da Universidade de São Paulo, São Paulo" id="ABBRID0EUEPO" xlink:type="simple">MZUSP</abbrev> 31116) <bold>259</bold> <italic><tp:taxon-name><tp:taxon-name-part taxon-name-part-type="genus">Ybyrapora</tp:taxon-name-part> <tp:taxon-name-part taxon-name-part-type="species">diversipes</tp:taxon-name-part></tp:taxon-name></italic> (C. L. Koch, 1842) comb. n., Ilhéus, state of Bahia, Brazil (<abbrev xmlns:xlink="http://www.w3.org/1999/xlink" content-type="institution" xlink:title="Instituto Butantan, São Paulo" id="ABBRID0EGFPO" xlink:type="simple">IBSP</abbrev> 11754). Scale bars = 1 mm.</p></caption><graphic xmlns:xlink="http://www.w3.org/1999/xlink" xlink:href="zookeys-659-001-g062.jpg" id="oo_124726.jpg" position="float" orientation="portrait" xlink:type="simple"/></fig><fig id="F63" position="float" orientation="portrait"><label>Figures 260–267.</label><caption><p>
                  <italic><tp:taxon-name><tp:taxon-name-part taxon-name-part-type="genus">Ybyrapora</tp:taxon-name-part> <tp:taxon-name-part taxon-name-part-type="species">sooretama</tp:taxon-name-part></tp:taxon-name></italic> (Bertani &amp; Fukushima, 2009) comb. n., male holotype (<abbrev xmlns:xlink="http://www.w3.org/1999/xlink" content-type="institution" xlink:title="Museu Nacional, Rio de Janeiro" id="ABBRID0E5FPO" xlink:type="simple">MNRJ</abbrev> 18435). <bold>260–263</bold> right palpal bulb (mirrored) <bold>260</bold> prolateral <bold>261</bold> retrolateral <bold>262</bold> frontal <bold>263</bold> dorsal <bold>264</bold> right cymbium, dorsal (mirrored) <bold>265–267</bold> left tibia I <bold>265</bold> prolateral <bold>266</bold> ventral <bold>267</bold> retrolateral. Scale bars = 1 mm.</p></caption><graphic xmlns:xlink="http://www.w3.org/1999/xlink" xlink:href="zookeys-659-001-g063.jpg" id="oo_124727.jpg" position="float" orientation="portrait" xlink:type="simple"/></fig></tp:treatment-sec><tp:treatment-sec sec-type="material" id="SECID0EZGPO"><title>Diagnosis, material examined, description, color pattern ontogeny, distribution and natural history.</title><p>See <xref ref-type="bibr" rid="B12">Bertani and Fukushima (2009)</xref> (Fig. <xref ref-type="fig" rid="F61">256</xref>).</p></tp:treatment-sec><tp:treatment-sec sec-type="description" id="SECID0EHHPO"><title>Complementary description.</title><p>Male: Palp (Figs <xref ref-type="fig" rid="F64">268–271</xref>): globous bulb with small subtegulum lacking prominence on tegulum. Embolus: not flattened, lacking keels, 2.34 long in retrolateral view, about 3.5 times tegulum’s length. Medial portion and tegulum’s margin form an obtuse angle in retrolateral view. Proximal part slightly curved in frontal view; thin distal width, tapering distally; basal, middle, and distal width of 0.44, 0.11, 0.03, respectively. Tegulum: 1.03 long, 0.59 high. Cymbium subtriangular with subequal lobes, lacking process on retrolateral lobe (Fig. <xref ref-type="fig" rid="F64">272</xref>).</p><p>Tibial apophysis in leg I absent (Figs <xref ref-type="fig" rid="F64">273–275</xref>).</p><p>Type II urticating setae: 0.605–0.750 long; 0.012–0.017 wide in male; 0.301–0.352 long; 0.006–0.009 wide in female (ecdise).</p><p>Female: Spermathecae (Fig. <xref ref-type="fig" rid="F62">258</xref>): two completely separated, not-twisted long spermathecae lacking lobes and accentuated outwards curvature medially. Spermatheca midwidth as wide as its base width, virtually not sclerotized.</p><fig id="F64" position="float" orientation="portrait"><label>Figures 268–275.</label><caption><p>
                  <italic><tp:taxon-name><tp:taxon-name-part taxon-name-part-type="genus">Ybyrapora</tp:taxon-name-part> <tp:taxon-name-part taxon-name-part-type="species">gamba</tp:taxon-name-part></tp:taxon-name></italic> (Bertani &amp; Fukushima, 2009) comb. n., male holotype (<abbrev xmlns:xlink="http://www.w3.org/1999/xlink" content-type="institution" xlink:title="Museu de Zoologia da Universidade de São Paulo, São Paulo" id="ABBRID0ETIPO" xlink:type="simple">MZUSP</abbrev> 31115). <bold>268–271</bold> left palpal bulb <bold>268</bold> prolateral <bold>269</bold> retrolateral <bold>270</bold> frontal <bold>271</bold> dorsal <bold>272</bold> left cymbium, dorsal <bold>273–275</bold> left tibia leg I <bold>273</bold> prolateral <bold>274</bold> ventral <bold>275</bold> retrolateral. Scale bars = 1 mm.</p></caption><graphic xmlns:xlink="http://www.w3.org/1999/xlink" xlink:href="zookeys-659-001-g064.jpg" id="oo_124728.jpg" position="float" orientation="portrait" xlink:type="simple"/></fig></tp:treatment-sec><tp:treatment-sec><!--Section generated to contain objects referenced in tp:taxon-treatment.--><fig id="F61" position="float" orientation="portrait"><label>Figure 256.</label><caption><p>Map showing records of <italic><tp:taxon-name><tp:taxon-name-part taxon-name-part-type="genus">Ybyrapora</tp:taxon-name-part></tp:taxon-name></italic> gen. n.</p></caption><graphic xmlns:xlink="http://www.w3.org/1999/xlink" xlink:href="zookeys-659-001-g061.jpg" id="oo_124725.jpg" position="float" orientation="portrait" xlink:type="simple"/></fig><fig id="F69" position="float" orientation="portrait"><label>Figures 295–298.</label><caption><p>Dorsal abdominal patterns of <italic><tp:taxon-name><tp:taxon-name-part taxon-name-part-type="genus">Ybyrapora</tp:taxon-name-part></tp:taxon-name></italic> gen n. <bold>295–297</bold> <italic><tp:taxon-name><tp:taxon-name-part taxon-name-part-type="genus">Ybyrapora</tp:taxon-name-part> <tp:taxon-name-part taxon-name-part-type="species">gamba</tp:taxon-name-part></tp:taxon-name></italic> (Bertani &amp; Fukushima, 2009) comb. n. <bold>295</bold> immature <bold>296</bold> adult female <bold>297</bold> male <bold>298</bold> <italic><tp:taxon-name><tp:taxon-name-part taxon-name-part-type="genus">Ybyrapora</tp:taxon-name-part> <tp:taxon-name-part taxon-name-part-type="species">sooretama</tp:taxon-name-part></tp:taxon-name></italic> (Bertani &amp; Fukushima, 2009) comb. n., adult female. Photos: C. S. Fukushima.</p></caption><graphic xmlns:xlink="http://www.w3.org/1999/xlink" xlink:href="zookeys-659-001-g069.jpg" id="oo_124734.jpg" position="float" orientation="portrait" xlink:type="simple"/></fig></tp:treatment-sec><ref-list><ref id="B8"><mixed-citation xmlns:xlink="http://www.w3.org/1999/xlink" xlink:type="simple">
          <person-group><name name-style="western"><surname>Bertani</surname><given-names>R</given-names></name></person-group> (<year>2012</year>) <article-title>Revision, cladistic analysis and biogeography of <italic><tp:taxon-name><tp:taxon-name-part taxon-name-part-type="genus">Typhochlaena</tp:taxon-name-part></tp:taxon-name></italic> C. L. Koch, 1850, <italic><tp:taxon-name><tp:taxon-name-part taxon-name-part-type="genus">Pachistopelma</tp:taxon-name-part></tp:taxon-name></italic> Pocock, 1901 and <italic><tp:taxon-name><tp:taxon-name-part taxon-name-part-type="genus">Iridopelma</tp:taxon-name-part></tp:taxon-name></italic> Pocock, 1901 (<tp:taxon-name><tp:taxon-name-part taxon-name-part-type="order">Araneae</tp:taxon-name-part></tp:taxon-name>, <tp:taxon-name><tp:taxon-name-part taxon-name-part-type="family">Theraphosidae</tp:taxon-name-part></tp:taxon-name>, <tp:taxon-name><tp:taxon-name-part taxon-name-part-type="subfamily">Aviculariinae</tp:taxon-name-part></tp:taxon-name>).</article-title> <source>Zookeys</source> <volume>230</volume>: <fpage>1</fpage>–<lpage>94</lpage>. <ext-link xlink:type="simple" ext-link-type="doi" xlink:href="10.3897/zookeys.230.3500">https://doi.org/10.3897/zookeys.230.3500</ext-link></mixed-citation></ref><ref id="B178"><mixed-citation xmlns:xlink="http://www.w3.org/1999/xlink" xlink:type="simple">
          <institution xlink:type="simple">World Spider Catalog</institution> (<year>2016</year>). <source>World Spider Catalog</source>. <publisher-name>Natural History Museum</publisher-name> <publisher-loc>Bern</publisher-loc> <ext-link xlink:type="simple" ext-link-type="uri" xlink:href="http://wsc.nmbe.ch">http://wsc.nmbe.ch</ext-link>, version 17.5</mixed-citation></ref><ref id="B12"><mixed-citation xmlns:xlink="http://www.w3.org/1999/xlink" xlink:type="simple">
          <person-group><name name-style="western"><surname>Bertani</surname><given-names>R</given-names></name><name name-style="western"><surname>Fukushima</surname><given-names>CS</given-names></name></person-group> (<year>2009</year>) <article-title>Description of two new species of <italic><tp:taxon-name><tp:taxon-name-part taxon-name-part-type="genus">Avicularia</tp:taxon-name-part></tp:taxon-name></italic> Lamarck, 1818 and redescription of <italic><tp:taxon-name><tp:taxon-name-part taxon-name-part-type="genus">Avicularia</tp:taxon-name-part> <tp:taxon-name-part taxon-name-part-type="species">diversipes</tp:taxon-name-part></tp:taxon-name></italic> (C. L. Koch, 1842) (<tp:taxon-name><tp:taxon-name-part taxon-name-part-type="order">Araneae</tp:taxon-name-part></tp:taxon-name>, <tp:taxon-name><tp:taxon-name-part taxon-name-part-type="family">Theraphosidae</tp:taxon-name-part></tp:taxon-name>, <tp:taxon-name><tp:taxon-name-part taxon-name-part-type="subfamily">Aviculariinae</tp:taxon-name-part></tp:taxon-name>)— three possibly threatened Brazilian species.</article-title> <source>Zootaxa</source> <volume>2223</volume>: <fpage>25</fpage>–<lpage>47</lpage>. <ext-link xlink:type="simple" ext-link-type="doi" xlink:href="10.11646/zootaxa.2223.1.2">https://doi.org/10.11646/zootaxa.2223.1.2</ext-link></mixed-citation></ref></ref-list></tp:taxon-treatment>
