# Supplementary material for: Taxonomic revision and cladistic analysis of Avicularia Lamarck, 1818 (Araneae, Theraphosidae, Aviculariinae) with description of three new aviculariine genera
Source: Zookeys. 2017 Mar 2;(659):1–185. doi: 10.3897/zookeys.659.10717 (PMC5345366; doi:10.3897/zookeys.659.10717)
Supplement: XML Treatment for Ybyrapora diversipes [file zookeys.659.10717-treatment50.xml]

<!DOCTYPE tp:taxon-treatment
  PUBLIC "-//TaxonX//DTD Taxonomic Treatment Publishing DTD v0 20100105//EN" "tax-treatment-NSO.dtd">
<tp:taxon-treatment xmlns:tp="http://www.plazi.org/taxpub"><tp:treatment-meta><kwd-group><label>Taxon classification</label><kwd><named-content content-type="kingdom">Animalia</named-content></kwd><kwd><named-content content-type="order">ORDO</named-content></kwd><kwd><named-content content-type="family">FAMILIA</named-content></kwd></kwd-group><mixed-citation publication-type="journal"><person-group><name><surname>Fukushima</surname><given-names>Caroline Sayuri</given-names></name><name><surname>Bertani</surname><given-names>Rogério</given-names></name></person-group><article-title>Taxonomic revision and cladistic analysis of <italic><tp:taxon-name><tp:taxon-name-part taxon-name-part-type="genus">Avicularia</tp:taxon-name-part></tp:taxon-name></italic> Lamarck, 1818 (<tp:taxon-name><tp:taxon-name-part taxon-name-part-type="order">Araneae</tp:taxon-name-part></tp:taxon-name>, <tp:taxon-name><tp:taxon-name-part taxon-name-part-type="family">Theraphosidae</tp:taxon-name-part></tp:taxon-name>, <tp:taxon-name><tp:taxon-name-part taxon-name-part-type="subfamily">Aviculariinae</tp:taxon-name-part></tp:taxon-name>) with description of three new aviculariine genera</article-title><source>Zookeys</source><day>2</day><month>3</month><year>2017</year><volume>2017</volume><issue>659</issue><fpage>1</fpage><lpage>185</lpage><pub-id pub-id-type="doi">10.3897/zookeys.659.10717</pub-id></mixed-citation></tp:treatment-meta><tp:nomenclature><tp:taxon-name>
              <tp:taxon-name-part taxon-name-part-type="genus">Ybyrapora</tp:taxon-name-part>
              <tp:taxon-name-part taxon-name-part-type="species">diversipes</tp:taxon-name-part>
            </tp:taxon-name><tp:taxon-authority>(C. L. Koch, 1842)</tp:taxon-authority><tp:taxon-status xmlns:xlink="http://www.w3.org/1999/xlink" xlink:type="simple">comb. n.</tp:taxon-status><xref ref-type="fig" rid="F61">Figs 256</xref><xref ref-type="fig" rid="F62">, 259</xref><xref ref-type="fig" rid="F65">, 276–283</xref><xref ref-type="fig" rid="F73">, 319</xref><!--PageBreak--><tp:nomenclature-citation-list><tp:nomenclature-citation><tp:taxon-name>
                  <tp:taxon-name-part taxon-name-part-type="genus">Mygale</tp:taxon-name-part> <tp:taxon-name-part taxon-name-part-type="species">diversipes</tp:taxon-name-part></tp:taxon-name><comment>C. L. Koch, 1841: 65, pl. CCCX, fig. 731 (lectotype female, Brazil, Bahia, Freir. leg., <abbrev xmlns:xlink="http://www.w3.org/1999/xlink" content-type="institution" xlink:title="Museum für Naturkunde der Humboldt-Universität, Berlin" id="ABBRID0EPLPO" xlink:type="simple">ZMB</abbrev> 2943, examined).</comment></tp:nomenclature-citation><tp:nomenclature-citation><tp:taxon-name>
                  <tp:taxon-name-part taxon-name-part-type="genus">Eurypelma</tp:taxon-name-part> <tp:taxon-name-part taxon-name-part-type="species">diversipes</tp:taxon-name-part></tp:taxon-name><comment>: C. L. <xref ref-type="bibr" rid="B71">Koch 1850</xref>: 73; <xref ref-type="bibr" rid="B132">Simon 1864</xref>: 67, <xref ref-type="bibr" rid="B137">1892</xref>: 172; <xref ref-type="bibr" rid="B1">Ausserer 1871</xref>: 202; <xref ref-type="bibr" rid="B120">Roewer 1942</xref>: 239; <xref ref-type="bibr" rid="B17">Bonnet 1955</xref>: 1831; <xref ref-type="bibr" rid="B18">1957</xref>: 2990.</comment></tp:nomenclature-citation><tp:nomenclature-citation><tp:taxon-name>
                  <tp:taxon-name-part taxon-name-part-type="genus">Avicularia</tp:taxon-name-part> <tp:taxon-name-part taxon-name-part-type="species">diversipes</tp:taxon-name-part></tp:taxon-name><comment>: F. O. <xref ref-type="bibr" rid="B108">Pickard-Cambridge 1896</xref>: 744; <xref ref-type="bibr" rid="B12">Bertani and Fukushima 2009</xref>: 26 (figs 1–4, 13–15, 17, Appendix I, figs A1–A6); Bertani 2102: 5, 79; 80, 88; <xref ref-type="bibr" rid="B178">World Spider Catalog 2016</xref>.</comment></tp:nomenclature-citation></tp:nomenclature-citation-list></tp:nomenclature><tp:treatment-sec sec-type="diagnosis" id="SECID0EWNPO"><title>Diagnosis</title><p>
              <bold>(amended from <xref ref-type="bibr" rid="B12">Bertani and Fukushima 2009</xref>)</bold>. Females differ from those of <italic><tp:taxon-name><tp:taxon-name-part taxon-name-part-type="genus">Ybyrapora</tp:taxon-name-part> <tp:taxon-name-part taxon-name-part-type="species">sooretama</tp:taxon-name-part></tp:taxon-name></italic> comb. n. and <italic><tp:taxon-name><tp:taxon-name-part taxon-name-part-type="genus">Ybyrapora</tp:taxon-name-part> <tp:taxon-name-part taxon-name-part-type="species">gamba</tp:taxon-name-part></tp:taxon-name></italic> comb. n. by presenting very long, strongly curved outwards spermathecae with its distal portion almost reaching the spermathecae base (Fig. <xref ref-type="fig" rid="F62">259</xref>). Males differ from those of <italic><tp:taxon-name><tp:taxon-name-part taxon-name-part-type="genus">Ybyrapora</tp:taxon-name-part> <tp:taxon-name-part taxon-name-part-type="species">gamba</tp:taxon-name-part></tp:taxon-name></italic> sp. comb. n. and <italic><tp:taxon-name><tp:taxon-name-part taxon-name-part-type="genus">Ybyrapora</tp:taxon-name-part> <tp:taxon-name-part taxon-name-part-type="species">sooretama</tp:taxon-name-part></tp:taxon-name></italic> comb. n. by having embolus more than four times tegulum’s length, with strong curvature in frontal view (Fig. <xref ref-type="fig" rid="F65">278</xref>) and cymbium with well-developed process bearing thick setae on retrolateral lobe (Fig. <xref ref-type="fig" rid="F65">280</xref>).</p><fig id="F65" position="float" orientation="portrait"><label>Figures 276–283.</label><caption><p>
                  <italic><tp:taxon-name><tp:taxon-name-part taxon-name-part-type="genus">Ybyrapora</tp:taxon-name-part> <tp:taxon-name-part taxon-name-part-type="species">diversipes</tp:taxon-name-part></tp:taxon-name></italic> (C. L. Koch, 1842) comb. n., male (<abbrev xmlns:xlink="http://www.w3.org/1999/xlink" content-type="institution" xlink:title="Instituto Butantan, São Paulo" id="ABBRID0EMQPO" xlink:type="simple">IBSP</abbrev> 119271). <bold>276–279</bold> left palpal bulb <bold>276</bold> prolateral <bold>277</bold> retrolateral <bold>278</bold> frontal <bold>279</bold> dorsal <bold>280</bold> left cymbium, dorsal <bold>281–283</bold> left tibia I <bold>281</bold> prolateral <bold>282</bold> ventral <bold>283</bold> retrolateral. Scale bars = 1 mm.</p></caption><graphic xmlns:xlink="http://www.w3.org/1999/xlink" xlink:href="zookeys-659-001-g065.jpg" id="oo_124729.jpg" position="float" orientation="portrait" xlink:type="simple"/></fig></tp:treatment-sec><tp:treatment-sec sec-type="material" id="SECID0EHRPO"><title>Material examined.</title><p>Female, Brazil, state of Bahia, Ilhéus, CEPLAC [<named-content xmlns:xlink="http://www.w3.org/1999/xlink" content-type="dwc:verbatimCoordinates" xlink:type="simple"><named-content content-type="geo-json" specific-use="{&#34;type&#34;:&#34;Point&#34;,&#34;coordinates&#34;:[-39.216667,-14.766667]}" id="NCID0EQRPO" xlink:type="simple">14°46'S, 39°13'W</named-content></named-content>], R. Bertani &amp; G. Puorto col., March 1991 (<abbrev xmlns:xlink="http://www.w3.org/1999/xlink" content-type="institution" xlink:title="Instituto Butantan, São Paulo" id="ABBRID0EVRPO" xlink:type="simple">IBSP</abbrev> 11754); male, same locality, collectors and date (<abbrev xmlns:xlink="http://www.w3.org/1999/xlink" content-type="institution" xlink:title="Instituto Butantan, São Paulo" id="ABBRID0E1RPO" xlink:type="simple">IBSP</abbrev> 119271 ref. 64.583).</p></tp:treatment-sec><tp:treatment-sec sec-type="material" id="SECID0E6RPO"><title>Diagnosis, other material examined, description, color pattern ontogeny, distribution and natural history.</title><p>See <xref ref-type="bibr" rid="B12">Bertani and Fukushima (2009)</xref>.</p></tp:treatment-sec><tp:treatment-sec sec-type="description" id="SECID0EJSPO"><title>Complementary description.</title><p>Male: Palp (Figs <xref ref-type="fig" rid="F65">276–279</xref>): globous bulb with small subtegulum, lacking prominence on tegulum. Embolus: not flattened, lacking keels, 7.76 long in retrolateral view, about 7 times tegulum’s length. Medial portion and tegulum’s margin form very acute angle in retrolateral view. Proximal part very curved in frontal view; thin distal width, tapering distally; basal, middle, and distal width of 1.05, 0.35, 0.08 respectively. Tegulum: 1.89 long, 1.08 high. (Fig. <xref ref-type="fig" rid="F73">319</xref>). Cymbium subtriangular with subequal lobes, with a well-developed rounded process on retrolateral lobe, bearing thick setae (Fig. <xref ref-type="fig" rid="F65">280</xref>).</p><p>Tibia I with discrete elevation covered by a cluster of setae in apical portion, on prolateral side (Figs <xref ref-type="fig" rid="F65">281–283</xref>).</p><p>Type II urticating setae: 0.791–0.860 long; 0.017–0.020 wide in male; 0.427–0.520 long; 0.012–0.016 wide in female.</p><p>Female: Spermathecae (Fig. <xref ref-type="fig" rid="F62">259</xref>): two completely separated, not-twisted very long spermathecae, with walls lacking lobes and accentuated outwards curvature medially. Spermatheca midwidth as wide as its base width, virtually non-sclerotized.</p><!--PageBreak--></tp:treatment-sec><tp:treatment-sec><!--Section generated to contain objects referenced in tp:taxon-treatment.--><fig id="F61" position="float" orientation="portrait"><label>Figure 256.</label><caption><p>Map showing records of <italic><tp:taxon-name><tp:taxon-name-part taxon-name-part-type="genus">Ybyrapora</tp:taxon-name-part></tp:taxon-name></italic> gen. n.</p></caption><graphic xmlns:xlink="http://www.w3.org/1999/xlink" xlink:href="zookeys-659-001-g061.jpg" id="oo_124725.jpg" position="float" orientation="portrait" xlink:type="simple"/></fig><fig id="F62" position="float" orientation="portrait"><label>Figures 257–259.</label><caption><p>
                  <italic><tp:taxon-name><tp:taxon-name-part taxon-name-part-type="genus">Ybyrapora</tp:taxon-name-part></tp:taxon-name></italic> gen. n., spermathecae variation. <bold>257</bold> <italic><tp:taxon-name><tp:taxon-name-part taxon-name-part-type="genus">Ybyrapora</tp:taxon-name-part> <tp:taxon-name-part taxon-name-part-type="species">sooretama</tp:taxon-name-part></tp:taxon-name></italic> (Bertani &amp; Fukushima, 2009) comb. n., Reserva Biológica de Sooretama, state of Espírito Santo, Brazil, paratype (<abbrev xmlns:xlink="http://www.w3.org/1999/xlink" content-type="institution" xlink:title="Museu Nacional, Rio de Janeiro" id="ABBRID0ECEPO" xlink:type="simple">MNRJ</abbrev> 12930) <bold>258</bold> <italic><tp:taxon-name><tp:taxon-name-part taxon-name-part-type="genus">Ybyrapora</tp:taxon-name-part> <tp:taxon-name-part taxon-name-part-type="species">gamba</tp:taxon-name-part></tp:taxon-name></italic> (Bertani &amp; Fukushima, 2009) comb. n., RPPN Jequitibá, Elísio Medrado, state of Bahia, Brazil, paratype (<abbrev xmlns:xlink="http://www.w3.org/1999/xlink" content-type="institution" xlink:title="Museu de Zoologia da Universidade de São Paulo, São Paulo" id="ABBRID0EUEPO" xlink:type="simple">MZUSP</abbrev> 31116) <bold>259</bold> <italic><tp:taxon-name><tp:taxon-name-part taxon-name-part-type="genus">Ybyrapora</tp:taxon-name-part> <tp:taxon-name-part taxon-name-part-type="species">diversipes</tp:taxon-name-part></tp:taxon-name></italic> (C. L. Koch, 1842) comb. n., Ilhéus, state of Bahia, Brazil (<abbrev xmlns:xlink="http://www.w3.org/1999/xlink" content-type="institution" xlink:title="Instituto Butantan, São Paulo" id="ABBRID0EGFPO" xlink:type="simple">IBSP</abbrev> 11754). Scale bars = 1 mm.</p></caption><graphic xmlns:xlink="http://www.w3.org/1999/xlink" xlink:href="zookeys-659-001-g062.jpg" id="oo_124726.jpg" position="float" orientation="portrait" xlink:type="simple"/></fig><fig id="F73" position="float" orientation="portrait"><label>Figures 316–319.</label><caption><p>Embolus tip of male palpal bulb. <bold>316–317</bold> tip narrowing abruptly <bold>316</bold> <italic><tp:taxon-name><tp:taxon-name-part taxon-name-part-type="genus">Avicularia</tp:taxon-name-part> <tp:taxon-name-part taxon-name-part-type="species">avicularia</tp:taxon-name-part></tp:taxon-name></italic> (<abbrev xmlns:xlink="http://www.w3.org/1999/xlink" content-type="institution" xlink:title="Museu Nacional, Rio de Janeiro" id="ABBRID0EDOQO" xlink:type="simple">MNRJ</abbrev> 13659A), frontal view <bold>317</bold> <italic><tp:taxon-name><tp:taxon-name-part taxon-name-part-type="genus">Avicularia</tp:taxon-name-part> <tp:taxon-name-part taxon-name-part-type="species">variegata</tp:taxon-name-part></tp:taxon-name></italic> stat. n. (<abbrev xmlns:xlink="http://www.w3.org/1999/xlink" content-type="institution" xlink:title="Museu do Instituto Nacional de Pesquisas da Amazônia, Manaus" id="ABBRID0EVOQO" xlink:type="simple">INPA</abbrev> 4897), dorsal view <bold>318–319</bold> tip tapering <bold>318</bold> <italic><tp:taxon-name><tp:taxon-name-part taxon-name-part-type="genus">Caribena</tp:taxon-name-part> <tp:taxon-name-part taxon-name-part-type="species">versicolor</tp:taxon-name-part></tp:taxon-name></italic> comb. n. (<abbrev xmlns:xlink="http://www.w3.org/1999/xlink" content-type="institution" xlink:title="Muséum National d’histoire Naturelle, Paris" id="ABBRID0EJPQO" xlink:type="simple">MNHN–AR</abbrev> 4904), frontal view <bold>319</bold> <italic><tp:taxon-name><tp:taxon-name-part taxon-name-part-type="genus">Ybyrapora</tp:taxon-name-part> <tp:taxon-name-part taxon-name-part-type="species">diversipes</tp:taxon-name-part></tp:taxon-name></italic> comb. n. (<abbrev xmlns:xlink="http://www.w3.org/1999/xlink" content-type="institution" xlink:title="Instituto Butantan, São Paulo" id="ABBRID0E2PQO" xlink:type="simple">IBSP</abbrev> 119271), dorsal view. Scale bar = 1mm. Arrow indicates point of abrupt narrowing.</p></caption><graphic xmlns:xlink="http://www.w3.org/1999/xlink" xlink:href="zookeys-659-001-g073.jpg" id="oo_124829.jpg" position="float" orientation="portrait" xlink:type="simple"/></fig></tp:treatment-sec><ref-list><ref id="B71"><mixed-citation xmlns:xlink="http://www.w3.org/1999/xlink" xlink:type="simple">
          <person-group><name name-style="western"><surname>Koch</surname><given-names>CL</given-names></name></person-group> (<year>1850</year>) <source>Übersicht des Arachnidensystems</source>. <publisher-loc>Nürnberg</publisher-loc>, <volume>Heft 5</volume>, <fpage>1</fpage>–<lpage>77</lpage>. <ext-link xlink:type="simple" ext-link-type="doi" xlink:href="10.5962/bhl.title.39561">https://doi.org/10.5962/bhl.title.39561</ext-link></mixed-citation></ref><ref id="B132"><mixed-citation xmlns:xlink="http://www.w3.org/1999/xlink" xlink:type="simple">
          <person-group><name name-style="western"><surname>Simon</surname><given-names>E</given-names></name></person-group> (<year>1864</year>) <source>Histoire naturelle des araignées (aranéides)</source>. <publisher-loc>Paris</publisher-loc>, <size units="page">540 pp</size>. <ext-link xlink:type="simple" ext-link-type="doi" xlink:href="10.5962/bhl.title.47654">https://doi.org/10.5962/bhl.title.47654</ext-link></mixed-citation></ref><ref id="B137"><mixed-citation xmlns:xlink="http://www.w3.org/1999/xlink" xlink:type="simple">
          <person-group><name name-style="western"><surname>Simon</surname><given-names>E</given-names></name></person-group> (<year>1892</year>) <source>Histoire naturelle des araignées.</source> <publisher-name>Paris</publisher-name>, <publisher-loc>tome 1</publisher-loc>, <size units="page">1084 pp</size>. <ext-link xlink:type="simple" ext-link-type="doi" xlink:href="10.5962/bhl.title.51973">https://doi.org/10.5962/bhl.title.51973</ext-link></mixed-citation></ref><ref id="B1"><mixed-citation xmlns:xlink="http://www.w3.org/1999/xlink" xlink:type="simple">
          <person-group><name name-style="western"><surname>Ausserer</surname><given-names>A</given-names></name></person-group> (<year>1871</year>) <article-title>Beiträge zur Kenntniss der Arachniden-Familie der Territelariae Thorell (<tp:taxon-name><tp:taxon-name-part taxon-name-part-type="family">Mygalidae</tp:taxon-name-part></tp:taxon-name> Autor).</article-title> <source>Verhandlungen der Zoologisch-Botanischen Gesellschaft (Wien)</source> <volume>21</volume>: <fpage>117</fpage>–<lpage>224</lpage>. <ext-link xlink:type="simple" ext-link-type="uri" xlink:href="http://www.biodiversitylibrary.org/page/16425408#page/271/mode/1up">http://www.biodiversitylibrary.org/page/16425408#page/271/mode/1up</ext-link></mixed-citation></ref><ref id="B120"><mixed-citation xmlns:xlink="http://www.w3.org/1999/xlink" xlink:type="simple">
          <person-group><name name-style="western"><surname>Roewer</surname><given-names>CF</given-names></name></person-group> (<year>1942</year>) <article-title>Katalog der <tp:taxon-name><tp:taxon-name-part taxon-name-part-type="order">Araneae</tp:taxon-name-part></tp:taxon-name> von 1758 bis 1940.</article-title> <source>Bremen</source> <volume>1</volume>: <fpage>1</fpage>–<lpage>1040</lpage>.</mixed-citation></ref><ref id="B17"><mixed-citation xmlns:xlink="http://www.w3.org/1999/xlink" xlink:type="simple">
          <person-group><name name-style="western"><surname>Bonnet</surname><given-names>P</given-names></name></person-group> (<year>1955</year>) <source>Bibliographie araneorum. Analyse méthodique de toute la littérature aranéologique jusqu’en 1939</source>. <publisher-name>Douladoure</publisher-name>, <publisher-loc>Tolouse</publisher-loc>, <issue>Part 2</issue>, <volume>tome 2</volume>, <fpage>919</fpage>–<lpage>1926</lpage>.</mixed-citation></ref><ref id="B18"><mixed-citation xmlns:xlink="http://www.w3.org/1999/xlink" xlink:type="simple">
          <person-group><name name-style="western"><surname>Bonnet</surname><given-names>P</given-names></name></person-group> (<year>1957</year>) <source>Bibliographia araneorum. Analyse méthodique de toute la littérature aranéologique jusqu’en 1939</source>. <publisher-name>Douladoure</publisher-name>, <publisher-loc>Toulouse</publisher-loc>, <issue>Part 2</issue>, <volume>tome 3</volume>, <fpage>1927</fpage>–<lpage>3026</lpage>.</mixed-citation></ref><ref id="B108"><mixed-citation xmlns:xlink="http://www.w3.org/1999/xlink" xlink:type="simple">
          <person-group><name name-style="western"><surname>Pickard-Cambridge</surname><given-names>FO</given-names></name></person-group> (<year>1896</year>) <article-title>On the <tp:taxon-name><tp:taxon-name-part taxon-name-part-type="family">Theraphosidae</tp:taxon-name-part></tp:taxon-name> of the lower Amazons: being an account of the new genera and species of this group of spiders discovered during the expedition of the steamship “Faraday” up the river Amazons.</article-title> <source>Proceedings of the Zoological Society of London</source> <volume>1896</volume>: <fpage>716</fpage>–<lpage>766</lpage>. <ext-link xlink:type="simple" ext-link-type="uri" xlink:href="http://www.biodiversitylibrary.org/page/31200747#page/810/mode/1up">http://www.biodiversitylibrary.org/page/31200747#page/810/mode/1up</ext-link></mixed-citation></ref><ref id="B12"><mixed-citation xmlns:xlink="http://www.w3.org/1999/xlink" xlink:type="simple">
          <person-group><name name-style="western"><surname>Bertani</surname><given-names>R</given-names></name><name name-style="western"><surname>Fukushima</surname><given-names>CS</given-names></name></person-group> (<year>2009</year>) <article-title>Description of two new species of <italic><tp:taxon-name><tp:taxon-name-part taxon-name-part-type="genus">Avicularia</tp:taxon-name-part></tp:taxon-name></italic> Lamarck, 1818 and redescription of <italic><tp:taxon-name><tp:taxon-name-part taxon-name-part-type="genus">Avicularia</tp:taxon-name-part> <tp:taxon-name-part taxon-name-part-type="species">diversipes</tp:taxon-name-part></tp:taxon-name></italic> (C. L. Koch, 1842) (<tp:taxon-name><tp:taxon-name-part taxon-name-part-type="order">Araneae</tp:taxon-name-part></tp:taxon-name>, <tp:taxon-name><tp:taxon-name-part taxon-name-part-type="family">Theraphosidae</tp:taxon-name-part></tp:taxon-name>, <tp:taxon-name><tp:taxon-name-part taxon-name-part-type="subfamily">Aviculariinae</tp:taxon-name-part></tp:taxon-name>)— three possibly threatened Brazilian species.</article-title> <source>Zootaxa</source> <volume>2223</volume>: <fpage>25</fpage>–<lpage>47</lpage>. <ext-link xlink:type="simple" ext-link-type="doi" xlink:href="10.11646/zootaxa.2223.1.2">https://doi.org/10.11646/zootaxa.2223.1.2</ext-link></mixed-citation></ref><ref id="B178"><mixed-citation xmlns:xlink="http://www.w3.org/1999/xlink" xlink:type="simple">
          <institution xlink:type="simple">World Spider Catalog</institution> (<year>2016</year>). <source>World Spider Catalog</source>. <publisher-name>Natural History Museum</publisher-name> <publisher-loc>Bern</publisher-loc> <ext-link xlink:type="simple" ext-link-type="uri" xlink:href="http://wsc.nmbe.ch">http://wsc.nmbe.ch</ext-link>, version 17.5</mixed-citation></ref></ref-list></tp:taxon-treatment>
