# Supplementary material for: Taxonomic revision and cladistic analysis of Avicularia Lamarck, 1818 (Araneae, Theraphosidae, Aviculariinae) with description of three new aviculariine genera
Source: Zookeys. 2017 Mar 2;(659):1–185. doi: 10.3897/zookeys.659.10717 (PMC5345366; doi:10.3897/zookeys.659.10717)
Supplement: XML Treatment for Antillena [file zookeys.659.10717-treatment51.xml]

<!DOCTYPE tp:taxon-treatment
  PUBLIC "-//TaxonX//DTD Taxonomic Treatment Publishing DTD v0 20100105//EN" "tax-treatment-NSO.dtd">
<tp:taxon-treatment xmlns:tp="http://www.plazi.org/taxpub"><tp:treatment-meta><kwd-group><label>Taxon classification</label><kwd><named-content content-type="kingdom">Animalia</named-content></kwd><kwd><named-content content-type="order">ORDO</named-content></kwd><kwd><named-content content-type="family">FAMILIA</named-content></kwd></kwd-group><mixed-citation publication-type="journal"><person-group><name><surname>Fukushima</surname><given-names>Caroline Sayuri</given-names></name><name><surname>Bertani</surname><given-names>Rogério</given-names></name></person-group><article-title>Taxonomic revision and cladistic analysis of <italic><tp:taxon-name><tp:taxon-name-part taxon-name-part-type="genus">Avicularia</tp:taxon-name-part></tp:taxon-name></italic> Lamarck, 1818 (<tp:taxon-name><tp:taxon-name-part taxon-name-part-type="order">Araneae</tp:taxon-name-part></tp:taxon-name>, <tp:taxon-name><tp:taxon-name-part taxon-name-part-type="family">Theraphosidae</tp:taxon-name-part></tp:taxon-name>, <tp:taxon-name><tp:taxon-name-part taxon-name-part-type="subfamily">Aviculariinae</tp:taxon-name-part></tp:taxon-name>) with description of three new aviculariine genera</article-title><source>Zookeys</source><day>2</day><month>3</month><year>2017</year><volume>2017</volume><issue>659</issue><fpage>1</fpage><lpage>185</lpage><pub-id pub-id-type="doi">10.3897/zookeys.659.10717</pub-id></mixed-citation></tp:treatment-meta><tp:nomenclature><tp:taxon-name>
              <tp:taxon-name-part taxon-name-part-type="genus">Antillena</tp:taxon-name-part>
              <object-id xmlns:xlink="http://www.w3.org/1999/xlink" content-type="zoobank" xlink:type="simple">http://zoobank.org/D95B044F-815A-48F1-85D7-37C1669F86B3</object-id>
            </tp:taxon-name><tp:taxon-authority>Bertani, Huff &amp; Fukushima</tp:taxon-authority><tp:taxon-status xmlns:xlink="http://www.w3.org/1999/xlink" xlink:type="simple">gen. n.</tp:taxon-status><xref ref-type="fig" rid="F54">Figs 226</xref><xref ref-type="fig" rid="F66">, 284</xref><xref ref-type="fig" rid="F67">, 285–292</xref><xref ref-type="fig" rid="F68">, 293–294</xref><tp:nomenclature-citation-list><tp:nomenclature-citation><tp:taxon-name>
                  <tp:taxon-name-part taxon-name-part-type="genus">Avicularia</tp:taxon-name-part> <tp:taxon-name-part taxon-name-part-type="species">rickwesti</tp:taxon-name-part></tp:taxon-name><comment>Bertani &amp; Huff, 2013: 333, figs 2–19 (holotype female, Dominican Republic, Pedernales Province, Parque Nacional Jaragua, track into park (unmarked) between Manuel Goya (Manuell Goa [<italic>sic</italic>]) and Oviedo (<named-content xmlns:xlink="http://www.w3.org/1999/xlink" content-type="dwc:verbatimCoordinates" xlink:type="simple"><named-content content-type="geo-json" specific-use="{&#34;type&#34;:&#34;Point&#34;,&#34;coordinates&#34;:[-71.443306,17.811528]}" id="NCID0EOVPO" xlink:type="simple">17°48'41.5"N, 71°26'35.9"W</named-content></named-content>), 83.3 m a.s.l., 09 July 2004, J. Huff and E. S. Volschenk leg., (collecting permit #01496), <abbrev xmlns:xlink="http://www.w3.org/1999/xlink" content-type="institution" xlink:title="American Museum of Natural History, New York" id="ABBRID0ETVPO" xlink:type="simple">AMNH</abbrev>, and paratype female, Dominican Republic, Independencia Province: Parque Nacional Sierra de Baoruco, Rabo de Gato (<named-content xmlns:xlink="http://www.w3.org/1999/xlink" content-type="dwc:verbatimCoordinates" xlink:type="simple"><named-content content-type="geo-json" specific-use="{&#34;type&#34;:&#34;Point&#34;,&#34;coordinates&#34;:[-71.581778,18.310861]}" id="NCID0E2VPO" xlink:type="simple">18°18'39.1"N, 71°34'54.4"W</named-content></named-content>), 408 m a.s.l., 10 July 2004, J. Huff &amp; E. S. Volschenk leg., collection permit #01496, <abbrev xmlns:xlink="http://www.w3.org/1999/xlink" content-type="institution" xlink:title="American Museum of Natural History, New York" id="ABBRID0EAWPO" xlink:type="simple">AMNH</abbrev>, examined); Kaderka 2016: 121, figs 2–11; <xref ref-type="bibr" rid="B178">World Spider Catalog 2016</xref>.</comment></tp:nomenclature-citation></tp:nomenclature-citation-list></tp:nomenclature><tp:treatment-sec sec-type="etymology" id="SECID0EJWPO"><title>Etymology.</title><p>Named after the type locality, the Antilles, where Dominican Republic is located, and is considered feminine in gender.</p></tp:treatment-sec><tp:treatment-sec sec-type="type species" id="SECID0EOWPO"><title>Type species.</title><p>
              <italic><tp:taxon-name><tp:taxon-name-part taxon-name-part-type="genus">Avicularia</tp:taxon-name-part> <tp:taxon-name-part taxon-name-part-type="species">rickwesti</tp:taxon-name-part></tp:taxon-name></italic> Bertani &amp; Huff 2013, by monotypy.</p></tp:treatment-sec><tp:treatment-sec sec-type="Species included" id="SECID0E6WPO"><title>Species included.</title><p>
              <italic><tp:taxon-name><tp:taxon-name-part taxon-name-part-type="genus">Antillena</tp:taxon-name-part> <tp:taxon-name-part taxon-name-part-type="species">rickwesti</tp:taxon-name-part></tp:taxon-name></italic> (Bertani &amp; Huff 2013) comb. n.</p></tp:treatment-sec><tp:treatment-sec sec-type="diagnosis" id="SECID0EQXPO"><title>Diagnosis.</title><p>Female differs from those of other <tp:taxon-name><tp:taxon-name-part taxon-name-part-type="subfamily">Aviculariinae</tp:taxon-name-part></tp:taxon-name> species by having two very short and broad spermathecae, with distal half strongly sclerotized (Fig. <xref ref-type="fig" rid="F66">284</xref>). Additionally, they can be distinguished by spiniform setae in prolateral and/or retrolateral side of coxae I–IV. Males can be distinguished by the very flattened embolus with keels (Figs <xref ref-type="fig" rid="F67">285–288</xref>) as well as abdominal leaf pattern (Fig. <xref ref-type="fig" rid="F68">294</xref>).</p></tp:treatment-sec><tp:treatment-sec sec-type="description" id="SECID0EHYPO"><title>Description.</title><p>see species description.</p></tp:treatment-sec><tp:treatment-sec sec-type="material" id="SECID0EMYPO"><title>Material examined.</title><p>1 male, Dominican Republic, Pedernales Province, Jaragua National Park, Los Tres Charcos, road to Fondo Paradi (<named-content xmlns:xlink="http://www.w3.org/1999/xlink" content-type="dwc:verbatimCoordinates" xlink:type="simple"><named-content content-type="geo-json" specific-use="{&#34;type&#34;:&#34;Point&#34;,&#34;coordinates&#34;:[-71.434836,17.802069]}" id="NCID0EVYPO" xlink:type="simple">17°48'7.45"N, 71°26'5.41"W</named-content></named-content>), R. C. West and J. Huff col., 20 February 2012, matured in captivity 10 April 2014 (<abbrev xmlns:xlink="http://www.w3.org/1999/xlink" content-type="institution" xlink:title="American Museum of Natural History, New York" id="ABBRID0E1YPO" xlink:type="simple">AMNH</abbrev>).</p><fig id="F66" position="float" orientation="portrait"><label>Figure 284.</label><caption><p>
                  <italic><tp:taxon-name><tp:taxon-name-part taxon-name-part-type="genus">Antillena</tp:taxon-name-part> <tp:taxon-name-part taxon-name-part-type="species">rickwesti</tp:taxon-name-part></tp:taxon-name></italic> (Bertani &amp; Huff, 2013) comb. n., Dominican Republic (<abbrev xmlns:xlink="http://www.w3.org/1999/xlink" content-type="institution" xlink:title="American Museum of Natural History, New York" id="ABBRID0EQZPO" xlink:type="simple">AMNH</abbrev>), spermathecae. Scale bars = 1 mm.</p></caption><graphic xmlns:xlink="http://www.w3.org/1999/xlink" xlink:href="zookeys-659-001-g066.jpg" id="oo_124730.jpg" position="float" orientation="portrait" xlink:type="simple"/></fig><fig id="F67" position="float" orientation="portrait"><label>Figures 285–292.</label><caption><p>
                  <italic><tp:taxon-name><tp:taxon-name-part taxon-name-part-type="genus">Antillena</tp:taxon-name-part> <tp:taxon-name-part taxon-name-part-type="species">rickwesti</tp:taxon-name-part></tp:taxon-name></italic> (Bertani &amp; Huff, 2013) comb. n., male (<abbrev xmlns:xlink="http://www.w3.org/1999/xlink" content-type="institution" xlink:title="American Museum of Natural History, New York" id="ABBRID0EI1PO" xlink:type="simple">AMNH</abbrev>). <bold>285–288</bold> left palpal bulb <bold>285</bold> prolateral <bold>286</bold> retrolateral <bold>287</bold> frontal <bold>288</bold> dorsal <bold>289</bold> left cymbium, dorsal <bold>290–292</bold> left tibial apophysis of leg I <bold>290</bold> prolateral <bold>291</bold> ventral <bold>292</bold> retrolateral. Scale bars = 1 mm.</p></caption><graphic xmlns:xlink="http://www.w3.org/1999/xlink" xlink:href="zookeys-659-001-g067.jpg" id="oo_124731.jpg" position="float" orientation="portrait" xlink:type="simple"/></fig></tp:treatment-sec><tp:treatment-sec sec-type="material" id="SECID0ED2PO"><title>Additional material.</title><p>DOMINICAN REPUBLIC: <italic>Pedernales</italic>: 5 km south of Manuel Goya [<named-content xmlns:xlink="http://www.w3.org/1999/xlink" content-type="dwc:verbatimCoordinates" xlink:type="simple"><named-content content-type="geo-json" specific-use="{&#34;type&#34;:&#34;Point&#34;,&#34;coordinates&#34;:[-71.483333,17.866667]}" id="NCID0EO2PO" xlink:type="simple">17°52'N, 71°29'W</named-content></named-content>], 1 female, R. C. West col., 20 February 2012, in silk retreat of scrub tree (<abbrev xmlns:xlink="http://www.w3.org/1999/xlink" content-type="institution" xlink:title="American Museum of Natural History, New York" id="ABBRID0ET2PO" xlink:type="simple">AMNH</abbrev> RW01); Jaragua National Park, Los Tres Charcos, road to Fondo Paradi (<named-content xmlns:xlink="http://www.w3.org/1999/xlink" content-type="dwc:verbatimCoordinates" xlink:type="simple"><named-content content-type="geo-json" specific-use="{&#34;type&#34;:&#34;Point&#34;,&#34;coordinates&#34;:[-71.434836,17.802069]}" id="NCID0E22PO" xlink:type="simple">17°48'7.45"N, 71°26'5.41"W</named-content></named-content>), 1 female, R. C. West and J. Huff col., 20 February 2012 (<abbrev xmlns:xlink="http://www.w3.org/1999/xlink" content-type="institution" xlink:title="American Museum of Natural History, New York" id="ABBRID0EA3PO" xlink:type="simple">AMNH</abbrev>).</p><fig id="F68" position="float" orientation="portrait"><label>Figures 293–294.</label><caption><p>
                  <italic><tp:taxon-name><tp:taxon-name-part taxon-name-part-type="genus">Antillena</tp:taxon-name-part> <tp:taxon-name-part taxon-name-part-type="species">rickwesti</tp:taxon-name-part></tp:taxon-name></italic> (Bertani &amp; Huff, 2013) comb. n., habitus. <bold>293</bold> immature <bold>294</bold> male. Photos: <bold>293</bold> A. Tosto; <bold>294</bold> R. C. West.</p></caption><graphic xmlns:xlink="http://www.w3.org/1999/xlink" xlink:href="zookeys-659-001-g068.jpg" id="oo_124732.jpg" position="float" orientation="portrait" xlink:type="simple"/></fig><fig id="F69" position="float" orientation="portrait"><label>Figures 295–298.</label><caption><p>Dorsal abdominal patterns of <italic><tp:taxon-name><tp:taxon-name-part taxon-name-part-type="genus">Ybyrapora</tp:taxon-name-part></tp:taxon-name></italic> gen n. <bold>295–297</bold> <italic><tp:taxon-name><tp:taxon-name-part taxon-name-part-type="genus">Ybyrapora</tp:taxon-name-part> <tp:taxon-name-part taxon-name-part-type="species">gamba</tp:taxon-name-part></tp:taxon-name></italic> (Bertani &amp; Fukushima, 2009) comb. n. <bold>295</bold> immature <bold>296</bold> adult female <bold>297</bold> male <bold>298</bold> <italic><tp:taxon-name><tp:taxon-name-part taxon-name-part-type="genus">Ybyrapora</tp:taxon-name-part> <tp:taxon-name-part taxon-name-part-type="species">sooretama</tp:taxon-name-part></tp:taxon-name></italic> (Bertani &amp; Fukushima, 2009) comb. n., adult female. Photos: C. S. Fukushima.</p></caption><graphic xmlns:xlink="http://www.w3.org/1999/xlink" xlink:href="zookeys-659-001-g069.jpg" id="oo_124734.jpg" position="float" orientation="portrait" xlink:type="simple"/></fig></tp:treatment-sec><tp:treatment-sec sec-type="Female" id="SECID0EP5PO"><title>Female.</title><p>See <xref ref-type="bibr" rid="B14">Bertani and Huff (2013)</xref>.</p><fig id="F70" position="float" orientation="portrait"><label>Figures 299–304.</label><caption><p>Legs and abdominal characters. <bold>299–300</bold> leg rings coloration on metatarsi and tibiae, and guard-setae coloration on legs <bold>299</bold> <italic><tp:taxon-name><tp:taxon-name-part taxon-name-part-type="genus">Avicularia</tp:taxon-name-part> <tp:taxon-name-part taxon-name-part-type="species">avicularia</tp:taxon-name-part></tp:taxon-name></italic>, female, whitish leg rings and homogeneous coloration along guard-setae on legs <bold>300</bold> <italic><tp:taxon-name><tp:taxon-name-part taxon-name-part-type="genus">Avicularia</tp:taxon-name-part> <tp:taxon-name-part taxon-name-part-type="species">rufa</tp:taxon-name-part></tp:taxon-name></italic>, female, yellow leg rings and guard-setae with darker base and contrasting whitish apex on legs <bold>301</bold> <italic><tp:taxon-name><tp:taxon-name-part taxon-name-part-type="genus">Psalmopoeus</tp:taxon-name-part> <tp:taxon-name-part taxon-name-part-type="species">irminia</tp:taxon-name-part></tp:taxon-name></italic>, male, longer setae laterally projected on legs <bold>302</bold> <italic><tp:taxon-name><tp:taxon-name-part taxon-name-part-type="genus">Avicularia</tp:taxon-name-part> <tp:taxon-name-part taxon-name-part-type="species">rufa</tp:taxon-name-part></tp:taxon-name></italic>, female, abdominal setae covering heterogeneously <bold>303</bold> <italic><tp:taxon-name><tp:taxon-name-part taxon-name-part-type="genus">Avicularia</tp:taxon-name-part> <tp:taxon-name-part taxon-name-part-type="species">avicularia</tp:taxon-name-part></tp:taxon-name></italic>, female, abdominal setae covering heterogeneously <bold>304</bold> <italic><tp:taxon-name><tp:taxon-name-part taxon-name-part-type="genus">Avicularia</tp:taxon-name-part> <tp:taxon-name-part taxon-name-part-type="species">purpurea</tp:taxon-name-part></tp:taxon-name></italic>, female, abdominal setae covering homogeneously. Photos: <bold>299–301</bold> R. Bertani; <bold>302–303</bold> C. S. Fukushima, <bold>304</bold> R. C. West.</p></caption><graphic xmlns:xlink="http://www.w3.org/1999/xlink" xlink:href="zookeys-659-001-g070.jpg" id="oo_124736.jpg" position="float" orientation="portrait" xlink:type="simple"/></fig><fig id="F71" position="float" orientation="portrait"><label>Figures 305–311.</label><caption><p>Aviculariine characters. <bold>305–307</bold> cymbium process, dorsal <bold>305</bold> <italic><tp:taxon-name><tp:taxon-name-part taxon-name-part-type="genus">Ybyrapora</tp:taxon-name-part> <tp:taxon-name-part taxon-name-part-type="species">gamba</tp:taxon-name-part></tp:taxon-name></italic> comb. n., holotype (<abbrev xmlns:xlink="http://www.w3.org/1999/xlink" content-type="institution" xlink:title="Museu de Zoologia da Universidade de São Paulo, São Paulo" id="ABBRID0EMCQO" xlink:type="simple">MZUSP</abbrev> 31115), absent <bold>306–307</bold> well-developed process <bold>306</bold> <italic><tp:taxon-name><tp:taxon-name-part taxon-name-part-type="genus">Caribena</tp:taxon-name-part> <tp:taxon-name-part taxon-name-part-type="species">versicolor</tp:taxon-name-part></tp:taxon-name></italic> comb. n. (<abbrev xmlns:xlink="http://www.w3.org/1999/xlink" content-type="institution" xlink:title="Muséum National d’histoire Naturelle, Paris" id="ABBRID0EADQO" xlink:type="simple">MNHN–AR</abbrev> 4904), sharp and bearing thin setae <bold>307</bold> <italic><tp:taxon-name><tp:taxon-name-part taxon-name-part-type="genus">Avicularia</tp:taxon-name-part> <tp:taxon-name-part taxon-name-part-type="species">juruensis</tp:taxon-name-part></tp:taxon-name></italic> (<abbrev xmlns:xlink="http://www.w3.org/1999/xlink" content-type="institution" xlink:title="California Academy of Sciences, San Francisco" id="ABBRID0ESDQO" xlink:type="simple">CAS</abbrev> 6), rounded and bearing thick setae <bold>308–311</bold> tibia I, retrolateral <bold>308</bold> <italic><tp:taxon-name><tp:taxon-name-part taxon-name-part-type="genus">Ybyrapora</tp:taxon-name-part> <tp:taxon-name-part taxon-name-part-type="species">sooretama</tp:taxon-name-part></tp:taxon-name></italic> comb. n., holotype (<abbrev xmlns:xlink="http://www.w3.org/1999/xlink" content-type="institution" xlink:title="Museu Nacional, Rio de Janeiro" id="ABBRID0EGEQO" xlink:type="simple">MNRJ</abbrev> 18435), lacking modifications <bold>309</bold> <italic><tp:taxon-name><tp:taxon-name-part taxon-name-part-type="genus">Avicularia</tp:taxon-name-part> <tp:taxon-name-part taxon-name-part-type="species">hirschii</tp:taxon-name-part></tp:taxon-name></italic>, paratype (<abbrev xmlns:xlink="http://www.w3.org/1999/xlink" content-type="institution" xlink:title="Forschungsinstitut und Naturmuseum Senckenberg, Frankfurt" id="ABBRID0EYEQO" xlink:type="simple">SMF</abbrev> 57125), thicker setae on a discrete elevation <bold>310</bold> <italic><tp:taxon-name><tp:taxon-name-part taxon-name-part-type="genus">Caribena</tp:taxon-name-part> <tp:taxon-name-part taxon-name-part-type="species">laeta</tp:taxon-name-part></tp:taxon-name></italic> comb. n. (<abbrev xmlns:xlink="http://www.w3.org/1999/xlink" content-type="institution" xlink:title="American Museum of Natural History, New York" id="ABBRID0EKFQO" xlink:type="simple">AMNH</abbrev> PR), developed branch <bold>311</bold> <italic><tp:taxon-name><tp:taxon-name-part taxon-name-part-type="genus">Avicularia</tp:taxon-name-part> <tp:taxon-name-part taxon-name-part-type="species">avicularia</tp:taxon-name-part></tp:taxon-name></italic> (<abbrev xmlns:xlink="http://www.w3.org/1999/xlink" content-type="institution" xlink:title="Muséum National d’histoire Naturelle, Paris" id="ABBRID0E3FQO" xlink:type="simple">MNHN–AR</abbrev> 4894), well-developed branch. Scale bars = 1 mm. Arrow indicates discrete elevation.</p></caption><graphic xmlns:xlink="http://www.w3.org/1999/xlink" xlink:href="zookeys-659-001-g071.jpg" id="oo_124827.jpg" position="float" orientation="portrait" xlink:type="simple"/></fig></tp:treatment-sec><tp:treatment-sec sec-type="Male" id="SECID0EDGQO"><title>Male.</title><p>
              <bold>Description.</bold> <abbrev xmlns:xlink="http://www.w3.org/1999/xlink" content-type="institution" xlink:title="American Museum of Natural History, New York" id="ABBRID0ELGQO" xlink:type="simple">AMNH</abbrev>. Carapace: 10.4 long, 9.9 wide, 2.98 high. Chelicera: 6.7 long. Legs (femur, patella, tibia, metatarsus, tarsus, total): I: 9.9, 5.9, 7.7, 8.2, 4.8, 35.0. II: 9.6, 5.5, 7.6, 7.9, 4.6, 33.8. III: 8.1, 4.6, 6.6, 7.1, 4.1, 30.1. IV: 10.2, 5.2, 8.7, 8.4, 3.8, 36.3. Palp: 6.2, 3.6, 4.6, –, 2.5, 21.1. Midwidths: femora I–IV= 2.1, 1.9, 2.2, 2.1, palp=1.6; patellae I–IV=2.0, 2.0, 1.9, 2.0, palp=1.6; tibiae I–IV=1.8, 1.6, 1.6, 1.9, palp=1.7; metatarsi I–IV=1.1, 1.1, 1.0, 1.1; tarsi I–IV=1.1, 1.1, 1.2, 1.3, palp=1.3. Abdomen 14.9 long, 10.7 wide. Spinnerets: <abbrev xmlns:xlink="http://www.w3.org/1999/xlink" xlink:title="posterior median spinneret" id="ABBRID0EQGQO" xlink:type="simple">PMS</abbrev>, 0.9 long, 0.3 wide, 0.1 apart; <abbrev xmlns:xlink="http://www.w3.org/1999/xlink" xlink:title="posterior lateral spinneret" id="ABBRID0EUGQO" xlink:type="simple">PLS</abbrev>, 1.7 basal, 1.0 middle, 2.0 distal; midwidths 1.1, 0.8, 0.6, respectively.</p><!--PageBreak--><p>Carapace: 1.24 times longer than wide; cephalic region raised. Fovea: deep, recurved, 1.6 wide.</p><p>Eyes: eye tubercle 0.6 high, 1.8 long, 2.5 wide. Clypeus absent. Anterior eye row procurve, posterior slightly recurve. Eye sizes and interdistances: <abbrev xmlns:xlink="http://www.w3.org/1999/xlink" xlink:title="anterior median eye" id="ABBRID0E3GQO" xlink:type="simple">AME</abbrev> 0.60, <abbrev xmlns:xlink="http://www.w3.org/1999/xlink" xlink:title="anterior lateral eye" id="ABBRID0EAHQO" xlink:type="simple">ALE</abbrev> 0.43, <abbrev xmlns:xlink="http://www.w3.org/1999/xlink" xlink:title="posterior median eye" id="ABBRID0EEHQO" xlink:type="simple">PME</abbrev> 0.28, <abbrev xmlns:xlink="http://www.w3.org/1999/xlink" xlink:title="posterior lateral eye" id="ABBRID0EIHQO" xlink:type="simple">PLE</abbrev> 0.30, <abbrev xmlns:xlink="http://www.w3.org/1999/xlink" xlink:title="anterior median eye" id="ABBRID0EMHQO" xlink:type="simple">AME</abbrev>–<abbrev xmlns:xlink="http://www.w3.org/1999/xlink" xlink:title="anterior median eye" id="ABBRID0EQHQO" xlink:type="simple">AME</abbrev> 0.34, <abbrev xmlns:xlink="http://www.w3.org/1999/xlink" xlink:title="anterior median eye" id="ABBRID0EUHQO" xlink:type="simple">AME</abbrev>–<abbrev xmlns:xlink="http://www.w3.org/1999/xlink" xlink:title="anterior lateral eye" id="ABBRID0EYHQO" xlink:type="simple">ALE</abbrev> 0.32, <abbrev xmlns:xlink="http://www.w3.org/1999/xlink" xlink:title="anterior median eye" id="ABBRID0E3HQO" xlink:type="simple">AME</abbrev>–<abbrev xmlns:xlink="http://www.w3.org/1999/xlink" xlink:title="posterior median eye" id="ABBRID0EAIQO" xlink:type="simple">PME</abbrev> 0.16, <abbrev xmlns:xlink="http://www.w3.org/1999/xlink" xlink:title="anterior lateral eye" id="ABBRID0EEIQO" xlink:type="simple">ALE</abbrev>–<abbrev xmlns:xlink="http://www.w3.org/1999/xlink" xlink:title="anterior lateral eye" id="ABBRID0EIIQO" xlink:type="simple">ALE</abbrev> 1.78, <abbrev xmlns:xlink="http://www.w3.org/1999/xlink" xlink:title="anterior lateral eye" id="ABBRID0EMIQO" xlink:type="simple">ALE</abbrev>–<abbrev xmlns:xlink="http://www.w3.org/1999/xlink" xlink:title="posterior median eye" id="ABBRID0EQIQO" xlink:type="simple">PME</abbrev> 0.65, <abbrev xmlns:xlink="http://www.w3.org/1999/xlink" xlink:title="posterior median eye" id="ABBRID0EUIQO" xlink:type="simple">PME</abbrev>–<abbrev xmlns:xlink="http://www.w3.org/1999/xlink" xlink:title="posterior median eye" id="ABBRID0EYIQO" xlink:type="simple">PME</abbrev> 1.49, <abbrev xmlns:xlink="http://www.w3.org/1999/xlink" xlink:title="posterior median eye" id="ABBRID0E3IQO" xlink:type="simple">PME</abbrev>–<abbrev xmlns:xlink="http://www.w3.org/1999/xlink" xlink:title="posterior lateral eye" id="ABBRID0EAJQO" xlink:type="simple">PLE</abbrev> 0.07, <abbrev xmlns:xlink="http://www.w3.org/1999/xlink" xlink:title="posterior lateral eye" id="ABBRID0EEJQO" xlink:type="simple">PLE</abbrev>–<abbrev xmlns:xlink="http://www.w3.org/1999/xlink" xlink:title="posterior lateral eye" id="ABBRID0EIJQO" xlink:type="simple">PLE</abbrev> 1.94, <abbrev xmlns:xlink="http://www.w3.org/1999/xlink" xlink:title="anterior lateral eye" id="ABBRID0EMJQO" xlink:type="simple">ALE</abbrev>–<abbrev xmlns:xlink="http://www.w3.org/1999/xlink" xlink:title="posterior lateral eye" id="ABBRID0EQJQO" xlink:type="simple">PLE</abbrev> 0.54, <abbrev xmlns:xlink="http://www.w3.org/1999/xlink" xlink:title="anterior median eye" id="ABBRID0EUJQO" xlink:type="simple">AME</abbrev>–<abbrev xmlns:xlink="http://www.w3.org/1999/xlink" xlink:title="posterior lateral eye" id="ABBRID0EYJQO" xlink:type="simple">PLE</abbrev> 0.42.</p><p>Maxilla: length to width: 1.76. Cuspules: 128 spread over ventral inner heel. Labium: 1.3 long, 1.8 wide, with 61 cuspules spaced by one diameter from each other on anterior half. Labio-sternal groove shallow, flat, sigilla not evident.</p><p>Chelicera: basal segment with 12 teeth, second, fourth and fifth the larger; parallel basal row of six tiny teeth on promargin.</p><p>Sternum: 5.5 long, 4.5 wide. Sigilla: anterior pair not evident, the other ellipsoidal, less than half diameter from margin; posterior one time and half the diameter of the middle.</p><p>Legs: Formula: I=IV II III. Length leg IV to leg I: 1.04. Clavate trichobothria: 2/3 distal tarsi I–IV. Leg coxae with spiniform setae; absent on leg I and prolateral leg II, poorly developed on retrolateral leg I, prolateral and retrolateral leg III and prolateral leg IV. Scopula: tarsi I–IV fully scopulate. Metatarsi I–II fully scopulate; III 4/5, IV 1/2 distal scopulate. IV divided by a row of setae.</p><p>Type II urticating setae: 0.77–0.88 long, 0.014–0.018 wide.</p><p>Palp (Figs <xref ref-type="fig" rid="F67">285–288</xref>): globous bulb with small subtegulum lacking prominence on tegulum. Embolus: flattened, bearing three sharp keels: a prolateral superior on its distal half; a prolateral inferior for full embolus length; and an apical for two-thirds of embolus length. Embolus 1.5 long in retrolateral view. Medial portion and tegulum’s margin form an acute angle in retrolateral view. Proximal part slightly curved in frontal view; thin distal width, tapering distally; basal, middle, and distal width of 0.44, 0.37, 0.18, respectively. Tegulum: 1.31 long, 1.18 wide in retrolateral view. Cymbium subtriangular with subequal lobes. Cymbium with well-developed rounded process on retrolateral lobe, bearing thick setae (Fig. <xref ref-type="fig" rid="F67">289</xref>).</p><p>Tibial apophysis (Figs <xref ref-type="fig" rid="F67">290–292</xref>): single branch on prolateral leg I, with well-developed base and grouped spiniform setae distally. Male metatarsus I touches retrolaterally tibial apophysis’ setae when folded.</p><p>Color pattern (Fig. <xref ref-type="fig" rid="F68">294</xref>): carapace dark brown covered with abundant light brown short body setae especially on its margins. Legs, palps and chelicerae dorsally brown covered with light brown short body setae. Legs and palps with brown long guard-setae. Leg rings on distal femora, tibiae and metatarsi whitish. Abdomen dorsally dark brown with light pattern. Coxae, labium, sternum, maxillae and legs ventrally brown with light brown setae. Tibiae, metatarsi and tarsi ventrally darker. Abdomen ventrally greyish, distal third darker. Living specimens shows intense metallic pinkish short body setae over carapace, dorsal legs and palps. Abdomen is dorsally black with lighter leaf pattern.</p><fig id="F72" position="float" orientation="portrait"><label>Figures 312–315.</label><caption><p>Male palpal bulb prominence in <italic><tp:taxon-name><tp:taxon-name-part taxon-name-part-type="genus">Avicularia</tp:taxon-name-part></tp:taxon-name></italic>, frontal. <bold>312</bold> <italic><tp:taxon-name><tp:taxon-name-part taxon-name-part-type="genus">Avicularia</tp:taxon-name-part> <tp:taxon-name-part taxon-name-part-type="species">minatrix</tp:taxon-name-part></tp:taxon-name></italic> (<abbrev xmlns:xlink="http://www.w3.org/1999/xlink" content-type="institution" xlink:title="Museu de Zoologia da Universidade de São Paulo, São Paulo" id="ABBRID0ERLQO" xlink:type="simple">MZUSP</abbrev> 70949), absent <bold>313</bold> <italic><tp:taxon-name><tp:taxon-name-part taxon-name-part-type="genus">Avicularia</tp:taxon-name-part> <tp:taxon-name-part taxon-name-part-type="species">caei</tp:taxon-name-part></tp:taxon-name></italic> sp. n. holotype (<abbrev xmlns:xlink="http://www.w3.org/1999/xlink" content-type="institution" xlink:title="Museu Paraense Emílio Goeldi, Belém" id="ABBRID0EDMQO" xlink:type="simple">MPEG</abbrev> 015637), weakly-developed <bold>314</bold> <italic><tp:taxon-name><tp:taxon-name-part taxon-name-part-type="genus">Avicularia</tp:taxon-name-part> <tp:taxon-name-part taxon-name-part-type="species">avicularia</tp:taxon-name-part></tp:taxon-name></italic> (<abbrev xmlns:xlink="http://www.w3.org/1999/xlink" content-type="institution" xlink:title="Museu Paraense Emílio Goeldi, Belém" id="ABBRID0EVMQO" xlink:type="simple">MPEG</abbrev> 2534), developed <bold>315</bold> <italic><tp:taxon-name><tp:taxon-name-part taxon-name-part-type="genus">Avicularia</tp:taxon-name-part> <tp:taxon-name-part taxon-name-part-type="species">variegata</tp:taxon-name-part></tp:taxon-name></italic> stat. n. (<abbrev xmlns:xlink="http://www.w3.org/1999/xlink" content-type="institution" xlink:title="Museu do Instituto Nacional de Pesquisas da Amazônia, Manaus" id="ABBRID0EHNQO" xlink:type="simple">INPA</abbrev> 4897), well-developed. Scale bars = 1 mm. Arrows indicate groove that forms bulb prominence.</p></caption><graphic xmlns:xlink="http://www.w3.org/1999/xlink" xlink:href="zookeys-659-001-g072.jpg" id="oo_124828.jpg" position="float" orientation="portrait" xlink:type="simple"/></fig><fig id="F73" position="float" orientation="portrait"><label>Figures 316–319.</label><caption><p>Embolus tip of male palpal bulb. <bold>316–317</bold> tip narrowing abruptly <bold>316</bold> <italic><tp:taxon-name><tp:taxon-name-part taxon-name-part-type="genus">Avicularia</tp:taxon-name-part> <tp:taxon-name-part taxon-name-part-type="species">avicularia</tp:taxon-name-part></tp:taxon-name></italic> (<abbrev xmlns:xlink="http://www.w3.org/1999/xlink" content-type="institution" xlink:title="Museu Nacional, Rio de Janeiro" id="ABBRID0EDOQO" xlink:type="simple">MNRJ</abbrev> 13659A), frontal view <bold>317</bold> <italic><tp:taxon-name><tp:taxon-name-part taxon-name-part-type="genus">Avicularia</tp:taxon-name-part> <tp:taxon-name-part taxon-name-part-type="species">variegata</tp:taxon-name-part></tp:taxon-name></italic> stat. n. (<abbrev xmlns:xlink="http://www.w3.org/1999/xlink" content-type="institution" xlink:title="Museu do Instituto Nacional de Pesquisas da Amazônia, Manaus" id="ABBRID0EVOQO" xlink:type="simple">INPA</abbrev> 4897), dorsal view <bold>318–319</bold> tip tapering <bold>318</bold> <italic><tp:taxon-name><tp:taxon-name-part taxon-name-part-type="genus">Caribena</tp:taxon-name-part> <tp:taxon-name-part taxon-name-part-type="species">versicolor</tp:taxon-name-part></tp:taxon-name></italic> comb. n. (<abbrev xmlns:xlink="http://www.w3.org/1999/xlink" content-type="institution" xlink:title="Muséum National d’histoire Naturelle, Paris" id="ABBRID0EJPQO" xlink:type="simple">MNHN–AR</abbrev> 4904), frontal view <bold>319</bold> <italic><tp:taxon-name><tp:taxon-name-part taxon-name-part-type="genus">Ybyrapora</tp:taxon-name-part> <tp:taxon-name-part taxon-name-part-type="species">diversipes</tp:taxon-name-part></tp:taxon-name></italic> comb. n. (<abbrev xmlns:xlink="http://www.w3.org/1999/xlink" content-type="institution" xlink:title="Instituto Butantan, São Paulo" id="ABBRID0E2PQO" xlink:type="simple">IBSP</abbrev> 119271), dorsal view. Scale bar = 1mm. Arrow indicates point of abrupt narrowing.</p></caption><graphic xmlns:xlink="http://www.w3.org/1999/xlink" xlink:href="zookeys-659-001-g073.jpg" id="oo_124829.jpg" position="float" orientation="portrait" xlink:type="simple"/></fig></tp:treatment-sec><tp:treatment-sec sec-type="Color pattern ontogeny" id="SECID0ECQQO"><title>Color pattern ontogeny.</title><p>See <xref ref-type="bibr" rid="B14">Bertani and Huff (2013)</xref> (Fig. <xref ref-type="fig" rid="F68">293</xref>).</p><fig id="F74" position="float" orientation="portrait"><label>Figure 320–323.</label><caption><p>Male palpal bulb characters. <bold>320</bold> <italic><tp:taxon-name><tp:taxon-name-part taxon-name-part-type="genus">Lasiodora</tp:taxon-name-part></tp:taxon-name></italic> sp., retrolateral, left palp <bold>321–323</bold> angle between medial portion of embolus and tegulum’s margin in retrolateral view <bold>321</bold> <italic><tp:taxon-name><tp:taxon-name-part taxon-name-part-type="genus">Pachistopelma</tp:taxon-name-part> <tp:taxon-name-part taxon-name-part-type="species">bromelicola</tp:taxon-name-part></tp:taxon-name></italic>, right palp, very acute angle <bold>322</bold> <italic><tp:taxon-name><tp:taxon-name-part taxon-name-part-type="genus">Iridopelma</tp:taxon-name-part> <tp:taxon-name-part taxon-name-part-type="species">hirsutum</tp:taxon-name-part></tp:taxon-name></italic> (<abbrev xmlns:xlink="http://www.w3.org/1999/xlink" content-type="institution" xlink:title="Instituto Butantan, São Paulo" id="ABBRID0E2RQO" xlink:type="simple">IBSP</abbrev> 8077), right palp, obtuse angle <bold>323</bold> <italic><tp:taxon-name><tp:taxon-name-part taxon-name-part-type="genus">Avicularia</tp:taxon-name-part> <tp:taxon-name-part taxon-name-part-type="species">avicularia</tp:taxon-name-part></tp:taxon-name></italic>, right palp, acute angle (<abbrev xmlns:xlink="http://www.w3.org/1999/xlink" content-type="institution" xlink:title="Museu Nacional, Rio de Janeiro" id="ABBRID0ENSQO" xlink:type="simple">MNRJ</abbrev> 13659A). Scale bars = 1 mm. Red bars show angle between tegulum’s margin and embolus medial portion.</p></caption><graphic xmlns:xlink="http://www.w3.org/1999/xlink" xlink:href="zookeys-659-001-g074.jpg" id="oo_124830.jpg" position="float" orientation="portrait" xlink:type="simple"/></fig></tp:treatment-sec><tp:treatment-sec sec-type="distribution" id="SECID0EUSQO"><title>Distribution.</title><p>Dominican Republic (Fig. <xref ref-type="fig" rid="F54">226</xref>).</p><!--PageBreak--></tp:treatment-sec><tp:treatment-sec sec-type="natural history" id="SECID0E6SQO"><title>Natural history.</title><p>See <xref ref-type="bibr" rid="B14">Bertani and Huff (2013)</xref>.</p></tp:treatment-sec><tp:treatment-sec><!--Section generated to contain objects referenced in tp:taxon-treatment.--><fig id="F54" position="float" orientation="portrait"><label>Figure 226.</label><caption><p>Map showing records of <italic><tp:taxon-name><tp:taxon-name-part taxon-name-part-type="genus">Caribena</tp:taxon-name-part></tp:taxon-name></italic> gen. n. and <italic><tp:taxon-name><tp:taxon-name-part taxon-name-part-type="genus">Antillena</tp:taxon-name-part></tp:taxon-name></italic> gen. n. ? = uncertain record.</p></caption><graphic xmlns:xlink="http://www.w3.org/1999/xlink" xlink:href="zookeys-659-001-g054.jpg" id="oo_124718.jpg" position="float" orientation="portrait" xlink:type="simple"/></fig></tp:treatment-sec><ref-list><ref id="B178"><mixed-citation xmlns:xlink="http://www.w3.org/1999/xlink" xlink:type="simple">
          <institution xlink:type="simple">World Spider Catalog</institution> (<year>2016</year>). <source>World Spider Catalog</source>. <publisher-name>Natural History Museum</publisher-name> <publisher-loc>Bern</publisher-loc> <ext-link xlink:type="simple" ext-link-type="uri" xlink:href="http://wsc.nmbe.ch">http://wsc.nmbe.ch</ext-link>, version 17.5</mixed-citation></ref><ref id="B14"><mixed-citation xmlns:xlink="http://www.w3.org/1999/xlink" xlink:type="simple">
          <person-group><name name-style="western"><surname>Bertani</surname><given-names>R</given-names></name><name name-style="western"><surname>Huff</surname><given-names>J</given-names></name></person-group> (<year>2013</year>) <article-title><italic><tp:taxon-name><tp:taxon-name-part taxon-name-part-type="genus">Avicularia</tp:taxon-name-part> <tp:taxon-name-part taxon-name-part-type="species">rickwesti</tp:taxon-name-part></tp:taxon-name></italic> sp. n., a remarkable new species of <italic><tp:taxon-name><tp:taxon-name-part taxon-name-part-type="genus">Avicularia</tp:taxon-name-part></tp:taxon-name></italic> (<tp:taxon-name><tp:taxon-name-part taxon-name-part-type="family">Theraphosidae</tp:taxon-name-part></tp:taxon-name>: <tp:taxon-name><tp:taxon-name-part taxon-name-part-type="subfamily">Aviculariinae</tp:taxon-name-part></tp:taxon-name>) from Dominican Republic.</article-title> <source>Zoologia</source> <volume>30</volume>(<issue>3</issue>): <fpage>333</fpage>–<lpage>337</lpage>. <ext-link xlink:type="simple" ext-link-type="doi" xlink:href="10.1590/S1984-46702013000300012">https://doi.org/10.1590/S1984-46702013000300012</ext-link></mixed-citation></ref></ref-list></tp:taxon-treatment>
